# Supplementary material for: Assembly of the peripheral stalk of ATP synthase in human mitochondria
Source: Proc Natl Acad Sci U S A. 2020 Nov 9;117(47):29602–8. doi: 10.1073/pnas.2017987117 (PMC7703580; doi:10.1073/pnas.2017987117)
Supplement: Supplementary File [file pnas.2017987117.sd01.xlsx]

## Sheet: S1
Supplementary Dataset S1. Proteins identified in SILAC experiments comparing immunopurified ATP synthase from wild-type and HAP1-ΔF6 cells
This information is the output from Perseus after processing of MaxQuant SILAC peptide pair data. ATP synthase was immunopurified from digitonin solubilized mitoplast material prepared from a 1:1 mixture of wild-type and HAP1-ΔF6 cells, and digested in-solution with trypsin or chymotrypsin. Experiment 1 refers to heavy isotope labelled HAP1-ΔF6 cells mixed with light labelled wild-type cells, and…
Protein names	Gene names	Protein IDs	Majority protein IDs	Ratio H/L expt 1 (log2)	Ratio H/L count expt 1	Unique peptides expt 1	Ratio H/L iso-count expt 1	Sequence coverage expt 1 [%]	Ratio H/L expt 2 (-log2)	Ratio H/L count expt 2	Unique peptides expt 2	Ratio H/L iso-count expt 2	Sequence coverage expt 2 [%]
Actin, cytoplasmic 2;Actin, cytoplasmic 2, N-terminally processed;Actin, cytoplasmic 1;Actin, cytoplasmic 1, N-terminally processed;Actin, gamma-enteric smooth muscle;Actin, alpha skeletal muscle;Actin, alpha cardiac muscle 1;Actin, aortic smooth muscle	ACTG1;ACTB;ACTG2;ACTA1;ACTC1;ACTA2	P63261;P60709;P63267;P68133;P68032;P62736;P63267-2;Q6S8J3;P0CG38;A5A3E0;P0CG39	P63261;P60709;P63267;P68133;P68032;P62736	0.290424	3	3	0	10.4	0.502607	4	5	2	19.2
AFG3-like protein 2	AFG3L2	Q9Y4W6	Q9Y4W6	-1.31419	18	19	1	31.6	-1.60549	16	19	5	26.2
ATP synthase subunit alpha, mitochondrial	ATP5F1A	P25705;P25705-3	P25705;P25705-3	-0.67268	510	1	194	75.2	-0.833497	514	1	198	75
ATP synthase subunit beta, mitochondrial	ATP5F1B	P06576	P06576	-0.659745	671	73	254	88.3	-0.833659	641	66	239	87.1
ATP synthase subunit gamma, mitochondrial	ATP5F1C	P36542	P36542	-1.00607	74	4	29	63.4	-1.18422	70	2	22	60.1
ATP synthase subunit delta, mitochondrial	ATP5F1D	P30049	P30049	-1.05814	92	16	35	66.7	-1.19402	96	15	46	64.9
ATP synthase subunit epsilon, mitochondrial;ATP synthase subunit epsilon-like protein, mitochondrial	ATP5F1E;ATP5EP2	P56381;Q5VTU8	P56381;Q5VTU8	-1.02738	71	6	66	80.4	-1.21518	60	6	54	80.4
ATPase inhibitor, mitochondrial	ATP5IF1	Q9UII2-M3	Q9UII2-M3	-1.60784	2	2	1	26.3	-1.42997	2	2	1	26.3
ATPase inhibitor, mitochondrial	ATP5IF1	Q9UII2-M1	Q9UII2-M1	1.47275	4	2	1	28	1.2573	4	2	0	28
ATP synthase F(0) complex subunit C3, mitochondrial;ATP synthase F(0) complex subunit C1, mitochondrial;ATP synthase F(0) complex subunit C2, mitochondrial	ATP5MC3;ATP5MC1;ATP5MC2	P48201-M;P05496;Q06055;P48201;Q06055-3;Q06055-2	P48201-M;P05496;Q06055;P48201;Q06055-3;Q06055-2	-0.812106	3	2	1	41.3	-1.34398	3	4	1	62.7
ATP synthase subunit k (DAPIT)	ATP5MD	Q96IX5	Q96IX5	-5.69802	4	4	3	69	-4.52745	7	9	7	46.6
ATP synthase subunit e, mitochondrial	ATP5ME	P56385	P56385	-3.50908	33	11	31	97.1	-5.12255	38	10	32	60.9
ATP synthase subunit f, mitochondrial	ATP5MF	P56134-2;P56134-4	P56134-2;P56134-4	-7.02081	10	2	8	38.6	-4.62305	16	3	8	55.7
ATP synthase subunit g, mitochondrial	ATP5MG	O75964;Q7Z4Y8	O75964	-7.69006	19	15	15	88.3	-4.94214	20	14	14	76.7
ATP synthase subunit j (6.8 kDa mitochondrial proteolipid)	ATP5MPL	P56378;P56378-2	P56378	-3.89946	8	3	8	32.8	-5.19602	11	3	9	32.8
ATP synthase F(0) complex subunit B1, mitochondrial	ATP5PB	P24539	P24539	-4.44621	54	23	52	63.3	-5.22859	75	26	69	63.3
ATP synthase subunit d, mitochondrial	ATP5PD	O75947;O75947-2	O75947;O75947-2	-5.11474	38	28	38	93.2	-5.12928	38	30	30	93.2
ATP synthase-coupling factor 6, mitochondrial	ATP5PF	P18859;P18859-2	P18859;P18859-2	-6.46549	27	19	27	70.4	-5.28085	24	20	21	70.4
ATP synthase subunit O, mitochondrial	ATP5PO	P48047	P48047	-4.01177	48	25	30	83.1	-3.9182	54	25	41	75.6
ATP synthase mitochondrial F1 complex assembly factor 2	ATPAF2	Q8N5M1	Q8N5M1	-0.280983	6	6	2	17	-0.152638	4	5	0	11.4
Uncharacterized protein C15orf61	C15orf61	A6NNL5	A6NNL5	-0.618827	7	5	0	38.2	-0.827331	8	5	0	35.7
ATP-dependent Clp protease ATP-binding subunit clpX-like, mitochondrial	CLPX	O76031	O76031	0.256648	2	4	1	7.4	0.0783808	4	4	2	8.1
Cytochrome c oxidase subunit 4 isoform 1, mitochondrial	COX4I1	P13073	P13073	0.448478	4	5	0	28.4	0.387185	5	5	0	24.9
Cytochrome c oxidase subunit 5A, mitochondrial	COX5A	P20674	P20674	0.60966	11	11	2	46	0.189516	8	7	3	44.7
Cytochrome c oxidase subunit 6C	COX6C	P09669	P09669	-0.20578	4	4	2	29.3	-0.0311129	4	3	2	32
Putative pre-mRNA-splicing factor ATP-dependent RNA helicase DHX16	DHX16	O60231	O60231	-0.427518	3	6	1	8.4	-0.759838	10	9	4	13.4
Mitochondrial import inner membrane translocase subunit TIM14	DNAJC19	Q96DA6;Q96DA6-2	Q96DA6;Q96DA6-2	-1.03647	6	5	4	63.8	-1.00231	4	4	2	51.7
Electron transfer flavoprotein-ubiquinone oxidoreductase, mitochondrial	ETFDH	Q16134-3;Q16134	Q16134-3;Q16134	-1.06909	3	3	2	6.1	-0.71264	3	4	3	7.4
Protein FAM162A	FAM162A	Q96A26	Q96A26	-0.781876	8	7	1	35.1	-0.804962	9	9	2	38.3
Protein FMC1 homolog	FMC1	Q96HJ9;Q96HJ9-2	Q96HJ9;Q96HJ9-2	-0.111493	7	8	0	53.1	-0.431676	7	7	2	55.8
Growth hormone-inducible transmembrane protein	GHITM	Q9H3K2	Q9H3K2	-0.687474	3	5	0	15.4	-0.783415	5	4	3	12.5
Guanine nucleotide-binding protein G(I)/G(S)/G(T) subunit beta-1	GNB1	P62873-2;P62873;P16520-2;P16520	P62873-2;P62873	-0.157013	2	0	0	6.3	-0.152508	3	1	2	15.1
Trifunctional enzyme subunit alpha, mitochondrial;Long-chain enoyl-CoA hydratase;Long chain 3-hydroxyacyl-CoA dehydrogenase	HADHA	P40939	P40939	-2.70859	23	26	16	38.3	-3.33557	20	27	16	39.4
Trifunctional enzyme subunit beta, mitochondrial;3-ketoacyl-CoA thiolase	HADHB	P55084-2;P55084	P55084-2;P55084	-3.31172	21	20	18	46.2	-3.09216	24	22	22	50.2
Cytochrome c-type heme lyase	HCCS	P53701	P53701	-0.0619326	4	3	3	20.1	-0.0791562	4	4	1	28.4
HIG1 domain family member 1A, mitochondrial	HIGD1A	Q9Y241;Q9Y241-2	Q9Y241;Q9Y241-2	-0.939289	2	1	1	23.7	-0.887681	2	2	1	43
Histone H1.4;Histone H1.3	HIST1H1E;HIST1H1D	P10412;P16402;P22492;Q02539	P10412;P16402	-0.894617	5	2	0	26.9	-0.658097	4	1	1	22.8
Heterogeneous nuclear ribonucleoprotein U	HNRNPU	Q00839-2;Q00839	Q00839-2;Q00839	-0.744632	2	3	2	6.6	-0.608809	2	3	0	4.2
78 kDa glucose-regulated protein	HSPA5	P11021	P11021	0.975483	17	15	10	29.1	0.698834	6	10	1	23.5
Stress-70 protein, mitochondrial	HSPA9	P38646	P38646	0.0886844	22	20	8	36.1	-0.152638	26	20	8	34
60 kDa heat shock protein, mitochondrial	HSPD1	P10809;P10809-2	P10809	-0.355332	4	8	2	19.7	-0.627794	3	4	0	11.3
MICOS complex subunit MIC60	IMMT	Q16891-2;Q16891-4;Q16891;Q16891-3	Q16891-2;Q16891-4;Q16891;Q16891-3	-1.55682	2	3	0	4.7	-1.41056	4	4	3	8.2
LETM1 and EF-hand domain-containing protein 1, mitochondrial	LETM1	O95202;O95202-2;O95202-3	O95202	-0.959711	12	14	6	24.4	-1.10816	11	13	5	22.1
Leucine-rich PPR motif-containing protein, mitochondrial	LRPPRC	P42704	P42704	0.289598	3	6	0	5.4	-0.116764	4	7	2	6.6
ATP synthase protein 6	MT-ATP6	P00846	P00846	-3.51072	3	3	3	8.4	-5.0454	2	3	1	12.4
ATP synthase protein 8	MT-ATP8	P03928	P03928	-3.29293	4	4	4	39.7	-5.57788	10	5	9	48.5
NADH dehydrogenase [ubiquinone] 1 beta subcomplex subunit 11, mitochondrial	NDUFB11	Q9NX14;Q9NX14-2	Q9NX14;Q9NX14-2	0.192194	2	2	0	22.2	0.0944643	2	2	0	22.2
OCIA domain-containing protein 1	OCIAD1	Q9NX40;Q9NX40-4;Q9NX40-3;Q9NX40-2	Q9NX40;Q9NX40-4	-2.40813	5	7	5	46.9	-2.21574	6	6	4	35.1
Prohibitin	PHB	P35232;P35232-2	P35232	-3.13391	26	23	18	89	-3.00474	16	18	8	73.2
Prohibitin-2	PHB2	Q99623;Q99623-2	Q99623;Q99623-2	-3.07097	29	22	17	74.9	-2.98752	31	22	16	73.6
Proline dehydrogenase 1, mitochondrial	PRODH	O43272;O43272-2;O43272-1	O43272;O43272-2;O43272-1	-1.58489	5	6	2	18	-1.13993	7	6	3	13.3
Ras-related protein Rab-11A;Ras-related protein Rab-11B	RAB11A;RAB11B	P62491-2;Q15907-2;P62491;Q15907	P62491-2;Q15907-2;P62491;Q15907	-0.224958	4	5	1	34.2	-0.412077	3	6	0	43.9
Ras-related protein Rab-1A	RAB1A	P62820;P62820-2;P62820-3	P62820;P62820-2	0.96584	2	1	1	27.8	-0.128821	2	1	1	20
Ras-related protein Rab-1B	RAB1B	Q9H0U4;Q92928	Q9H0U4	1.4957	3	1	1	27.4	-0.0433446	5	2	1	23.4
Ras-related protein Rab-5C	RAB5C	P51148;P51148-2;P61020-2;P20339-2;P61020;P20339	P51148;P51148-2	-0.097857	2	3	0	16.7	-0.361656	3	4	1	23.1
Ras-related protein Rab-7a	RAB7A	P51149	P51149	-0.107384	5	7	2	41.5	-0.424922	7	5	3	29.5
Reticulocalbin-2	RCN2	Q14257;Q14257-2	Q14257;Q14257-2	0.959993	2	4	1	18.6	0.51548	4	4	3	27.4
40S ribosomal protein S18	RPS18	P62269	P62269	-0.224115	4	5	0	34.9	-0.371838	5	5	0	34.9
Sideroflexin-1	SFXN1	Q9H9B4	Q9H9B4	-1.93921	7	8	6	30.1	-2.28582	5	8	4	27
ADP/ATP translocase 2;ADP/ATP translocase 2, N-terminally processed	SLC25A5	P05141;Q9H0C2	P05141	-0.584825	16	5	1	40.3	-0.676177	17	7	2	42.3
ADP/ATP translocase 3;ADP/ATP translocase 3, N-terminally processed	SLC25A6	P12236	P12236	-0.317948	7	4	0	43.3	-0.566182	12	5	3	43.3
Stomatin-like protein 2, mitochondrial	STOML2	Q9UJZ1-2;Q9UJZ1	Q9UJZ1-2;Q9UJZ1	0.838669	3	5	2	23.8	0.657536	3	5	1	27.7
Transmembrane protein 70, mitochondrial	TMEM70	Q9BUB7;Q9BUB7-2;Q9BUB7-3	Q9BUB7;Q9BUB7-2	2.6746	2	2	1	7.7	-0.124593	4	5	2	23.8
Mitochondrial import receptor subunit TOM70	TOMM70A	O94826	O94826	0.369048	4	5	1	10	0.162267	6	8	0	19.6
Nuclease-sensitive element-binding protein 1	YBX1	P67809;P16989-2;P16989-3;P16989;Q9Y2T7	P67809	-0.0796457	7	7	4	39.5	-0.29066	8	7	2	39.2

## Sheet: S2
Supplementary Dataset S2. Peptide data for the ATPase inhibitor protein obtained in SILAC experiments comparing ATP synthase from wild-type and HAP1-ΔF6 cells
This information is obtained from the MaxQuant evidence file after the processing of SILAC peptide pair data. ATP synthase was immunopurified from digitonin solubilized mitoplast material prepared from a 1:1 mixture of HAP1 wild-type and HAP1-ΔF6 cells. Experiment 1 refers to heavy isotope labelled HAP1-ΔF6 cells mixed with light labelled wild-type cells, and experiment 2 vice versa. Only peptide…
Sequence	Modifications	Missed cleavages (Trypsin/P)	Missed cleavages (Chymotrypsin)	Proteins	Leading proteins	Gene Names	Protein Names	Experiment	Type	Labeling State	MS/MS m/z	Charge	m/z	Mass	Score	Delta score	Intensity L	Intensity H	Ratio H/L	Inverse Expt 2 Ratio	Log2 Ratio
EAGGAFGKREQAEEER	Unmodified	2	n/a	Q9UII2-M1;Q9UII2-M2;Q9UII2-M3	Q9UII2-M1;Q9UII2-M2;Q9UII2-M3	ATP5IF1	ATPase inhibitor, mitochondrial	1	MULTI-MSMS		448.721	4	441.713	1762.82	51.888	48.899	1503900	1780200	1.6594	n/a	0.730662
EAGGAFGKREQAEEER	Unmodified	2	n/a	Q9UII2-M1;Q9UII2-M2;Q9UII2-M3	Q9UII2-M1;Q9UII2-M2;Q9UII2-M3	ATP5IF1	ATPase inhibitor, mitochondrial	1	MULTI-MSMS		588.95	3	588.615	1762.82	84.842	78.426	1745400	1981600	0.84058	n/a	-0.250543
EAGGAFGKREQAEEER	Unmodified	2	n/a	Q9UII2-M1;Q9UII2-M2;Q9UII2-M3	Q9UII2-M1;Q9UII2-M2;Q9UII2-M3	ATP5IF1	ATPase inhibitor, mitochondrial	1	MULTI-MSMS		448.721	4	441.713	1762.82	60.474	58.09	1813800	1675500	1.4013	n/a	0.486766
EQAEEERYFR	Unmodified	1	n/a	Q9UII2-M1;Q9UII2-M2;Q9UII2-M3	Q9UII2-M1;Q9UII2-M2;Q9UII2-M3	ATP5IF1	ATPase inhibitor, mitochondrial	1	MULTI-MSMS		452.878	3	452.877	1355.61	112.75	98.069	80510000	116570000	1.4086	n/a	0.494262
EQAEEERYFR	Unmodified	1	n/a	Q9UII2-M1;Q9UII2-M2;Q9UII2-M3	Q9UII2-M1;Q9UII2-M2;Q9UII2-M3	ATP5IF1	ATPase inhibitor, mitochondrial	1	MULTI-MSMS		679.314	2	678.813	1355.61	121.96	98.528	9198500	14838000	1.4679	n/a	0.553754
FGSDQSENVDRGAGSIR	Unmodified	1	n/a	Q9UII2-M1	Q9UII2-M1	ATP5IF1	ATPase inhibitor, mitochondrial	1	MULTI-MSMS		907.93	2	897.922	1793.83	42.041	42.041	1552700	4424100	2.8364	n/a	1.50406
FGSDQSENVDRGAGSIREAGGAF	Unmodified	n/a	1	Q9UII2-M1	Q9UII2-M1	ATP5IF1	ATPase inhibitor, mitochondrial	1	MULTI-MSMS		783.366	3	776.36	2326.06	203.77	203.77	179420000	506970000	2.7755	n/a	1.47275
FGSDQSENVDRGAGSIREAGGAF	Unmodified	n/a	1	Q9UII2-M1	Q9UII2-M1	ATP5IF1	ATPase inhibitor, mitochondrial	1	MULTI-MSMS		1164.54	2	1164.04	2326.06	36.77	36.77	4147700	9606100	2.7667	n/a	1.46817
FGSDQSENVDRGAGSIREAGGAF	Unmodified	n/a	1	Q9UII2-M1	Q9UII2-M1	ATP5IF1	ATPase inhibitor, mitochondrial	1	ISO-MSMS	0	776.693	3	776.36	2326.06	21.37	17.018	1344700	3445100	3.5538	n/a	1.82936
GKREQAEEERYF	Unmodified	n/a	1	Q9UII2-M1;Q9UII2-M2;Q9UII2-M3	Q9UII2-M1;Q9UII2-M2;Q9UII2-M3	ATP5IF1	ATPase inhibitor, mitochondrial	1	MULTI-MSMS		785.386	2	771.371	1540.73	113.63	107.25	3582500	4435800	1.4286	n/a	0.514602
GSDQSENVDRGAGSIR	Unmodified	1	n/a	Q9UII2-M2	Q9UII2-M2	ATP5IF1	ATPase inhibitor, mitochondrial	1	MULTI-MSMS		556.6	3	549.928	1646.76	170.49	170.49	55136000	32188000	0.58041	n/a	-0.784856
GSDQSENVDRGAGSIREAGGAF	Unmodified	n/a	0	Q9UII2-M1;Q9UII2-M2	Q9UII2-M1;Q9UII2-M2	ATP5IF1	ATPase inhibitor, mitochondrial	1	MULTI-MSMS		727.671	3	727.337	2178.99	128.29	128.29	301080000	178170000	0.5782	n/a	-0.790359
GSDQSENVDRGAGSIREAGGAF	Unmodified	n/a	0	Q9UII2-M1;Q9UII2-M2	Q9UII2-M1;Q9UII2-M2	ATP5IF1	ATPase inhibitor, mitochondrial	1	MULTI-MSMS		1090.5	2	1090.5	2178.99	41.092	35.485	14891000	6005300	0.57923	n/a	-0.787792
HHEEEIVHHKKEIER	Unmodified	2	n/a	Q9UII2-M1;Q9UII2-M2;Q9UII2-M3	Q9UII2-M1;Q9UII2-M2;Q9UII2-M3	ATP5IF1	ATPase inhibitor, mitochondrial	1	ISO-MSMS	1	495.265	4	488.254	1948.99	47.037	39.124	141010	617090	3.0142	n/a	1.59178
HHEEEIVHHKKEIER	Unmodified	2	n/a	Q9UII2-M1;Q9UII2-M2;Q9UII2-M3	Q9UII2-M1;Q9UII2-M2;Q9UII2-M3	ATP5IF1	ATPase inhibitor, mitochondrial	1	ISO-MSMS	1	495.013	4	488.254	1948.99	50.088	40.804	1797800	843800	0.45567	n/a	-1.13394
REQAEEERYFR	Unmodified	2	n/a	Q9UII2-M1;Q9UII2-M2;Q9UII2-M3	Q9UII2-M1;Q9UII2-M2;Q9UII2-M3	ATP5IF1	ATPase inhibitor, mitochondrial	1	ISO-MSMS	1	514.92	3	504.911	1511.71	84.289	47.872	7938100	3036700	0.5545	n/a	-0.850741
SDQSENVDRGAGSIR	Unmodified	1	n/a	Q9UII2-M3	Q9UII2-M3	ATP5IF1	ATPase inhibitor, mitochondrial	1	ISO-MSMS	0	531.255	3	530.92	1589.74	69.594	39.051	5003600	1664200	0.3011	n/a	-1.73169
SDQSENVDRGAGSIREAGGAF	Unmodified	n/a	0	Q9UII2-M3	Q9UII2-M3	ATP5IF1	ATPase inhibitor, mitochondrial	1	MULTI-MSMS		708.664	3	708.33	2121.97	131.54	131.54	13228000	5440000	0.3575	n/a	-1.48398
EAGGAFGKREQAEEER	Unmodified	2	n/a	Q9UII2-M1;Q9UII2-M2;Q9UII2-M3	Q9UII2-M1;Q9UII2-M2;Q9UII2-M3	ATP5IF1	ATPase inhibitor, mitochondrial	2	MULTI-MSMS		597.959	3	588.615	1762.82	103.39	93.011	2828000	3182700	0.84794	1.17933	0.237966
EAGGAFGKREQAEEER	Unmodified	2	n/a	Q9UII2-M1;Q9UII2-M2;Q9UII2-M3	Q9UII2-M1;Q9UII2-M2;Q9UII2-M3	ATP5IF1	ATPase inhibitor, mitochondrial	2	ISO-MSMS	0	588.95	3	588.615	1762.82	59.862	36.382	3202200	3029900	0.74961	1.33403	0.415788
EQAEEERYFR	Unmodified	1	n/a	Q9UII2-M1;Q9UII2-M2;Q9UII2-M3	Q9UII2-M1;Q9UII2-M2;Q9UII2-M3	ATP5IF1	ATPase inhibitor, mitochondrial	2	MULTI-MSMS		452.877	3	452.877	1355.61	122.26	103.59	88931000	79350000	0.80534	1.24171	0.31233
EQAEEERYFR	Unmodified	1	n/a	Q9UII2-M1;Q9UII2-M2;Q9UII2-M3	Q9UII2-M1;Q9UII2-M2;Q9UII2-M3	ATP5IF1	ATPase inhibitor, mitochondrial	2	MULTI-MSMS		678.813	2	678.813	1355.61	206.43	166.08	18180000	15303000	0.81348	1.22929	0.297821
FGSDQSENVDRGAGSIR	Unmodified	1	n/a	Q9UII2-M1	Q9UII2-M1	ATP5IF1	ATPase inhibitor, mitochondrial	2	MULTI-MSMS		605.623	3	598.95	1793.83	162.29	162.29	206920000	89395000	0.44358	2.25438	1.17273
FGSDQSENVDRGAGSIR	Unmodified	1	n/a	Q9UII2-M1	Q9UII2-M1	ATP5IF1	ATPase inhibitor, mitochondrial	2	MULTI-MSMS		898.421	2	897.922	1793.83	71.555	57.892	7460900	3388400	0.40149	2.49072	1.31656
FGSDQSENVDRGAGSIREAGGAF	Unmodified	n/a	1	Q9UII2-M1	Q9UII2-M1	ATP5IF1	ATPase inhibitor, mitochondrial	2	MULTI-MSMS		776.694	3	776.36	2326.06	172	172	462010000	191450000	0.42507	2.35255	1.23423
FGSDQSENVDRGAGSIREAGGAF	Unmodified	n/a	1	Q9UII2-M1	Q9UII2-M1	ATP5IF1	ATPase inhibitor, mitochondrial	2	MULTI-MSMS		1174.55	2	1164.04	2326.06	34.82	32.458	7096800	3377000	0.41169	2.42901	1.28037
GKREQAEEERYF	Unmodified	n/a	1	Q9UII2-M1;Q9UII2-M2;Q9UII2-M3	Q9UII2-M1;Q9UII2-M2;Q9UII2-M3	ATP5IF1	ATPase inhibitor, mitochondrial	2	MULTI-MSMS		785.386	2	771.371	1540.73	134.75	134.75	5557200	4932800	0.74763	1.33756	0.419604
GSDQSENVDRGAGSIREAGGAF	Unmodified	n/a	0	Q9UII2-M1;Q9UII2-M2	Q9UII2-M1;Q9UII2-M2	ATP5IF1	ATPase inhibitor, mitochondrial	2	MULTI-MSMS		1100.51	2	1090.5	2178.99	32.275	32.275	3882200	8790600	2.2423	0.445971	-1.16498
GSDQSENVDRGAGSIREAGGAF	Unmodified	n/a	0	Q9UII2-M1;Q9UII2-M2	Q9UII2-M1;Q9UII2-M2	ATP5IF1	ATPase inhibitor, mitochondrial	2	ISO-MSMS	1	734.345	3	727.337	2178.99	20.439	11.945	275720	977410	1.7772	0.562683	-0.829606
GSDQSENVDRGAGSIREAGGAFGKREQAEEERYF	Unmodified	n/a	2	Q9UII2-M1;Q9UII2-M2	Q9UII2-M1;Q9UII2-M2	ATP5IF1	ATPase inhibitor, mitochondrial	2	ISO-MSMS	0	741.75	5	741.348	3701.71	19.118	17.363	2661100	2288700	1.1961	0.83605	-0.258338
REQAEEERYFR	Unmodified	2	n/a	Q9UII2-M1;Q9UII2-M2;Q9UII2-M3	Q9UII2-M1;Q9UII2-M2;Q9UII2-M3	ATP5IF1	ATPase inhibitor, mitochondrial	2	ISO-MSMS	1	514.92	3	504.911	1511.71	146.5	110.22	5238800	2486100	0.53267	1.87733	0.908686
SDQSENVDRGAGSIR	Unmodified	1	n/a	Q9UII2-M3	Q9UII2-M3	ATP5IF1	ATPase inhibitor, mitochondrial	2	ISO-MSMS	1	537.593	3	530.92	1589.74	63.894	54.106	2069100	5539700	2.5551	0.391374	-1.35338
SDQSENVDRGAGSIREAGGAF	Unmodified	n/a	0	Q9UII2-M3	Q9UII2-M3	ATP5IF1	ATPase inhibitor, mitochondrial	2	MULTI-MSMS		715.001	3	708.33	2121.97	77.031	77.031	3747300	11401000	2.8413	0.351952	-1.50655

## Sheet: S3
Supplementary Dataset S3. Proteins identified in SILAC experiments comparing immunopurified ATP synthase from wild-type and HAP1-Δd cells
This information is the output from Perseus after processing of MaxQuant SILAC peptide pair data. ATP synthase was immunopurified from digitonin solubilized mitoplast material prepared from a 1:1 mixture of wild-type and HAP1-Δd cells, and digested in-solution with trypsin or chymotrypsin. Experiment 1 refers to heavy isotope labelled HAP1-Δd cells mixed with light labelled wild-type cells, and e…
Protein names	Gene names	Protein IDs	Majority protein IDs	Ratio H/L expt 1 (log2)	Ratio H/L count expt 1	Unique peptides expt 1	Ratio H/L iso-count expt 1	Sequence coverage expt 1 [%]	Ratio H/L expt 2 (-log2)	Ratio H/L count expt 2	Unique peptides expt 2	Ratio H/L iso-count expt 2	Sequence coverage expt 2 [%]
Actin, cytoplasmic 2;Actin, cytoplasmic 2, N-terminally processed;Actin, cytoplasmic 1;Actin, cytoplasmic 1, N-terminally processed;Actin, gamma-enteric smooth muscle;Actin, alpha skeletal muscle;Actin, alpha cardiac muscle 1;Actin, aortic smooth muscle;POTE ankyrin domain family member E;POTE ankyrin domain family member I;POTE ankyrin domain family member F	ACTG1;ACTB;ACTG2;ACTA1;ACTC1;ACTA2;POTEE;POTEI;POTEF	P63261;P60709;P63267-2;P63267;P68133;P68032;P62736;Q6S8J3;P0CG38;A5A3E0;P0CG39	P63261;P60709;P63267-2;P63267;P68133;P68032;P62736;Q6S8J3;P0CG38;A5A3E0	0.290188	2	2	0	5.6	0.847778	2	3	1	10.4
AFG3-like protein 2	AFG3L2	Q9Y4W6	Q9Y4W6	1.48512	30	24	9	38.1	1.05221	35	31	13	37.3
ATP synthase subunit alpha, mitochondrial	ATP5F1A	P25705;P25705-3	P25705;P25705-3	-0.255856	528	1	182	76.5	-0.498557	534	1	189	75.2
ATP synthase subunit beta, mitochondrial	ATP5F1B	P06576	P06576	-0.250474	711	72	222	87.1	-0.499578	773	70	256	82.8
ATP synthase subunit gamma, mitochondrial	ATP5F1C	P36542	P36542	-0.475214	87	3	33	63.8	-0.774755	65	4	24	61.7
ATP synthase subunit delta, mitochondrial	ATP5F1D	P30049	P30049	-0.545277	84	14	29	64.9	-0.74373	90	15	32	66.1
ATP synthase subunit epsilon, mitochondrial;ATP synthase subunit epsilon-like protein, mitochondrial	ATP5F1E;ATP5EP2	P56381;Q5VTU8	P56381;Q5VTU8	-0.46947	72	7	67	80.4	-0.816149	53	5	48	66.7
ATPase inhibitor, mitochondrial	ATP5IF1	Q9UII2-M3	Q9UII2-M3	-0.638105	2	2	0	26.3	-0.664827	2	2	0	26.3
ATPase inhibitor, mitochondrial	ATP5IF1	Q9UII2-M1	Q9UII2-M1	1.94326	6	4	2	42.7	1.61994	4	3	1	28
ATP synthase F(0) complex subunit C3, mitochondrial;ATP synthase F(0) complex subunit C1, mitochondrial;ATP synthase F(0) complex subunit C2, mitochondrial	ATP5MC3;ATP5MC1;ATP5MC2	P48201-M;P05496;Q06055;P48201;Q06055-3;Q06055-2	P48201-M;P05496;Q06055;P48201;Q06055-3;Q06055-2	-0.525019	5	5	1	62.7	-0.896155	3	3	0	53.3
ATP synthase subunit k (DAPIT)	ATP5MD	Q96IX5	Q96IX5	-4.5808	4	9	4	44.8	-4.11362	6	8	6	62.1
ATP synthase subunit e, mitochondrial	ATP5ME	P56385	P56385	-1.63133	65	14	40	97.1	-1.78308	51	11	29	97.1
ATP synthase subunit f, mitochondrial	ATP5MF	P56134-2;P56134-4	P56134-2;P56134-4	-1.48233	15	2	5	55.7	-1.71949	12	2	3	50
ATP synthase subunit g, mitochondrial	ATP5MG	O75964;Q7Z4Y8	O75964	-1.54162	21	11	6	72.8	-1.69809	29	16	12	73.8
ATP synthase subunit j (6.8 kDa mitochondrial proteolipid)	ATP5MPL	P56378;P56378-2	P56378	-3.20051	14	4	13	32.8	-4.31426	9	4	7	32.8
ATP synthase F(0) complex subunit B1, mitochondrial	ATP5PB	P24539	P24539	-1.4812	142	27	66	63.3	-1.75967	119	31	52	64.5
ATP synthase subunit d, mitochondrial	ATP5PD	O75947;O75947-2	O75947;O75947-2	-5.89926	33	31	33	87	-5.46888	38	26	32	87
ATP synthase-coupling factor 6, mitochondrial	ATP5PF	P18859;P18859-2	P18859;P18859-2	-1.59449	49	21	24	70.4	-1.79448	65	22	27	70.4
ATP synthase subunit O, mitochondrial	ATP5PO	P48047	P48047	-1.20453	59	25	28	70.9	-1.52436	55	24	26	81.2
ATP synthase mitochondrial F1 complex assembly factor 2	ATPAF2	Q8N5M1	Q8N5M1	0.188654	4	4	1	11.1	-0.100709	4	4	0	11.4
Uncharacterized protein C15orf61	C15orf61	A6NNL5	A6NNL5	-0.254926	6	5	1	38.2	-0.521754	5	4	2	35.7
Cytochrome c oxidase subunit 4 isoform 1, mitochondrial	COX4I1	P13073	P13073	0.920827	5	5	1	24.9	0.63545	3	4	0	21.3
Cytochrome c oxidase subunit 5A, mitochondrial	COX5A	P20674	P20674	0.864572	10	8	4	37.3	0.590332	10	8	2	37.3
Cytochrome c oxidase subunit 5B, mitochondrial	COX5B	P10606	P10606	-2.40522	3	4	2	29.5	-1.17894	2	3	1	29.5
Cytochrome c oxidase subunit 6C	COX6C	P09669	P09669	0.267955	5	4	2	32	0.130792	5	5	1	32
Cytochrome c1, heme protein, mitochondrial	CYC1	P08574	P08574	0.596554	4	4	3	21.2	0.29366	2	3	0	8.9
Putative pre-mRNA-splicing factor ATP-dependent RNA helicase DHX16	DHX16	O60231	O60231	-0.482835	6	9	2	13.3	-0.661658	11	11	8	15.2
Mitochondrial import inner membrane translocase subunit TIM14	DNAJC19	Q96DA6;Q96DA6-2	Q96DA6;Q96DA6-2	0.575216	7	7	4	64.7	0.275332	6	5	2	63.8
Electron transfer flavoprotein-ubiquinone oxidoreductase, mitochondrial	ETFDH	Q16134-3;Q16134	Q16134-3;Q16134	-0.492667	2	4	1	9.6	-0.432639	2	3	0	6.1
Protein FAM162A	FAM162A	Q96A26	Q96A26	-0.339875	9	9	1	35.7	-0.482229	8	7	2	33.8
Protein FMC1 homolog	FMC1	Q96HJ9;Q96HJ9-2	Q96HJ9;Q96HJ9-2	0.0837921	7	6	1	47.8	-0.405557	3	5	1	49.6
Growth hormone-inducible transmembrane protein	GHITM	Q9H3K2	Q9H3K2	-0.313836	4	5	0	15.4	-0.304277	3	4	1	12.5
Guanine nucleotide-binding protein G(I)/G(S)/G(T) subunit beta-1;Guanine nucleotide-binding protein G(I)/G(S)/G(T) subunit beta-2;Guanine nucleotide-binding protein subunit beta-4	GNB1;GNB2;GNB4	P62873-2;P62879;P62873;Q9HAV0;P16520-2;P16520	P62873-2;P62879;P62873;Q9HAV0	0.0965318	2	2	0	6.3	-0.211884	3	3	1	9.6
Trifunctional enzyme subunit alpha, mitochondrial;Long-chain enoyl-CoA hydratase;Long chain 3-hydroxyacyl-CoA dehydrogenase	HADHA	P40939	P40939	-2.22526	26	26	18	41.4	-2.14117	25	28	13	40.9
Trifunctional enzyme subunit beta, mitochondrial;3-ketoacyl-CoA thiolase	HADHB	P55084-2;P55084	P55084-2;P55084	-2.15785	25	21	13	47.8	-2.16578	25	23	10	52.7
Cytochrome c-type heme lyase	HCCS	P53701	P53701	0.3667	7	5	3	25.7	0.267201	5	4	2	24.3
HIG1 domain family member 1A, mitochondrial	HIGD1A	Q9Y241;Q9Y241-2	Q9Y241	-0.155325	3	2	1	43	-1.03534	3	3	1	46.2
Histone H1.4;Histone H1.3	HIST1H1E;HIST1H1D	P10412;P16402;P22492;Q02539	P10412;P16402	-0.838099	3	2	0	21	-1.04726	3	1	0	26.9
Heterogeneous nuclear ribonucleoprotein U	HNRNPU	Q00839-2;Q00839	Q00839-2;Q00839	-0.190503	2	2	0	5	-0.585251	4	4	0	6.9
78 kDa glucose-regulated protein	HSPA5	P11021	P11021	0.949049	19	19	8	39	0.777715	9	15	2	28.9
Heat shock cognate 71 kDa protein;Heat shock-related 70 kDa protein 2	HSPA8;HSPA2	P11142-2;P11142;P54652	P11142-2;P11142;P54652	0.202888	2	5	1	15.2	-0.266757	2	2	1	6.1
Stress-70 protein, mitochondrial	HSPA9	P38646	P38646	0.963548	28	29	8	47	0.717454	24	20	5	34.8
60 kDa heat shock protein, mitochondrial	HSPD1	P10809;P10809-2	P10809	-0.105535	9	11	1	31.4	-0.413594	6	8	3	22.2
MICOS complex subunit MIC60	IMMT	Q16891-2;Q16891-4;Q16891;Q16891-3	Q16891-2;Q16891-4;Q16891;Q16891-3	0.576184	7	9	2	16.6	0.133638	6	7	2	11.5
LETM1 and EF-hand domain-containing protein 1, mitochondrial	LETM1	O95202;O95202-3;O95202-2	O95202	-0.267062	14	15	7	24.4	-0.539035	9	10	2	16.4
Leucine-rich PPR motif-containing protein, mitochondrial	LRPPRC	P42704	P42704	0.192573	5	7	1	8	-0.246712	3	4	1	3.5
ATP synthase protein 6	MT-ATP6	P00846	P00846	-4.40305	2	2	2	6.2	-4.81435	1	1	0	4.4
ATP synthase protein 8	MT-ATP8	P03928	P03928	-4.10855	5	4	5	39.7	-3.68246	5	4	3	48.5
Nucleolin	NCL	P19338	P19338	-0.623576	2	2	1	5.2	-0.739416	3	3	1	4.9
NADH dehydrogenase [ubiquinone] 1 beta subcomplex subunit 11, mitochondrial	NDUFB11	Q9NX14;Q9NX14-2	Q9NX14;Q9NX14-2	0.735609	2	2	0	22.2	0.591201	3	3	0	23.5
OCIA domain-containing protein 1	OCIAD1	Q9NX40;Q9NX40-4;Q9NX40-3;Q9NX40-2	Q9NX40;Q9NX40-4	-0.612064	8	8	2	55.1	-0.984261	9	8	2	52.7
Mitochondrial import inner membrane translocase subunit TIM16	PAM16	P57737-3;Q9Y3D7	P57737-3;Q9Y3D7	1.25743	2	2	0	3.2	-0.223052	2	2	0	3.2
Prohibitin	PHB	P35232;P35232-2	P35232	-0.138934	26	22	3	90.8	-0.39835	35	28	8	94.9
Prohibitin-2	PHB2	Q99623;Q99623-2	Q99623;Q99623-2	-0.125526	36	24	5	73.6	-0.423094	25	20	3	68.6
Proline dehydrogenase 1, mitochondrial	PRODH	O43272;O43272-2;O43272-1	O43272;O43272-2;O43272-1	0.0713507	6	9	2	23	0.0485316	4	7	1	20.5
Ras-related protein Rab-11A;Ras-related protein Rab-11B	RAB11A;RAB11B	P62491-2;Q15907-2;P62491;Q15907	P62491-2;Q15907-2;P62491;Q15907	-0.282369	5	6	1	42.6	-0.428678	4	5	1	36.8
Rab11 family-interacting protein 3	RAB11FIP3	O75154-2;O75154;O75154-3	O75154-2;O75154;O75154-3	-5.40415	3	1	3	2.2	4.59388	3	1	3	2.2
Ras-related protein Rab-1B	RAB1B	Q9H0U4;Q92928	Q9H0U4	-0.168852	6	3	1	33.8	-0.953153	3	1	0	23.4
Ras-related protein Rab-7a	RAB7A	P51149	P51149	-0.0673643	7	8	1	46.9	-0.458487	5	5	0	29.5
Ras-related protein Rap-1b;Ras-related protein Rap-1A;Ras-related protein Rap-1b-like protein	RAP1B;RAP1A	P61224-2;P61224-4;P61224-3;P62834;P61224;A6NIZ1	P61224-2;P61224-4;P61224-3;P62834;P61224;A6NIZ1	-0.44138	2	3	0	18.2	-0.271426	2	2	0	16.8
Reticulocalbin-2	RCN2	Q14257;Q14257-2	Q14257;Q14257-2	1.24519	8	7	3	25.2	0.717358	9	9	3	41
40S ribosomal protein S18	RPS18	P62269	P62269	-0.150161	5	6	1	35.5	-0.214498	5	5	0	34.9
Sideroflexin-1	SFXN1	Q9H9B4	Q9H9B4	-1.41612	5	7	5	28	-1.76736	4	5	2	16.8
Tricarboxylate transport protein, mitochondrial	SLC25A1	P53007	P53007	-1.47413	3	3	0	10.3	-1.34125	2	2	1	7.7
ADP/ATP translocase 2;ADP/ATP translocase 2, N-terminally processed	SLC25A5	P05141	P05141	-0.324889	7	5	1	36.2	-0.610606	8	7	2	37.9
ADP/ATP translocase 3;ADP/ATP translocase 3, N-terminally processed	SLC25A6	P12236	P12236	-0.1148	19	5	1	43.3	-0.449007	20	5	2	36.6
Stomatin-like protein 2, mitochondrial	STOML2	Q9UJZ1-2;Q9UJZ1	Q9UJZ1-2;Q9UJZ1	0.45628	5	5	3	27.7	0.4455	2	3	0	19.6
Transmembrane emp24 domain-containing protein 10	TMED10	P49755	P49755	-0.613101	3	2	0	12.8	-0.160404	3	3	2	20.5
Transmembrane protein 126A	TMEM126A	Q9H061;Q9H061-2	Q9H061	-1.54692	2	4	2	22.6	-1.19383	3	4	3	16.9
Transmembrane protein 70, mitochondrial	TMEM70	Q9BUB7;Q9BUB7-2;Q9BUB7-3	Q9BUB7;Q9BUB7-2	0.593975	3	4	0	22.3	0.268469	6	5	3	23.8
Mitochondrial import receptor subunit TOM70	TOMM70A	O94826	O94826	0.353323	7	7	2	19.4	-0.016211	6	6	3	17.4
Nuclease-sensitive element-binding protein 1	YBX1	P67809;P16989-2;P16989-3;P16989;Q9Y2T7	P67809	-0.286128	7	8	2	50.6	-0.152248	5	6	1	36.4

## Sheet: S4
Supplementary Dataset S4. Peptide data for the ATPase inhibitor protein obtained in SILAC experiments comparing ATP synthase from wild-type and HAP1-Δd cells
This information is obtained from the MaxQuant evidence file after the processing of SILAC peptide pair data. ATP synthase was immunopurified from digitonin solubilized mitoplast material prepared from a 1:1 mixture of HAP1 wild-type and HAP1-Δd cells. Experiment 1 refers to heavy isotope labelled HAP1-Δd cells mixed with light labelled wild-type cells, and experiment 2 vice versa. Only peptide d…
Sequence	Modifications	Missed cleavages (Trypsin/P)	Missed cleavages (Chymotrypsin)	Proteins	Leading proteins	Gene Names	Protein Names	Experiment	Type	Labeling State	MS/MS m/z	Charge	m/z	Mass	Score	Delta score	Intensity L	Intensity H	Ratio H/L	Inverse Expt 2 Ratio	Log2 Ratio
EAGGAFGKREQAEEER	Unmodified	2	n/a	Q9UII2;Q9UII2-3;Q9UII2-2;Q9UII2-M1;Q9UII2-M2;Q9UII2-M3	Q9UII2;Q9UII2-M1;Q9UII2-M2;Q9UII2-M3	ATP5IF1	ATPase inhibitor, mitochondrial	1	MULTI-MSMS		597.959	3	588.615	1762.82	137.19	137.19	4155200	9765200	1.9724	n/a	0.979952
EAGGAFGKREQAEEER	Unmodified	2	n/a	Q9UII2;Q9UII2-3;Q9UII2-2;Q9UII2-M1;Q9UII2-M2;Q9UII2-M3	Q9UII2;Q9UII2-M1;Q9UII2-M2;Q9UII2-M3	ATP5IF1	ATPase inhibitor, mitochondrial	1	MULTI-MSMS		448.972	4	441.713	1762.82	106.38	101.38	4731900	9034900	1.9757	n/a	0.982364
EAGGAFGKREQAEEER	Unmodified	2	n/a	Q9UII2;Q9UII2-3;Q9UII2-2;Q9UII2-M1;Q9UII2-M2;Q9UII2-M3	Q9UII2;Q9UII2-M1;Q9UII2-M2;Q9UII2-M3	ATP5IF1	ATPase inhibitor, mitochondrial	1	ISO-MSMS	0	588.949	3	588.615	1762.82	100.41	76.93	5090400	5639600	1.6629	n/a	0.733701
EAGGAFGKREQAEEER	Unmodified	2	n/a	Q9UII2;Q9UII2-3;Q9UII2-2;Q9UII2-M1;Q9UII2-M2;Q9UII2-M3	Q9UII2;Q9UII2-M1;Q9UII2-M2;Q9UII2-M3	ATP5IF1	ATPase inhibitor, mitochondrial	1	ISO-MSMS	0	441.714	4	441.713	1762.82	85.734	74.472	3627700	6086500	1.7416	n/a	0.800413
EAGGAFGKREQAEEER	Unmodified	2	n/a	Q9UII2;Q9UII2-3;Q9UII2-2;Q9UII2-M1;Q9UII2-M2;Q9UII2-M3	Q9UII2;Q9UII2-M1;Q9UII2-M2;Q9UII2-M3	ATP5IF1	ATPase inhibitor, mitochondrial	1	ISO-MSMS	0	588.616	3	588.615	1762.82	58.159	35.553	3634700	5578500	1.8744	n/a	0.906429
EQAEEERYFR	Unmodified	1	n/a	Q9UII2;Q9UII2-3;Q9UII2-2;Q9UII2-M1;Q9UII2-M2;Q9UII2-M3	Q9UII2;Q9UII2-M1;Q9UII2-M2;Q9UII2-M3	ATP5IF1	ATPase inhibitor, mitochondrial	1	MULTI-MSMS		452.877	3	452.877	1355.61	129.38	112.36	72944000	158210000	2.1206	n/a	1.08447
EQAEEERYFR	Unmodified	1	n/a	Q9UII2;Q9UII2-3;Q9UII2-2;Q9UII2-M1;Q9UII2-M2;Q9UII2-M3	Q9UII2;Q9UII2-M1;Q9UII2-M2;Q9UII2-M3	ATP5IF1	ATPase inhibitor, mitochondrial	1	MULTI-MSMS		678.812	2	678.813	1355.61	205.12	155.69	7658600	23779000	2.1284	n/a	1.08977
EQAEEERYFRAQSR	Unmodified	2	n/a	Q9UII2;Q9UII2-M1;Q9UII2-M2;Q9UII2-M3	Q9UII2;Q9UII2-M1;Q9UII2-M2;Q9UII2-M3	ATP5IF1	ATPase inhibitor, mitochondrial	1	MULTI-MSMS		450.467	4	450.467	1797.84	44.457	44.457	1228600	2763700	2.0948	n/a	1.06681
FGSDQSENVDR	Unmodified	0	n/a	Q9UII2-M1	Q9UII2-M1	ATP5IF1	ATPase inhibitor, mitochondrial	1	MULTI-MSMS		627.274	2	627.273	1252.53	243.03	239.77	18268000	76233000	3.8558	n/a	1.94703
FGSDQSENVDRGAGSIR	Unmodified	1	n/a	Q9UII2-M1	Q9UII2-M1	ATP5IF1	ATPase inhibitor, mitochondrial	1	MULTI-MSMS		605.623	3	598.95	1793.83	214.53	214.53	81324000	323960000	3.931	n/a	1.9749
FGSDQSENVDRGAGSIR	Unmodified	1	n/a	Q9UII2-M1	Q9UII2-M1	ATP5IF1	ATPase inhibitor, mitochondrial	1	MULTI-MSMS		907.93	2	897.922	1793.83	57.836	57.836	1761600	7219800	3.8357	n/a	1.93949
FGSDQSENVDRGAGSIREAGGAF	Unmodified	n/a	1	Q9UII2-M1	Q9UII2-M1	ATP5IF1	ATPase inhibitor, mitochondrial	1	MULTI-MSMS		783.032	3	776.36	2326.06	182.39	182.39	119860000	493530000	3.8331	n/a	1.93851
FGSDQSENVDRGAGSIREAGGAFGKREQAEEERYF	Unmodified	n/a	3	Q9UII2-M1	Q9UII2-M1	ATP5IF1	ATPase inhibitor, mitochondrial	1	ISO-MSMS	1	650.645	6	642.47	3848.77	16.362	11.457	452160	7359100	2.3036	n/a	1.20389
FGSDQSENVDRGAGSIREAGGAFGKREQAEEERYF	Unmodified	n/a	3	Q9UII2-M1	Q9UII2-M1	ATP5IF1	ATPase inhibitor, mitochondrial	1	ISO-MSMS	1	780.573	5	770.762	3848.77	25.222	20.413	1779500	16060000	3.0803	n/a	1.62307
GKREQAEEERYF	Unmodified	n/a	1	Q9UII2;Q9UII2-3;Q9UII2-2;Q9UII2-M1;Q9UII2-M2;Q9UII2-M3	Q9UII2;Q9UII2-M1;Q9UII2-M2;Q9UII2-M3	ATP5IF1	ATPase inhibitor, mitochondrial	1	MULTI-MSMS		523.927	3	514.583	1540.73	138.24	138.24	113130000	234980000	1.9447	n/a	0.959548
GKREQAEEERYF	Unmodified	n/a	1	Q9UII2;Q9UII2-3;Q9UII2-2;Q9UII2-M1;Q9UII2-M2;Q9UII2-M3	Q9UII2;Q9UII2-M1;Q9UII2-M2;Q9UII2-M3	ATP5IF1	ATPase inhibitor, mitochondrial	1	ISO-MSMS	1	785.386	2	771.371	1540.73	143.79	115.06	2895200	5291500	1.9913	n/a	0.993711
GKREQAEEERYF	Unmodified	n/a	1	Q9UII2;Q9UII2-3;Q9UII2-2;Q9UII2-M1;Q9UII2-M2;Q9UII2-M3	Q9UII2;Q9UII2-M1;Q9UII2-M2;Q9UII2-M3	ATP5IF1	ATPase inhibitor, mitochondrial	1	ISO-MSMS	1	785.386	2	771.371	1540.73	62.303	36.184	440980	882090	1.5748	n/a	0.655169
GKREQAEEERYF	Unmodified	n/a	1	Q9UII2;Q9UII2-3;Q9UII2-2;Q9UII2-M1;Q9UII2-M2;Q9UII2-M3	Q9UII2;Q9UII2-M1;Q9UII2-M2;Q9UII2-M3	ATP5IF1	ATPase inhibitor, mitochondrial	1	ISO-MSMS	1	523.927	3	514.583	1540.73	40.577	35.947	551800	1405500	1.9721	n/a	0.979733
GSDQSENVDRGAGSIR	Unmodified	1	n/a	Q9UII2-M2	Q9UII2-M2	ATP5IF1	ATPase inhibitor, mitochondrial	1	MULTI-MSMS		549.927	3	549.928	1646.76	153.23	153.23	64742000	55199000	0.8482	n/a	-0.237524
GSDQSENVDRGAGSIREAGGAF	Unmodified	n/a	0	Q9UII2;Q9UII2-3;Q9UII2-2;Q9UII2-M1;Q9UII2-M2	Q9UII2;Q9UII2-M1;Q9UII2-M2	ATP5IF1	ATPase inhibitor, mitochondrial	1	MULTI-MSMS		727.671	3	727.337	2178.99	181.87	164.72	168950000	142690000	0.86058	n/a	-0.216619
GSDQSENVDRGAGSIREAGGAF	Unmodified	n/a	0	Q9UII2;Q9UII2-3;Q9UII2-2;Q9UII2-M1;Q9UII2-M2	Q9UII2;Q9UII2-M1;Q9UII2-M2	ATP5IF1	ATPase inhibitor, mitochondrial	1	MULTI-MSMS		727.672	3	727.337	2178.99	21.006	19.314	843520	626570	0.96683	n/a	-0.0486659
GSDQSENVDRGAGSIREAGGAF	Unmodified	n/a	0	Q9UII2;Q9UII2-3;Q9UII2-2;Q9UII2-M1;Q9UII2-M2	Q9UII2;Q9UII2-M1;Q9UII2-M2	ATP5IF1	ATPase inhibitor, mitochondrial	1	ISO-MSMS	0	1090.5	2	1090.5	2178.99	27.969	19.664	4976700	4069300	0.8335	n/a	-0.262746
HHEEEIVHHKK	Unmodified	1	n/a	Q9UII2;Q9UII2-M1;Q9UII2-M2;Q9UII2-M3	Q9UII2;Q9UII2-M1;Q9UII2-M2;Q9UII2-M3	ATP5IF1	ATPase inhibitor, mitochondrial	1	MULTI-MSMS		480.256	3	474.913	1421.72	42.001	18.15	254330	411260	2.8013	n/a	1.4861
HHEEEIVHHKK	Unmodified	1	n/a	Q9UII2;Q9UII2-M1;Q9UII2-M2;Q9UII2-M3	Q9UII2;Q9UII2-M1;Q9UII2-M2;Q9UII2-M3	ATP5IF1	ATPase inhibitor, mitochondrial	1	MULTI-MSMS		480.256	3	474.913	1421.72	41.283	16.43	157370	398160	2.031	n/a	1.02219
HHEEEIVHHKK	Unmodified	1	n/a	Q9UII2;Q9UII2-M1;Q9UII2-M2;Q9UII2-M3	Q9UII2;Q9UII2-M1;Q9UII2-M2;Q9UII2-M3	ATP5IF1	ATPase inhibitor, mitochondrial	1	MULTI-MSMS		480.256	3	474.913	1421.72	41.399	15.963	230350	574240	2.3311	n/a	1.22101
HHEEEIVHHKK	Unmodified	1	n/a	Q9UII2;Q9UII2-M1;Q9UII2-M2;Q9UII2-M3	Q9UII2;Q9UII2-M1;Q9UII2-M2;Q9UII2-M3	ATP5IF1	ATPase inhibitor, mitochondrial	1	MULTI-MSMS		480.256	3	474.913	1421.72	15.89	6.9354	235240	531810	1.8809	n/a	0.911423
HHEEEIVHHKK	Unmodified	1	n/a	Q9UII2;Q9UII2-M1;Q9UII2-M2;Q9UII2-M3	Q9UII2;Q9UII2-M1;Q9UII2-M2;Q9UII2-M3	ATP5IF1	ATPase inhibitor, mitochondrial	1	MULTI-MSMS		480.256	3	474.913	1421.72	23.851	7.9611	174260	470940	2.2917	n/a	1.19642
HHEEEIVHHKK	Unmodified	1	n/a	Q9UII2;Q9UII2-M1;Q9UII2-M2;Q9UII2-M3	Q9UII2;Q9UII2-M1;Q9UII2-M2;Q9UII2-M3	ATP5IF1	ATPase inhibitor, mitochondrial	1	MULTI-MSMS		480.256	3	474.913	1421.72	33.229	8.8854	239640	496460	2.4941	n/a	1.31852
HHEEEIVHHKK	Unmodified	1	n/a	Q9UII2;Q9UII2-M1;Q9UII2-M2;Q9UII2-M3	Q9UII2;Q9UII2-M1;Q9UII2-M2;Q9UII2-M3	ATP5IF1	ATPase inhibitor, mitochondrial	1	MULTI-MSMS		480.256	3	474.913	1421.72	32.606	23.602	163540	354710	2.8221	n/a	1.49677
HHEEEIVHHKK	Unmodified	1	n/a	Q9UII2;Q9UII2-M1;Q9UII2-M2;Q9UII2-M3	Q9UII2;Q9UII2-M1;Q9UII2-M2;Q9UII2-M3	ATP5IF1	ATPase inhibitor, mitochondrial	1	MULTI-MSMS		480.255	3	474.913	1421.72	18.268	6.4019	133830	524890	2.176	n/a	1.12168
HHEEEIVHHKKEIER	Unmodified	2	n/a	Q9UII2;Q9UII2-M1;Q9UII2-M2;Q9UII2-M3	Q9UII2;Q9UII2-M1;Q9UII2-M2;Q9UII2-M3	ATP5IF1	ATPase inhibitor, mitochondrial	1	MULTI-MSMS		495.014	4	488.254	1948.99	72.175	66.143	426350	1052100	1.853	n/a	0.889863
HHEEEIVHHKKEIER	Unmodified	2	n/a	Q9UII2;Q9UII2-M1;Q9UII2-M2;Q9UII2-M3	Q9UII2;Q9UII2-M1;Q9UII2-M2;Q9UII2-M3	ATP5IF1	ATPase inhibitor, mitochondrial	1	MULTI-MSMS		494.764	4	488.254	1948.99	71.692	65.66	426680	753830	1.6782	n/a	0.746915
HHEEEIVHHKKEIER	Unmodified	2	n/a	Q9UII2;Q9UII2-M1;Q9UII2-M2;Q9UII2-M3	Q9UII2;Q9UII2-M1;Q9UII2-M2;Q9UII2-M3	ATP5IF1	ATPase inhibitor, mitochondrial	1	MULTI-MSMS		494.763	4	488.254	1948.99	49.482	43.578	412210	1298600	3.0242	n/a	1.59655
HHEEEIVHHKKEIER	Unmodified	2	n/a	Q9UII2;Q9UII2-M1;Q9UII2-M2;Q9UII2-M3	Q9UII2;Q9UII2-M1;Q9UII2-M2;Q9UII2-M3	ATP5IF1	ATPase inhibitor, mitochondrial	1	ISO-MSMS	1	495.014	4	488.254	1948.99	30.543	24.126	193040	754760	2.2825	n/a	1.19061
HHEEEIVHHKKEIER	Unmodified	2	n/a	Q9UII2;Q9UII2-M1;Q9UII2-M2;Q9UII2-M3	Q9UII2;Q9UII2-M1;Q9UII2-M2;Q9UII2-M3	ATP5IF1	ATPase inhibitor, mitochondrial	1	ISO-MSMS	1	494.762	4	488.254	1948.99	45.864	34.919	609090	1586900	1.3386	n/a	0.420725
KHHEEEIVHHKK	Unmodified	2	n/a	Q9UII2;Q9UII2-M1;Q9UII2-M2;Q9UII2-M3	Q9UII2;Q9UII2-M1;Q9UII2-M2;Q9UII2-M3	ATP5IF1	ATPase inhibitor, mitochondrial	1	MULTI-MSMS		525.626	3	517.611	1549.81	100.93	27.496	725770	1208400	2.119	n/a	1.08338
KHHEEEIVHHKK	Unmodified	2	n/a	Q9UII2;Q9UII2-M1;Q9UII2-M2;Q9UII2-M3	Q9UII2;Q9UII2-M1;Q9UII2-M2;Q9UII2-M3	ATP5IF1	ATPase inhibitor, mitochondrial	1	ISO-MSMS	1	525.625	3	517.611	1549.81	87.001	30.776	397410	1820800	2.0354	n/a	1.02531
REQAEEERYFR	Unmodified	2	n/a	Q9UII2;Q9UII2-3;Q9UII2-2;Q9UII2-M1;Q9UII2-M2;Q9UII2-M3	Q9UII2;Q9UII2-M1;Q9UII2-M2;Q9UII2-M3	ATP5IF1	ATPase inhibitor, mitochondrial	1	ISO-MSMS	1	514.919	3	504.911	1511.71	123.84	73.629	8042700	6466900	0.82224	n/a	-0.282369
SDQSENVDRGAGSIR	Unmodified	1	n/a	Q9UII2-M3	Q9UII2-M3	ATP5IF1	ATPase inhibitor, mitochondrial	1	MULTI-MSMS		530.921	3	530.92	1589.74	62.377	62.377	3466100	3536300	0.62374	n/a	-0.680983
SDQSENVDRGAGSIREAGGAF	Unmodified	n/a	0	Q9UII2-M3	Q9UII2-M3	ATP5IF1	ATPase inhibitor, mitochondrial	1	MULTI-MSMS		708.33	3	708.33	2121.97	105.96	105.96	12283000	7281600	0.66194	n/a	-0.595228
EAGGAFGKREQAEEER	Unmodified	2	n/a	Q9UII2;Q9UII2-3;Q9UII2-2;Q9UII2-M1;Q9UII2-M2;Q9UII2-M3	Q9UII2;Q9UII2-M1;Q9UII2-M2;Q9UII2-M3	ATP5IF1	ATPase inhibitor, mitochondrial	2	MULTI-MSMS		589.284	3	588.615	1762.82	59.862	55.314	2456900	1219000	0.6102	1.63881	0.712646
EAGGAFGKREQAEEER	Unmodified	2	n/a	Q9UII2;Q9UII2-3;Q9UII2-2;Q9UII2-M1;Q9UII2-M2;Q9UII2-M3	Q9UII2;Q9UII2-M1;Q9UII2-M2;Q9UII2-M3	ATP5IF1	ATPase inhibitor, mitochondrial	2	ISO-MSMS	0	441.713	4	441.713	1762.82	36.029	20.636	1047300	943270	0.46591	2.14634	1.10188
EQAEEERYFR	Unmodified	1	n/a	Q9UII2;Q9UII2-3;Q9UII2-2;Q9UII2-M1;Q9UII2-M2;Q9UII2-M3	Q9UII2;Q9UII2-M1;Q9UII2-M2;Q9UII2-M3	ATP5IF1	ATPase inhibitor, mitochondrial	2	MULTI-MSMS		459.55	3	452.877	1355.61	127.4	106.03	116190000	77564000	0.61437	1.62768	0.70282
EQAEEERYFR	Unmodified	1	n/a	Q9UII2;Q9UII2-3;Q9UII2-2;Q9UII2-M1;Q9UII2-M2;Q9UII2-M3	Q9UII2;Q9UII2-M1;Q9UII2-M2;Q9UII2-M3	ATP5IF1	ATPase inhibitor, mitochondrial	2	MULTI-MSMS		678.813	2	678.813	1355.61	236.03	183.55	20551000	11855000	0.63611	1.57206	0.652652
EQAEEERYFRAQSR	Unmodified	2	n/a	Q9UII2;Q9UII2-M1;Q9UII2-M2;Q9UII2-M3	Q9UII2;Q9UII2-M1;Q9UII2-M2;Q9UII2-M3	ATP5IF1	ATPase inhibitor, mitochondrial	2	MULTI-MSMS		450.467	4	450.467	1797.84	53.001	53.001	3165500	3420400	0.57863	1.72822	0.789287
FGSDQSENVDR	Unmodified	0	n/a	Q9UII2-M1	Q9UII2-M1	ATP5IF1	ATPase inhibitor, mitochondrial	2	MULTI-MSMS		627.274	2	627.273	1252.53	282.18	277.57	93682000	33036000	0.32535	3.07361	1.61994
FGSDQSENVDRGAGSIR	Unmodified	1	n/a	Q9UII2-M1	Q9UII2-M1	ATP5IF1	ATPase inhibitor, mitochondrial	2	MULTI-MSMS		598.951	3	598.95	1793.83	193.96	193.96	185080000	61036000	0.34193	2.92458	1.54823
FGSDQSENVDRGAGSIREAGGAF	Unmodified	n/a	1	Q9UII2-M1	Q9UII2-M1	ATP5IF1	ATPase inhibitor, mitochondrial	2	MULTI-MSMS		783.367	3	776.36	2326.06	218.07	218.07	505220000	151930000	0.31216	3.20349	1.67964
FGSDQSENVDRGAGSIREAGGAF	Unmodified	n/a	1	Q9UII2-M1	Q9UII2-M1	ATP5IF1	ATPase inhibitor, mitochondrial	2	ISO-MSMS	1	783.7	3	776.36	2326.06	113.26	87.114	9808900	5568400	0.43028	2.32407	1.21665
GKREQAEEERYF	Unmodified	n/a	1	Q9UII2;Q9UII2-3;Q9UII2-2;Q9UII2-M1;Q9UII2-M2;Q9UII2-M3	Q9UII2;Q9UII2-M1;Q9UII2-M2;Q9UII2-M3	ATP5IF1	ATPase inhibitor, mitochondrial	2	MULTI-MSMS		514.584	3	514.583	1540.73	122.34	122.34	608140000	348970000	0.58043	1.72286	0.784806
GKREQAEEERYF	Unmodified	n/a	1	Q9UII2;Q9UII2-3;Q9UII2-2;Q9UII2-M1;Q9UII2-M2;Q9UII2-M3	Q9UII2;Q9UII2-M1;Q9UII2-M2;Q9UII2-M3	ATP5IF1	ATPase inhibitor, mitochondrial	2	MULTI-MSMS		771.873	2	771.371	1540.73	120.09	120.09	25362000	16249000	0.53426	1.87175	0.904386
GSDQSENVDRGAGSIREAGGAF	Unmodified	n/a	0	Q9UII2;Q9UII2-3;Q9UII2-2;Q9UII2-M1;Q9UII2-M2	Q9UII2;Q9UII2-M1;Q9UII2-M2	ATP5IF1	ATPase inhibitor, mitochondrial	2	MULTI-MSMS		734.009	3	727.337	2178.99	150.91	133.56	243630000	347560000	1.4345	0.697107	-0.520548
HHEEEIVHHKK	Unmodified	1	n/a	Q9UII2;Q9UII2-M1;Q9UII2-M2;Q9UII2-M3	Q9UII2;Q9UII2-M1;Q9UII2-M2;Q9UII2-M3	ATP5IF1	ATPase inhibitor, mitochondrial	2	MULTI-MSMS		474.913	3	474.913	1421.72	15.89	6.7012	297800	180260	0.61485	1.62641	0.701694
HHEEEIVHHKK	Unmodified	1	n/a	Q9UII2;Q9UII2-M1;Q9UII2-M2;Q9UII2-M3	Q9UII2;Q9UII2-M1;Q9UII2-M2;Q9UII2-M3	ATP5IF1	ATPase inhibitor, mitochondrial	2	MULTI-MSMS		474.913	3	474.913	1421.72	15.89	12.465	232980	154370	0.55097	1.81498	0.859954
HHEEEIVHHKK	Unmodified	1	n/a	Q9UII2;Q9UII2-M1;Q9UII2-M2;Q9UII2-M3	Q9UII2;Q9UII2-M1;Q9UII2-M2;Q9UII2-M3	ATP5IF1	ATPase inhibitor, mitochondrial	2	MULTI-MSMS		474.913	3	474.913	1421.72	15.89	6.9354	348950	142310	0.41878	2.38789	1.25574
REQAEEERYFR	Unmodified	2	n/a	Q9UII2;Q9UII2-3;Q9UII2-2;Q9UII2-M1;Q9UII2-M2;Q9UII2-M3	Q9UII2;Q9UII2-M1;Q9UII2-M2;Q9UII2-M3	ATP5IF1	ATPase inhibitor, mitochondrial	2	ISO-MSMS	1	514.92	3	504.911	1511.71	51.013	34.92	5074000	2963900	0.50712	1.97192	0.979601
SDQSENVDRGAGSIR	Unmodified	1	n/a	Q9UII2-M3	Q9UII2-M3	ATP5IF1	ATPase inhibitor, mitochondrial	2	MULTI-MSMS		537.593	3	530.92	1589.74	80.706	80.706	3268400	3868600	1.4853	0.673265	-0.570754
SDQSENVDRGAGSIREAGGAF	Unmodified	n/a	0	Q9UII2-M3	Q9UII2-M3	ATP5IF1	ATPase inhibitor, mitochondrial	2	MULTI-MSMS		715.67	3	708.33	2121.97	73.688	73.688	10648000	18674000	1.6922	0.590947	-0.7589

## Sheet: S5
Supplementary Dataset S5. Proteins identified in SILAC experiments comparing mitoplasts from wild-type and HAP1-Δd cells
This information is the output from Perseus after processing of MaxQuant SILAC peptide pair data. Digitonin solubilized mitoplast samples were prepared from a 1:1 mixture of wild-type and HAP1-Δd cells, analyzed by SDS-PAGE and gel sections digested with trypsin. Experiment 1 refers to heavy isotope labelled HAP1-Δd cells mixed with light labelled wild-type cells, and experiment 2 vice versa. Per…
Protein names	Gene names	Protein IDs	Majority protein IDs	Ratio H/L expt 1 (log2)	Ratio H/L count expt 1	Unique peptides expt 1	Ratio H/L iso-count expt 1	Sequence coverage expt 1 [%]	Ratio H/L expt 2 (-log2)	Ratio H/L count expt 2	Unique peptides expt 2	Ratio H/L iso-count expt 2	Sequence coverage expt 2 [%]
Aladin	AAAS	Q9NRG9;Q9NRG9-2	Q9NRG9;Q9NRG9-2	0.0321009	15	12	4	31.1	-0.253142	18	15	3	36.8
Alanine--tRNA ligase, mitochondrial	AARS2	Q5JTZ9	Q5JTZ9	0.350837	15	15	2	18.9	-0.0799754	20	20	3	26.7
Alpha-aminoadipic semialdehyde synthase, mitochondrial;Lysine ketoglutarate reductase;Saccharopine dehydrogenase	AASS	Q9UDR5	Q9UDR5	-0.206978	20	18	5	25.4	-0.495695	34	23	4	29.6
ATP-binding cassette sub-family A member 3	ABCA3	Q99758;Q99758-2	Q99758	-0.165985	3	5	1	4.9	0.152115	2	3	0	2.1
Multidrug resistance protein 1	ABCB1	P08183;P08183-2;P21439-3;P21439-2;P21439	P08183;P08183-2	0.453544	28	27	9	25.1	0.0100763	31	27	7	23.4
ATP-binding cassette sub-family B member 10, mitochondrial	ABCB10	Q9NRK6	Q9NRK6	0.480369	16	14	7	21.7	0.203286	33	18	10	28.3
ATP-binding cassette sub-family B member 7, mitochondrial	ABCB7	O75027-2;O75027;O75027-3	O75027-2;O75027;O75027-3	0.231555	12	11	4	19.1	-0.108223	20	15	3	26.4
Multidrug resistance-associated protein 1	ABCC1	P33527;P33527-9;P33527-2;P33527-3;P33527-5;P33527-4;P33527-6;P33527-7;P33527-8;O15438;O15438-4	P33527;P33527-9;P33527-2;P33527-3;P33527-5;P33527-4;P33527-6;P33527-7;P33527-8	0.485427	36	31	10	27.1	0.108441	38	32	1	26.6
Multidrug resistance-associated protein 4	ABCC4	O15439;O15439-2;O15439-3;O15439-4	O15439;O15439-2;O15439-3;O15439-4	0.063641	15	18	1	14.5	-0.411535	25	25	5	19.4
Multidrug resistance-associated protein 5	ABCC5	O15440-5;O15440;O15440-4;O15440-3;O15440-2;Q92887	O15440-5;O15440	0.675274	2	2	2	1.8	0.476679	4	4	2	3.2
ATP-binding cassette sub-family D member 3	ABCD3	P28288;P28288-2;P28288-3	P28288;P28288-2	0.129217	21	18	3	32.6	-0.33754	24	22	2	39.5
ATP-binding cassette sub-family E member 1	ABCE1	P61221	P61221	-0.118194	7	9	0	23.9	-0.288181	14	13	5	27.4
ATP-binding cassette sub-family F member 1	ABCF1	Q8NE71-2;Q8NE71	Q8NE71-2;Q8NE71	0.0848807	5	7	1	10.4	-0.450908	11	10	4	16
ATP-binding cassette sub-family F member 2	ABCF2	Q9UG63;Q9UG63-2	Q9UG63;Q9UG63-2	-0.10067	11	9	3	17.2	-0.303576	16	15	3	28.1
Mycophenolic acid acyl-glucuronide esterase, mitochondrial	ABHD10	Q9NUJ1;Q9NUJ1-2;Q9NUJ1-3	Q9NUJ1;Q9NUJ1-2	0.19774	11	9	1	45.1	-0.114234	12	10	2	40.5
Alpha/beta hydrolase domain-containing protein 11	ABHD11	Q8NFV4-4;Q8NFV4;Q8NFV4-6;Q8NFV4-3;Q8NFV4-2;Q8NFV4-5	Q8NFV4-4;Q8NFV4;Q8NFV4-6	0.359296	4	4	1	18.2	0.240299	5	5	1	28.9
Monoacylglycerol lipase ABHD12	ABHD12	Q8N2K0-2;Q8N2K0;Q8N2K0-3	Q8N2K0-2;Q8N2K0;Q8N2K0-3	0.238175	12	8	5	31.7	-0.0476779	9	6	1	19.6
Abhydrolase domain-containing protein 16A	ABHD16A	O95870;O95870-2	O95870;O95870-2	0.0309717	4	5	2	9.9	-0.239154	9	9	1	21
Alpha/beta hydrolase domain-containing protein 17B	ABHD17B	Q5VST6;Q5VST6-2	Q5VST6;Q5VST6-2	-0.0523263	2	2	0	12.8	0.415326	5	5	1	22.6
3-ketoacyl-CoA thiolase, peroxisomal	ACAA1	P09110;P09110-2	P09110;P09110-2	-0.0262933	23	14	4	52.4	-0.267716	20	15	1	50.9
3-ketoacyl-CoA thiolase, mitochondrial	ACAA2	P42765	P42765	-0.239174	33	14	6	54.4	-0.568227	44	16	8	61.2
Acetyl-CoA carboxylase 1;Biotin carboxylase	ACACA	Q13085-3;Q13085-2;Q13085;Q13085-4;O00763-3;O00763-2;O00763	Q13085-3;Q13085-2;Q13085;Q13085-4	-0.0221852	7	10	3	5.3	-1.01628	13	13	7	7.5
Isobutyryl-CoA dehydrogenase, mitochondrial	ACAD8	Q9UKU7;Q9UKU7-2;Q9UKU7-3	Q9UKU7;Q9UKU7-2;Q9UKU7-3	-0.274878	4	5	2	13.7	-0.717035	8	9	1	22.7
Acyl-CoA dehydrogenase family member 9, mitochondrial	ACAD9	Q9H845	Q9H845	0.244765	20	17	4	34.9	-0.145612	48	22	10	41.9
Medium-chain specific acyl-CoA dehydrogenase, mitochondrial	ACADM	P11310;P11310-2	P11310;P11310-2	-0.0406453	17	9	2	22.8	-0.323774	23	14	1	38
Short-chain specific acyl-CoA dehydrogenase, mitochondrial	ACADS	P16219	P16219	-0.845495	8	8	5	23.5	-1.10642	11	10	5	34.5
Short/branched chain specific acyl-CoA dehydrogenase, mitochondrial	ACADSB	P45954;P45954-2	P45954;P45954-2	0.211386	13	13	5	36.1	-0.0832474	17	15	1	47
Very long-chain specific acyl-CoA dehydrogenase, mitochondrial	ACADVL	P49748-2;P49748;P49748-3	P49748-2;P49748;P49748-3	0.747258	24	21	12	41.1	0.359527	23	18	6	35.7
Acetyl-CoA acetyltransferase, mitochondrial	ACAT1	P24752;P24752-2	P24752	0.0911243	59	18	12	54.1	-0.228726	37	18	2	52
Golgi resident protein GCP60	ACBD3	Q9H3P7	Q9H3P7	0.0980152	13	11	2	37.1	-0.019346	13	11	3	32.4
Acyl-CoA-binding domain-containing protein 5	ACBD5	Q5T8D3-2;Q5T8D3-3;Q5T8D3;Q5T8D3-4;Q8NC06;Q8NC06-2;Q8NC06-3	Q5T8D3-2;Q5T8D3-3;Q5T8D3;Q5T8D3-4	0.517628	6	5	2	12.4	0.0426203	7	6	1	15.7
Apoptotic chromatin condensation inducer in the nucleus	ACIN1	Q9UKV3-5;Q9UKV3;Q9UKV3-3;Q9UKV3-2	Q9UKV3-5;Q9UKV3;Q9UKV3-3;Q9UKV3-2	-0.729483	3	6	1	6.8	-0.813114	13	14	3	13
Aconitate hydratase, mitochondrial	ACO2	Q99798	Q99798	0.204516	67	34	11	54.6	-0.112767	51	31	6	50
Acyl-coenzyme A thioesterase 13;Acyl-coenzyme A thioesterase 13, N-terminally processed	ACOT13	Q9NPJ3;Q9NPJ3-2	Q9NPJ3;Q9NPJ3-2	0.128029	7	4	0	34.3	-0.186374	6	5	1	43.6
Acyl-coenzyme A thioesterase 8	ACOT8	O14734	O14734	0.896776	2	3	0	14.7	0.207245	4	3	1	17.2
Acyl-coenzyme A thioesterase 9, mitochondrial	ACOT9	Q9Y305;Q9Y305-2;Q9Y305-4;Q9Y305-3	Q9Y305;Q9Y305-2;Q9Y305-4;Q9Y305-3	0.117828	16	13	4	35.8	-0.171463	21	18	3	48.1
Peroxisomal acyl-coenzyme A oxidase 1	ACOX1	Q15067;Q15067-2;Q15067-3	Q15067;Q15067-2;Q15067-3	0.300299	22	13	6	25.2	0.0153158	25	19	1	41.5
Low molecular weight phosphotyrosine protein phosphatase	ACP1	P24666;P24666-4;P24666-3;P24666-2	P24666;P24666-4;P24666-3;P24666-2	-0.225143	4	4	0	31.6	-0.478713	4	4	1	27.8
Lysosomal acid phosphatase	ACP2	P11117;P11117-2	P11117	0.491802	5	5	2	10.9	0.12625	2	2	0	4.3
Long-chain-fatty-acid--CoA ligase 1	ACSL1	P33121;P33121-2;P33121-3;Q9UKU0-7;Q9UKU0-2;Q9UKU0-5;Q9UKU0-3;Q9UKU0;Q9UKU0-9;Q9UKU0-6;Q9UKU0-8;Q9UKU0-1	P33121;P33121-2;P33121-3	0.0461418	16	18	4	34.5	-0.140648	31	23	7	41.8
Long-chain-fatty-acid--CoA ligase 3	ACSL3	O95573	O95573	-0.5606	25	20	6	43.9	-0.746485	26	20	5	39.7
Long-chain-fatty-acid--CoA ligase 4	ACSL4	O60488-2;O60488	O60488-2;O60488	-0.223829	32	23	9	53.4	-0.440633	31	24	7	55.1
Acyl-coenzyme A synthetase ACSM1, mitochondrial	ACSM1	Q08AH1-2;Q08AH1	Q08AH1-2;Q08AH1	-1.31951	2	1	0	4.4	-1.64473	2	1	1	4.4
Acetyl-coenzyme A synthetase 2-like, mitochondrial	ACSS1	Q9NUB1-2;Q9NUB1;Q9NUB1-4;Q9NUB1-3	Q9NUB1-2;Q9NUB1;Q9NUB1-4;Q9NUB1-3	-0.0109337	9	8	6	15.7	-0.577731	8	9	1	19.7
Actin, alpha skeletal muscle;Actin, alpha cardiac muscle 1;Actin, gamma-enteric smooth muscle;Actin, aortic smooth muscle	ACTA1;ACTC1;ACTG2;ACTA2	P68133;P68032;P63267;P62736	P68133;P68032;P63267;P62736	0.404467	14	1	1	19.4	0.238664	7	1	0	21.2
Actin, cytoplasmic 1;Actin, cytoplasmic 1, N-terminally processed	ACTB	P60709;Q6S8J3;P63267-2;A5A3E0;Q9BYX7;Q562R1	P60709	0.427606	11	1	1	62.9	0.207061	2	1	0	65.6
Actin, cytoplasmic 2;Actin, cytoplasmic 2, N-terminally processed	ACTG1	P63261	P63261	0.413702	127	1	24	62.9	0.230025	84	1	13	65.6
Alpha-actinin-1	ACTN1	P12814;P12814-3;P12814-2;P12814-4	P12814;P12814-3;P12814-2;P12814-4	-0.0269104	27	18	7	50.3	-0.418352	33	20	6	55
Alpha-actinin-4	ACTN4	O43707;O43707-2;O43707-3	O43707;O43707-2	0.178492	56	26	12	59.4	-0.180912	66	27	5	63.6
Disintegrin and metalloproteinase domain-containing protein 10	ADAM10	O14672;O14672-2	O14672	0.484087	12	12	2	26.3	0.00232454	19	19	1	34.6
Disintegrin and metalloproteinase domain-containing protein 15	ADAM15	Q13444-10;Q13444-9;Q13444-8;Q13444-2;Q13444-7;Q13444-6;Q13444-12;Q13444-5;Q13444-4;Q13444-3;Q13444;Q13444-13;Q13444-11	Q13444-10;Q13444-9;Q13444-8;Q13444-2;Q13444-7;Q13444-6;Q13444-12;Q13444-5;Q13444-4;Q13444-3;Q13444;Q13444-13;Q13444-11	0.177727	10	11	2	20.1	-0.0701146	12	10	5	18.8
Disintegrin and metalloproteinase domain-containing protein 17	ADAM17	P78536;P78536-2	P78536;P78536-2	0.0542234	3	4	0	6.8	0.000432815	8	8	2	12.1
Disintegrin and metalloproteinase domain-containing protein 9	ADAM9	Q13443;Q13443-2	Q13443;Q13443-2	0.365804	10	8	5	12.6	0.203136	10	9	0	13.4
Double-stranded RNA-specific adenosine deaminase	ADAR	P55265-5;P55265;P55265-4;P55265-3;P55265-2	P55265-5;P55265;P55265-4;P55265-3;P55265-2	0.190299	5	8	1	11.1	-0.267236	11	10	0	12
Atypical kinase ADCK3, mitochondrial	ADCK3	Q8NI60;Q8NI60-3;Q8NI60-4;Q8NI60-2	Q8NI60;Q8NI60-3;Q8NI60-4	0.152638	6	6	3	12.8	-0.455544	13	11	4	22.1
AarF domain-containing protein kinase 4	ADCK4	Q96D53;Q96D53-2	Q96D53;Q96D53-2	-0.46033	3	5	2	10.3	-0.598842	5	7	2	14.9
Adenylate cyclase type 9	ADCY9	O60503	O60503	0.277866	3	5	1	5.4	-0.235359	7	7	3	6.9
Alpha-adducin	ADD1	P35611-2;P35611-6;P35611;P35611-3;P35611-4;P35611-5	P35611-2;P35611-6;P35611;P35611-3;P35611-4;P35611-5	0.0950467	7	8	4	20.1	-0.0694271	10	9	4	18.7
Beta-adducin	ADD2	P35612;P35612-2;P35612-8;P35612-9;P35612-4;P35612-3;P35612-5;P35612-6;P35612-7	P35612;P35612-2;P35612-8;P35612-9;P35612-4;P35612-3	-0.0549167	3	5	2	9.6	0.192299	4	6	1	11.3
Gamma-adducin	ADD3	Q9UEY8-2;Q9UEY8	Q9UEY8-2;Q9UEY8	-0.256942	3	3	1	5	-0.325156	2	2	1	3.3
Activity-dependent neuroprotector homeobox protein	ADNP	Q9H2P0	Q9H2P0	-0.50273	5	7	1	10.4	-0.474358	4	5	3	6.5
ADP-dependent glucokinase	ADPGK	Q9BRR6-2;Q9BRR6;Q9BRR6-4;Q9BRR6-3;Q9BRR6-5;Q9BRR6-6	Q9BRR6-2;Q9BRR6	0.504468	16	10	6	33.3	0.166486	18	12	2	36.9
AF4/FMR2 family member 4	AFF4	Q9UHB7;Q9UHB7-2;Q9UHB7-3	Q9UHB7;Q9UHB7-2	0.304161	11	12	5	15	-0.0357646	13	12	5	13.8
AFG3-like protein 2	AFG3L2	Q9Y4W6	Q9Y4W6	0.0326651	25	21	7	33.9	-0.324695	41	27	6	38.9
Acylglycerol kinase, mitochondrial	AGK	Q53H12;Q53H12-2	Q53H12	0.254715	17	14	7	41	-0.225152	18	16	2	55.9
1-acyl-sn-glycerol-3-phosphate acyltransferase beta	AGPAT2	O15120;O15120-2	O15120	-0.0667144	2	3	1	11.5	-0.309176	5	3	1	11.9
1-acyl-sn-glycerol-3-phosphate acyltransferase epsilon	AGPAT5	Q9NUQ2	Q9NUQ2	0.666302	8	5	3	15.1	0.291204	9	7	3	23.1
Glycerol-3-phosphate acyltransferase 4	AGPAT6	Q86UL3	Q86UL3	0.183455	4	4	1	11.8	-0.140779	9	8	2	24.6
Glycerol-3-phosphate acyltransferase 3	AGPAT9	Q53EU6	Q53EU6	0.857742	5	6	5	18.9	0.477081	14	11	5	36.6
Alkyldihydroxyacetonephosphate synthase, peroxisomal	AGPS	O00116	O00116	0.172487	25	21	5	44.4	-0.204642	39	24	9	47.1
Agrin;Agrin N-terminal 110 kDa subunit;Agrin C-terminal 110 kDa subunit;Agrin C-terminal 90 kDa fragment;Agrin C-terminal 22 kDa fragment	AGRN	O00468-6;O00468-3;O00468-5;O00468-4;O00468-7;O00468;O00468-2	O00468-6;O00468-3;O00468-5;O00468-4;O00468-7;O00468;O00468-2	0.375957	25	26	10	17.5	0.121895	18	16	4	9.9
Type-1 angiotensin II receptor-associated protein	AGTRAP	Q6RW13;Q6RW13-2;Q6RW13-4;Q6RW13-3;Q6RW13-5	Q6RW13;Q6RW13-2	0.49057	2	2	0	16.4	0.165434	4	3	0	30.2
Adenosylhomocysteinase	AHCY	P23526;P23526-2	P23526;P23526-2	-0.0936327	3	4	0	10.2	-0.207018	7	8	2	19.7
Putative adenosylhomocysteinase 2	AHCYL1	O43865;O43865-2	O43865;O43865-2	0.12499	7	3	2	16.2	-0.000144301	6	2	2	15.1
Neuroblast differentiation-associated protein AHNAK	AHNAK	Q09666;Q09666-2	Q09666	0.0450235	176	152	32	47.5	-0.0100637	228	165	34	49.2
Axin interactor, dorsalization-associated protein	AIDA	Q96BJ3;Q96BJ3-2;Q96BJ3-3	Q96BJ3	0.776525	5	5	1	19	0.153334	8	8	1	29.4
Apoptosis-inducing factor 1, mitochondrial	AIFM1	O95831-3;O95831;O95831-6;O95831-4;O95831-2;O95831-5	O95831-3;O95831;O95831-6;O95831-4;O95831-2	0.0659859	29	20	3	47.6	-0.19774	51	22	13	47
Apoptosis-inducing factor 2	AIFM2	Q9BRQ8;Q9BRQ8-2	Q9BRQ8;Q9BRQ8-2	0.739934	7	7	3	23.3	0.627137	6	6	0	16.9
Aminoacyl tRNA synthase complex-interacting multifunctional protein 1;Endothelial monocyte-activating polypeptide 2	AIMP1	Q12904;Q12904-2	Q12904;Q12904-2	-0.178927	6	9	1	41.7	-0.650673	13	12	4	48.1
Aminoacyl tRNA synthase complex-interacting multifunctional protein 2	AIMP2	Q13155	Q13155	-0.483581	5	1	0	22.8	-0.720629	6	1	2	25
Adenylate kinase 2, mitochondrial;Adenylate kinase 2, mitochondrial, N-terminally processed	AK2	P54819-2;P54819;P54819-3;P54819-5;P54819-6;P54819-4	P54819-2;P54819;P54819-3;P54819-5;P54819-6;P54819-4	-0.0856038	41	14	9	57.8	-0.332278	34	18	6	76.7
GTP:AMP phosphotransferase AK3, mitochondrial	AK3	Q9UIJ7;Q9UIJ7-3;Q9UIJ7-2	Q9UIJ7;Q9UIJ7-3;Q9UIJ7-2	0.303927	19	10	7	51.1	-0.030548	20	14	6	59.9
Adenylate kinase 4, mitochondrial	AK4	P27144	P27144	0.0385766	15	9	3	53.4	-0.375623	19	8	1	42.2
Adenylate kinase isoenzyme 6	AK6	Q9Y3D8;Q9Y3D8-2	Q9Y3D8;Q9Y3D8-2	0.405557	2	2	0	9.3	-0.0152121	2	2	0	13.4
A-kinase anchor protein 1, mitochondrial	AKAP1	Q92667;Q92667-2	Q92667;Q92667-2	0.00173014	25	25	2	38.9	-0.281431	32	24	7	36
A-kinase anchor protein 12	AKAP12	Q02952-3;Q02952-2;Q02952	Q02952-3;Q02952-2;Q02952	0.471968	76	54	10	47.2	0.32036	73	52	2	39.9
A-kinase anchor protein 8-like	AKAP8L	Q9ULX6;Q9ULX6-2	Q9ULX6;Q9ULX6-2	0.00259443	2	3	0	5.7	-0.426748	2	3	2	8
Aldose reductase	AKR1B1	P15121;C9JRZ8;C9JRZ8-2	P15121	0.668664	2	3	1	10.8	-0.0725861	4	4	1	11.4
Aflatoxin B1 aldehyde reductase member 2	AKR7A2	O43488;Q8NHP1	O43488	-0.270191	5	5	0	19.2	-0.477367	5	5	0	18.9
5-aminolevulinate synthase, nonspecific, mitochondrial	ALAS1	P13196	P13196	0.302992	12	11	4	25.2	-0.0867838	12	12	3	26.9
CD166 antigen	ALCAM	Q13740-2;Q13740;Q13740-3;Q13740-4	Q13740-2;Q13740	0.208892	4	5	3	11.2	-0.176578	4	4	0	8.8
Delta-1-pyrroline-5-carboxylate synthase;Glutamate 5-kinase;Gamma-glutamyl phosphate reductase	ALDH18A1	P54886-2;P54886	P54886-2;P54886	0.0297002	74	27	10	42.1	-0.29443	57	32	14	48.9
Aldehyde dehydrogenase X, mitochondrial	ALDH1B1	P30837;P47895	P30837	-0.830691	19	14	7	40.6	-1.10943	27	17	5	44.9
Fatty aldehyde dehydrogenase	ALDH3A2	P51648;P51648-2;P48448;P43353-2;P30838;P43353	P51648;P51648-2	-0.0932325	27	9	6	22.9	-0.308011	21	10	8	21.9
Delta-1-pyrroline-5-carboxylate dehydrogenase, mitochondrial	ALDH4A1	P30038;P30038-2;P30038-3	P30038;P30038-2;P30038-3	0.139339	8	7	1	18.1	-0.371392	9	7	2	18.1
Succinate-semialdehyde dehydrogenase, mitochondrial	ALDH5A1	P51649;P51649-2	P51649;P51649-2	-0.125227	7	8	3	25.6	-0.339023	11	9	4	22.2
Methylmalonate-semialdehyde dehydrogenase [acylating], mitochondrial	ALDH6A1	Q02252-2;Q02252	Q02252-2;Q02252	0.167101	16	15	7	35.2	-0.250962	20	17	5	41.4
Alpha-aminoadipic semialdehyde dehydrogenase	ALDH7A1	P49419-2;P49419;P49419-4	P49419-2;P49419;P49419-4	0.0911243	13	14	2	34.2	-0.245131	18	16	5	44.2
4-trimethylaminobutyraldehyde dehydrogenase	ALDH9A1	P49189;P49189-3;P49189-2	P49189;P49189-3;P49189-2	-0.0509806	14	13	6	33.6	-0.345737	17	12	5	31
Fructose-bisphosphate aldolase A	ALDOA	P04075;P04075-2;P09972	P04075;P04075-2	-0.214006	10	11	1	42.9	-0.198746	10	10	1	37.1
Chitobiosyldiphosphodolichol beta-mannosyltransferase	ALG1	Q9BT22;Q9BT22-2;Q6GMV1	Q9BT22;Q9BT22-2	0.0953169	7	8	0	23.5	-0.1644	9	7	0	19.2
Dol-P-Glc:Glc(2)Man(9)GlcNAc(2)-PP-Dol alpha-1,2-glucosyltransferase;Putative Dol-P-Glc:Glc(2)Man(9)GlcNAc(2)-PP-Dol alpha-1,2-glucosyltransferase	ALG10;ALG10B	Q5BKT4;Q5I7T1	Q5BKT4;Q5I7T1	0.349592	2	3	0	7	-0.336284	6	6	0	11.6
Putative bifunctional UDP-N-acetylglucosamine transferase and deubiquitinase ALG13	ALG13	Q9NP73-2;Q9NP73;Q9NP73-3	Q9NP73-2;Q9NP73	-0.283562	4	3	0	20	-0.498659	6	6	1	38.2
UDP-N-acetylglucosamine transferase subunit ALG14 homolog	ALG14	Q96F25	Q96F25	-0.329341	2	2	0	11.6	-0.620586	2	2	1	9.3
Alpha-1,3/1,6-mannosyltransferase ALG2	ALG2	Q9H553;Q9H553-2	Q9H553;Q9H553-2	0.156526	3	5	1	15.4	0.0107447	10	9	0	30.8
Dolichyl-phosphate beta-glucosyltransferase	ALG5	Q9Y673;Q9Y673-2	Q9Y673;Q9Y673-2	-0.516677	7	6	1	23.5	-0.713784	16	12	4	37.7
Probable dolichyl pyrophosphate Glc1Man9GlcNAc2 alpha-1,3-glucosyltransferase	ALG8	Q9BVK2-2;Q9BVK2	Q9BVK2-2;Q9BVK2	0.188148	3	2	0	3.6	-0.133695	9	5	5	13.9
Alpha-1,2-mannosyltransferase ALG9	ALG9	Q9H6U8;Q9H6U8-3;Q9H6U8-2;Q9H6U8-4	Q9H6U8;Q9H6U8-3;Q9H6U8-2;Q9H6U8-4	0.174406	5	5	2	11.9	-0.387142	4	4	0	9.5
Alpha-ketoglutarate-dependent dioxygenase alkB homolog 7, mitochondrial	ALKBH7	Q9BT30	Q9BT30	0.311038	2	4	0	27.1	-0.328147	6	4	2	22.2
Alkaline phosphatase, tissue-nonspecific isozyme	ALPL	P05186-2;P05186-3;P05186	P05186-2;P05186-3;P05186	0.341644	3	3	1	8.7	0.0888683	2	2	1	6.3
THO complex subunit 4	ALYREF	Q86V81	Q86V81	-0.297538	25	9	2	36.2	-0.500088	19	9	2	36.2
E3 ubiquitin-protein ligase AMFR	AMFR	Q9UKV5	Q9UKV5	-0.614425	8	8	3	20.5	-0.530171	12	12	2	24.9
Ankyrin repeat and LEM domain-containing protein 2	ANKLE2	Q86XL3;Q86XL3-2;Q86XL3-3	Q86XL3;Q86XL3-2	-0.0032931	16	18	2	31.8	-0.4959	19	20	5	32.2
Ankyrin repeat domain-containing protein 46	ANKRD46	Q86W74-2;Q86W74	Q86W74-2;Q86W74	-0.0797676	3	3	1	16.7	-0.396159	6	4	3	21.5
Actin-binding protein anillin	ANLN	Q9NQW6;Q9NQW6-2	Q9NQW6;Q9NQW6-2	0.502636	4	5	2	5.3	-0.0881416	6	7	1	6.7
Anoctamin-6	ANO6	Q4KMQ2-3;Q4KMQ2;Q4KMQ2-2;Q4KMQ2-4	Q4KMQ2-3;Q4KMQ2;Q4KMQ2-2;Q4KMQ2-4	-0.163704	9	9	1	13.8	-0.70726	7	6	2	10.7
Acidic leucine-rich nuclear phosphoprotein 32 family member A	ANP32A	P39687;O95626;O43423	P39687	-0.0840126	5	3	2	20.1	-0.323428	6	4	0	20.1
Aminopeptidase N	ANPEP	P15144	P15144	0.488412	9	10	4	12.3	-0.00992037	7	8	1	9.1
Annexin A1	ANXA1	P04083	P04083	0.666847	10	9	4	29.8	0.502771	14	11	3	37.6
Annexin A2;Putative annexin A2-like protein	ANXA2;ANXA2P2	P07355;P07355-2;A6NMY6	P07355;P07355-2;A6NMY6	0.498761	27	18	7	56.3	0.327602	22	19	2	58.4
Annexin A5	ANXA5	P08758	P08758	0.391878	3	3	3	11.9	0.00148671	3	3	1	12.2
AP-1 complex subunit beta-1	AP1B1	Q10567-4;Q10567-3;Q10567-2;Q10567	Q10567-4;Q10567-3;Q10567-2;Q10567	-0.486792	6	6	2	25.5	-0.519139	16	13	5	36.9
AP-1 complex subunit gamma-1	AP1G1	O43747;O43747-2	O43747;O43747-2	-0.216434	8	9	3	13.3	-0.458592	12	13	1	19.1
AP-1 complex subunit mu-1	AP1M1	Q9BXS5;Q9BXS5-2;Q9Y6Q5;Q9Y6Q5-2	Q9BXS5;Q9BXS5-2	-0.207994	4	9	2	27	-0.523562	10	8	7	24.1
AP-1 complex subunit sigma-1A	AP1S1	P61966;P61966-2	P61966;P61966-2	-0.0850069	5	3	0	30.4	-0.578214	5	4	0	31
AP-1 complex subunit sigma-2	AP1S2	P56377;P56377-2	P56377;P56377-2	0.319387	2	2	0	20.4	-0.345964	4	2	0	21
AP-2 complex subunit alpha-1	AP2A1	O95782-2;O95782	O95782-2;O95782	0.0318186	19	13	6	24.4	-0.336855	25	22	3	36.1
AP-2 complex subunit alpha-2	AP2A2	O94973;O94973-2;O94973-3	O94973;O94973-2;O94973-3	0.0139266	10	10	1	19.9	-0.234256	20	20	4	37.3
AP-2 complex subunit beta	AP2B1	P63010-2;P63010;P63010-3	P63010-2;P63010;P63010-3	0.00647761	31	13	6	34.7	-0.335598	37	19	4	43.7
AP-2 complex subunit mu	AP2M1	Q96CW1-2;Q96CW1	Q96CW1-2;Q96CW1	-0.0792189	11	7	5	20.6	-0.355016	14	11	2	31.9
AP-2 complex subunit sigma	AP2S1	P53680;P53680-2	P53680;P53680-2	0.10608	4	3	0	17.6	-0.287591	7	6	2	43
AP-3 complex subunit delta-1	AP3D1	O14617-4;O14617;O14617-5;O14617-3;O14617-2	O14617-4;O14617;O14617-5;O14617-3;O14617-2	-0.279616	2	4	1	6.1	-0.307662	5	5	2	6.3
Adenomatous polyposis coli protein	APC	P25054;P25054-2;P25054-3	P25054;P25054-2;P25054-3	0.321697	5	6	4	3.6	-0.0643311	16	16	2	7.6
DNA-(apurinic or apyrimidinic site) lyase;DNA-(apurinic or apyrimidinic site) lyase, mitochondrial	APEX1	P27695	P27695	-0.0713303	6	6	1	27	-0.244644	6	7	1	31.8
Gamma-secretase subunit APH-1A	APH1A	Q96BI3-2;Q96BI3	Q96BI3-2;Q96BI3	0.371615	3	2	1	5.7	0.264634	2	2	0	5.7
Apoptosis inhibitor 5	API5	Q9BZZ5-2;Q9BZZ5;Q9BZZ5-3;Q9BZZ5-5;Q9BZZ5-6;Q9BZZ5-1	Q9BZZ5-2;Q9BZZ5;Q9BZZ5-3;Q9BZZ5-5;Q9BZZ5-6;Q9BZZ5-1	-0.288928	13	10	3	23.6	-0.410124	30	15	3	34.3
Amyloid-like protein 2	APLP2	Q06481-5;Q06481-4;Q06481-2;Q06481-3;Q06481-6;Q06481	Q06481-5;Q06481-4;Q06481-2;Q06481-3;Q06481-6;Q06481	0.263996	2	3	0	7.9	-0.345169	5	4	1	10
Adipocyte plasma membrane-associated protein	APMAP	Q9HDC9;Q9HDC9-2	Q9HDC9;Q9HDC9-2	0.276913	34	21	9	64.4	0.0787616	37	22	9	64.2
NAD(P)H-hydrate epimerase	APOA1BP	Q8NCW5;Q8NCW5-2	Q8NCW5;Q8NCW5-2	0.0144981	8	8	3	41.3	-0.297133	12	9	5	44.8
Apolipoprotein O	APOO	Q9BUR5;Q9BUR5-2	Q9BUR5;Q9BUR5-2	0.608809	8	5	2	31.8	0.124818	9	6	2	31.8
MICOS complex subunit MIC27	APOOL	Q6UXV4	Q6UXV4	0.840604	21	12	8	56	0.459318	20	13	0	65.3
Amyloid beta A4 protein;N-APP;Soluble APP-alpha;Soluble APP-beta;C99;Beta-amyloid protein 42;Beta-amyloid protein 40;C83;P3(42);P3(40);C80;Gamma-secretase C-terminal fragment 59;Gamma-secretase C-terminal fragment 57;Gamma-secretase C-terminal fragment 50;C31	APP	P05067;P05067-6;P05067-11;P05067-8;P05067-9;P05067-4;P05067-5;P05067-7;P05067-10;P05067-3;P05067-2	P05067;P05067-6;P05067-11;P05067-8;P05067-9;P05067-4;P05067-5;P05067-7;P05067-10;P05067-3	0.0989585	12	11	4	18.8	-0.304978	17	12	5	21
Intron-binding protein aquarius	AQR	O60306	O60306	-0.250062	26	26	6	23.2	-0.487589	30	27	6	20.3
Coatomer subunit delta	ARCN1	P48444;P48444-2	P48444;P48444-2	0.0777899	12	11	2	22.5	-0.252779	19	16	3	38.2
ADP-ribosylation factor 3;ADP-ribosylation factor 1	ARF3;ARF1	P61204;P84077;P61204-2	P61204;P84077;P61204-2	-0.401597	22	4	7	45.9	-0.524164	10	3	0	28.2
ADP-ribosylation factor 4	ARF4	P18085	P18085	-0.0143684	19	5	10	47.8	-0.253263	9	5	0	37.8
ADP-ribosylation factor 5	ARF5	P84085	P84085	-0.547531	7	3	3	42.2	-0.311154	8	3	0	32.2
ADP-ribosylation factor 6	ARF6	P62330	P62330	-0.103643	6	4	0	31.4	-0.422987	7	4	2	31.4
ADP-ribosylation factor GTPase-activating protein 1	ARFGAP1	Q8N6T3;Q8N6T3-4;Q8N6T3-5;Q8N6T3-2;Q8N6T3-3	Q8N6T3;Q8N6T3-4;Q8N6T3-5;Q8N6T3-2;Q8N6T3-3	0.0601858	5	7	1	20.2	0.141987	6	7	2	23.9
ADP-ribosylation factor-related protein 1	ARFRP1	Q13795;Q13795-3;Q13795-2;Q13795-4	Q13795;Q13795-3;Q13795-2;Q13795-4	0.15562	3	3	1	20.4	-0.147958	7	6	0	39.8
Arginase-2, mitochondrial	ARG2	P78540	P78540	1.47275	15	9	5	38.7	0.998299	11	9	1	38.7
AT-rich interactive domain-containing protein 4B	ARID4B	Q4LE39-2;Q4LE39;Q4LE39-3;Q4LE39-4;P29374-3;P29374-2;P29374	Q4LE39-2;Q4LE39;Q4LE39-3	-0.339893	3	5	0	4.9	-0.432104	12	11	4	12.6
ADP-ribosylation factor-like protein 1	ARL1	P40616-2;P40616	P40616-2;P40616	-0.0235337	10	6	3	42.1	-0.332737	9	6	1	28.7
ADP-ribosylation factor-like protein 15	ARL15	Q9NXU5	Q9NXU5	0.0792927	2	2	1	10.3	-0.353775	4	4	0	17.2
ADP-ribosylation factor-like protein 2	ARL2	P36404;P36404-2	P36404;P36404-2	0.345623	7	5	0	30.4	-0.0549179	7	6	0	34.8
ADP-ribosylation factor-like protein 5B;ADP-ribosylation factor-like protein 5A	ARL5B;ARL5A	Q96KC2;Q9Y689	Q96KC2;Q9Y689	-0.265345	2	2	1	11.2	-0.650673	2	2	0	11.2
PRA1 family protein 3	ARL6IP5	O75915	O75915	-0.233244	9	5	4	28.2	-0.512075	8	5	1	28.2
ADP-ribosylation factor-like protein 6-interacting protein 6	ARL6IP6	Q8N6S5	Q8N6S5	-0.450656	2	3	0	16.4	-0.531668	4	2	3	12.8
ADP-ribosylation factor-like protein 8A	ARL8A	Q96BM9	Q96BM9	0.113967	6	3	2	31.2	-0.388796	8	3	3	28.5
ADP-ribosylation factor-like protein 8B	ARL8B	Q9NVJ2;Q9NVJ2-2	Q9NVJ2;Q9NVJ2-2	-0.791133	4	3	2	29	-1.03921	6	3	1	26.3
Armadillo repeat-containing protein 1	ARMC1	Q9NVT9;Q9NVT9-2	Q9NVT9	-1.03949	6	6	3	36.2	-0.754887	9	9	0	32.6
Armadillo repeat-containing protein 10	ARMC10	Q8N2F6-3;Q8N2F6	Q8N2F6-3;Q8N2F6	0.354791	8	1	2	30.6	0.0478155	11	2	2	48.9
Armadillo repeat-containing X-linked protein 3	ARMCX3	Q9UH62	Q9UH62	0.31371	14	10	6	32.7	0.0352095	16	13	3	38.8
Actin-related protein 2/3 complex subunit 3	ARPC3	O15145	O15145	-0.713426	2	3	1	17.4	-0.0625362	3	2	0	10.1
Actin-related protein 2/3 complex subunit 4	ARPC4	P59998;P59998-3;P59998-4;P59998-2	P59998;P59998-3;P59998-4;P59998-2	0.188781	4	3	1	16.1	-0.0719	3	3	1	16.1
Acid ceramidase;Acid ceramidase subunit alpha;Acid ceramidase subunit beta	ASAH1	Q13510-2;Q13510;Q13510-3	Q13510-2;Q13510;Q13510-3	1.14783	8	9	4	23.8	0.810106	9	7	2	21.9
Activating signal cointegrator 1 complex subunit 3	ASCC3	Q8N3C0;Q8N3C0-4;Q8N3C0-3	Q8N3C0	-0.208394	21	25	4	14.4	-0.516519	32	32	9	16.7
ATPase ASNA1	ASNA1	O43681	O43681	0.482848	8	7	1	23	0.159734	12	9	1	31.9
Aspartyl/asparaginyl beta-hydroxylase	ASPH	Q12797-10;Q12797;Q12797-9;Q12797-6;Q12797-11;Q12797-5;Q12797-8;Q12797-2;Q12797-7;Q12797-4;Q12797-3	Q12797-10;Q12797	-0.122648	24	16	6	31.8	-0.370499	19	18	1	30.2
ATPase family AAA domain-containing protein 1	ATAD1	Q8NBU5;Q8NBU5-2	Q8NBU5;Q8NBU5-2	0.182819	13	12	2	39.6	-0.188401	15	15	2	44.3
ATPase family AAA domain-containing protein 3A	ATAD3A	Q9NVI7-2;Q9NVI7;Q9NVI7-3	Q9NVI7-2;Q9NVI7;Q9NVI7-3	0.0949116	12	6	1	39.6	-0.235359	15	5	0	43
ATPase family AAA domain-containing protein 3B	ATAD3B	Q5T9A4;Q5T9A4-3;Q5T9A4-2	Q5T9A4;Q5T9A4-3	0.0368901	36	8	11	43.1	-0.216238	51	8	10	46.1
Activating transcription factor 7-interacting protein 1	ATF7IP	Q6VMQ6-2;Q6VMQ6-5;Q6VMQ6;Q6VMQ6-4	Q6VMQ6-2;Q6VMQ6-5;Q6VMQ6;Q6VMQ6-4	-1.94342	5	8	4	12.6	-1.6693	6	6	5	7.3
Autophagy-related protein 9A	ATG9A	Q7Z3C6;Q7Z3C6-2;Q7Z3C6-3	Q7Z3C6;Q7Z3C6-2	0.524966	5	5	4	8.6	0.0172273	5	5	1	6.6
Atlastin-2	ATL2	Q8NHH9-5;Q8NHH9-4;Q8NHH9-2;Q8NHH9;Q8NHH9-3	Q8NHH9-5;Q8NHH9-4;Q8NHH9-2;Q8NHH9;Q8NHH9-3	0.0436244	8	8	1	21.9	-0.0698396	12	9	1	22.8
Atlastin-3	ATL3	Q6DD88	Q6DD88	0.0291349	19	13	3	36.6	-0.254715	22	15	1	37.2
Phospholipid-transporting ATPase IG	ATP11C	Q8NB49-3;Q8NB49-2;Q8NB49-4;Q8NB49	Q8NB49-3;Q8NB49-2;Q8NB49-4;Q8NB49	0.162983	28	20	8	25.3	-0.15004	31	24	11	28.2
Manganese-transporting ATPase 13A1	ATP13A1	Q9HD20;Q9HD20-2;Q9HD20-3	Q9HD20;Q9HD20-2	0.0461418	44	28	15	30.6	-0.206268	36	33	8	36.3
Sodium/potassium-transporting ATPase subunit alpha-1	ATP1A1	P05023-4;P05023;P05023-3;P05023-2;P20648	P05023-4;P05023;P05023-3;P05023-2	0.0264459	50	19	9	40.7	-0.335826	67	18	7	39.2
Sodium/potassium-transporting ATPase subunit alpha-3	ATP1A3	P13637;P13637-2;P13637-3;P50993;Q13733	P13637;P13637-2;P13637-3	-0.125227	5	5	3	24.5	-0.215741	13	11	3	31.4
Sodium/potassium-transporting ATPase subunit beta-1	ATP1B1	P05026-2;P05026	P05026-2;P05026	0.0536674	10	8	2	35.9	-0.213503	9	7	1	32.2
Sodium/potassium-transporting ATPase subunit beta-3	ATP1B3	P54709;P54709-2	P54709;P54709-2	0.0797024	29	11	6	36.2	-0.119688	29	11	6	36.2
Sarcoplasmic/endoplasmic reticulum calcium ATPase 2	ATP2A2	P16615;P16615-5;P16615-2;P16615-3;P16615-4;O14983-2;O14983;O14983-3;Q93084-4;Q93084-2;Q93084-3;Q93084-7;Q93084;Q93084-6;Q93084-5	P16615;P16615-5;P16615-2;P16615-3;P16615-4	0.153546	67	32	11	39.5	-0.208892	86	38	14	44
Plasma membrane calcium-transporting ATPase 1	ATP2B1	P20020-6;P20020;P20020-4;P20020-1;P20020-5;P20020-2;Q01814-6;Q01814-8;Q01814-5;Q01814;Q01814-4;Q01814-7;Q01814-3;Q01814-2	P20020-6;P20020;P20020-4;P20020-1;P20020-5;P20020-2	0.212134	36	16	6	30.4	-0.0229005	43	16	8	31.1
Plasma membrane calcium-transporting ATPase 4	ATP2B4	P23634-7;P23634-6;P23634-8;P23634;P23634-5;P23634-4;P23634-3;P23634-2	P23634-7;P23634-6;P23634-8;P23634;P23634-5;P23634-4;P23634-3;P23634-2	0.243425	11	10	4	22.9	0.046325	7	6	2	17.8
Calcium-transporting ATPase type 2C member 1	ATP2C1	P98194-4;P98194;P98194-2;P98194-3;P98194-5;P98194-9;P98194-6;P98194-7;P98194-8	P98194-4;P98194;P98194-2;P98194-3;P98194-5;P98194-9;P98194-6;P98194-7;P98194-8	-0.0217311	9	8	5	12	-0.314639	11	12	0	18.8
ATP synthase subunit alpha, mitochondrial	ATP5F1A	P25705;P25705-2;P25705-3	P25705;P25705-2;P25705-3	-0.0316954	118	25	38	52.4	-0.371057	105	26	18	53.9
ATP synthase subunit beta, mitochondrial	ATP5F1B	P06576	P06576	-0.0219362	157	25	37	70.7	-0.333424	163	27	35	71.6
ATP synthase subunit gamma, mitochondrial	ATP5F1C	P36542	P36542	-0.0244725	25	1	3	31.9	-0.373954	30	1	4	32.6
ATP synthase subunit delta, mitochondrial	ATP5F1D	P30049	P30049	-0.0600513	10	4	0	26.2	-0.330329	12	5	3	28
ATP synthase subunit epsilon, mitochondrial;ATP synthase subunit epsilon-like protein, mitochondrial;	ATP5F1E;ATP5EP2	Q5VTU8;P56381	Q5VTU8;P56381	-0.0404079	3	1	1	15.7	-0.334225	2	1	0	15.7
ATPase inhibitor, mitochondrial	ATP5IF1	Q9UII2-M1;Q9UII2-M3;Q9UII2-M2;Q9UII2	Q9UII2-M1	0.836813	1	1	0	20.7	1.09952	2	2	0	30.5
ATP synthase subunit k (DAPIT)	ATP5MD	Q96IX5	Q96IX5	-0.528677	13	4	1	44.8	-0.915024	13	4	1	44.8
ATP synthase subunit e, mitochondrial	ATP5ME	P56385	P56385	-0.219068	27	4	4	52.2	-0.516721	18	5	5	56.5
ATP synthase subunit f, mitochondrial	ATP5MF	P56134-3;P56134	P56134-3;P56134	-0.336555	14	2	1	70.9	-0.641454	17	2	2	70.9
ATP synthase subunit f, mitochondrial	ATP5MF	P56134-4;P56134-2	P56134-4;P56134-2	-0.429479	1	1	0	10.3	-0.412077	1	1	0	10.3
ATP synthase subunit g, mitochondrial	ATP5MG	O75964	O75964	-0.213487	15	7	1	54.4	-0.508124	16	7	0	54.4
ATP synthase subunit j (6.8 kDa mitochondrial proteolipid)	ATP5MPL	P56378;P56378-2	P56378;P56378-2	-2.03251	5	2	2	32.8	-2.39174	13	2	1	32.8
ATP synthase F(0) complex subunit B1, mitochondrial	ATP5PB	P24539	P24539	-0.392213	29	13	6	31.2	-0.733354	42	14	4	45.7
ATP synthase subunit d, mitochondrial	ATP5PD	O75947;O75947-2	O75947;O75947-2	-5.2314	12	11	12	75.8	-7.59014	18	13	16	68.9
ATP synthase-coupling factor 6, mitochondrial	ATP5PF	P18859;P18859-2	P18859;P18859-2	-0.422695	14	5	0	45.4	-0.67726	22	6	0	47.2
ATP synthase subunit O, mitochondrial	ATP5PO	P48047	P48047	-0.401749	30	9	4	54.9	-0.677441	35	11	3	59.6
ATP synthase subunit s, mitochondrial	ATP5S	Q99766;Q99766-3;Q99766-2	Q99766	0.340163	5	4	0	18.1	0.0294556	5	5	2	21.9
ATP synthase subunit s-like protein	ATP5SL	Q9NW81;Q9NW81-4;Q9NW81-5;Q9NW81-6;Q9NW81-3	Q9NW81;Q9NW81-4;Q9NW81-5	0.473319	5	3	0	15.2	-0.0159258	5	4	0	16.7
V-type proton ATPase subunit S1	ATP6AP1	Q15904	Q15904	0.266277	13	10	3	24.7	-0.119423	24	12	4	28.9
Renin receptor	ATP6AP2	O75787-2;O75787	O75787-2;O75787	-0.184621	16	10	5	37.4	-0.017637	18	15	2	52.2
V-type proton ATPase 116 kDa subunit a isoform 1	ATP6V0A1	Q93050-1;Q93050;Q93050-3;Q13488-2;Q9HBG4	Q93050-1;Q93050;Q93050-3	0.0597706	12	11	3	18.1	-0.0738202	12	11	3	18.3
V-type proton ATPase 116 kDa subunit a isoform 2	ATP6V0A2	Q9Y487	Q9Y487	0.346985	7	9	3	16.9	0.172848	10	10	3	17.8
V-type proton ATPase 16 kDa proteolipid subunit	ATP6V0C	P27449	P27449	0.0781998	8	1	2	11.6	-0.173255	5	1	0	11.6
V-type proton ATPase subunit d 1	ATP6V0D1	P61421	P61421	0.176195	9	8	2	26.2	-0.148999	10	10	0	31.3
V-type proton ATPase catalytic subunit A	ATP6V1A	P38606-2;P38606	P38606-2;P38606	0.704164	20	16	4	37.7	0.49001	28	23	2	49.5
V-type proton ATPase subunit B, brain isoform	ATP6V1B2	P21281;P15313	P21281	0.702037	14	13	2	40.3	0.435651	22	16	7	43.6
V-type proton ATPase subunit C 1	ATP6V1C1	P21283;Q8NEY4-2;Q8NEY4	P21283	0.798673	8	9	5	24.1	0.471409	13	13	2	36.4
V-type proton ATPase subunit D	ATP6V1D	Q9Y5K8	Q9Y5K8	0.819341	5	5	3	25.1	0.460529	3	3	1	15
V-type proton ATPase subunit E 1	ATP6V1E1	P36543;P36543-3;P36543-2;Q96A05	P36543;P36543-3;P36543-2	0.867422	13	9	4	38.1	0.527845	12	9	0	37.2
V-type proton ATPase subunit F	ATP6V1F	Q16864;Q16864-2	Q16864;Q16864-2	0.277509	9	5	4	42.9	0.124173	14	6	0	49.6
V-type proton ATPase subunit G 1	ATP6V1G1	O75348;O95670-2;O95670	O75348	0.821955	12	5	2	33.1	0.485176	7	4	1	30.5
V-type proton ATPase subunit H	ATP6V1H	Q9UI12-2;Q9UI12	Q9UI12-2;Q9UI12	1.47731	3	7	2	19.4	0.459278	12	12	4	34.8
Copper-transporting ATPase 1	ATP7A	Q04656-5;Q04656;Q04656-2;Q04656-3;Q04656-4	Q04656-5;Q04656;Q04656-2;Q04656-3	-0.0263814	6	8	4	7.3	-0.211635	11	11	3	10.8
ATP synthase mitochondrial F1 complex assembly factor 1	ATPAF1	Q5TC12;Q5TC12-3;Q5TC12-2	Q5TC12;Q5TC12-3;Q5TC12-2	0.380397	14	10	3	34.8	0.0465187	18	13	3	36
ATP synthase mitochondrial F1 complex assembly factor 2	ATPAF2	Q8N5M1	Q8N5M1	0.113034	6	5	1	21.1	-0.260267	8	7	0	32.9
Serine/threonine-protein kinase ATR	ATR	Q13535-2;Q13535-3;Q13535	Q13535-2;Q13535-3;Q13535	-0.127636	7	11	2	5.3	-0.514198	13	16	9	8.3
Attractin	ATRN	O75882;O75882-3;O75882-2	O75882;O75882-3;O75882-2	-0.0444045	5	5	2	4.7	-0.245252	7	7	2	5.2
Transcriptional regulator ATRX	ATRX	P46100-5;P46100-3;P46100-4;P46100;P46100-2;P46100-6	P46100-5;P46100-3;P46100-4;P46100;P46100-2	-0.318686	4	4	2	2.3	-0.90049	16	16	6	8.2
Methylglutaconyl-CoA hydratase, mitochondrial	AUH	Q13825;Q13825-2	Q13825;Q13825-2	0.102457	4	5	2	18.6	-0.953898	6	5	3	15.6
Ancient ubiquitous protein 1	AUP1	Q9Y679;Q9Y679-3	Q9Y679;Q9Y679-3	-0.091433	16	9	5	30.5	-0.282736	12	10	1	32.9
Beta-2-microglobulin;Beta-2-microglobulin form pI 5.3	B2M	P61769	P61769	0.243303	2	2	1	10.9	-0.0297002	2	2	0	10.9
Galactosylgalactosylxylosylprotein 3-beta-glucuronosyltransferase 3	B3GAT3	O94766;O94766-2	O94766;O94766-2	0.163885	7	5	2	22.4	-0.28558	6	8	0	29.9
Beta-1,4-glucuronyltransferase 1	B4GAT1	O43505	O43505	-0.18973	6	6	3	17.8	-0.505891	6	6	1	19.5
Bcl2-associated agonist of cell death	BAD	Q92934	Q92934	0.213005	4	6	2	63.7	0.00060594	5	5	1	51.8
BAG family molecular chaperone regulator 2	BAG2	O95816;O95816-2	O95816;O95816-2	-0.0151555	12	10	1	49.8	-0.447949	16	10	2	49.8
Large proline-rich protein BAG6	BAG6	P46379-2;P46379;P46379-3;P46379-5;P46379-4	P46379-2;P46379;P46379-3;P46379-5;P46379-4	-0.72211	14	14	4	18.6	-0.436375	16	16	3	21.7
Bcl-2 homologous antagonist/killer	BAK1	Q16611;Q16611-2	Q16611;Q16611-2	0.182311	5	4	0	17.1	-0.00129785	6	5	1	30.3
Barrier-to-autointegration factor;Barrier-to-autointegration factor, N-terminally processed	BANF1	O75531	O75531	-0.037799	2	2	0	40.4	-0.392647	6	3	0	48.3
Brain acid soluble protein 1	BASP1	P80723;P80723-2	P80723;P80723-2	-0.51742	15	8	1	48	-0.415867	13	6	2	47.6
Apoptosis regulator BAX	BAX	Q07812-2;Q07812-8;Q07812;Q07812-5;Q07812-7;Q07812-6;Q07812-4	Q07812-2;Q07812-8;Q07812;Q07812-5;Q07812-7	0.209141	13	8	1	47.2	-0.00201834	21	8	5	48.2
Basal cell adhesion molecule	BCAM	P50895	P50895	0.492827	6	6	2	12.4	-0.0712136	3	3	1	6.2
B-cell receptor-associated protein 29	BCAP29	Q9UHQ4;Q9UHQ4-2	Q9UHQ4;Q9UHQ4-2	-0.279319	6	3	2	10.4	-0.524164	5	4	1	13.7
B-cell receptor-associated protein 31	BCAP31	P51572;P51572-2	P51572;P51572-2	0.135666	25	8	7	30.5	-0.163241	28	11	2	40.7
Pre-mRNA-splicing factor SPF27	BCAS2	O75934	O75934	-0.473791	8	9	4	50.2	-0.532866	10	9	2	44.4
Branched-chain-amino-acid aminotransferase, mitochondrial	BCAT2	O15382;O15382-2	O15382;O15382-2	0.440208	9	7	4	21.4	-0.0753272	20	11	2	33.7
2-oxoisovalerate dehydrogenase subunit alpha, mitochondrial	BCKDHA	P12694;P12694-2	P12694;P12694-2	-0.283913	5	4	2	12.4	-0.392427	7	7	3	21.6
2-oxoisovalerate dehydrogenase subunit beta, mitochondrial	BCKDHB	P21953;P21953-2	P21953;P21953-2	-0.194889	4	4	2	13.5	-0.522257	6	4	2	15.3
Bcl-2-like protein 1	BCL2L1	Q07817-2;Q07817-3;Q07817	Q07817-2;Q07817-3;Q07817	0.10165	2	2	0	11.2	-0.182819	2	2	0	11.2
Bcl-2-like protein 13	BCL2L13	Q9BXK5;Q9BXK5-2;Q9BXK5-4	Q9BXK5;Q9BXK5-2	0.263756	6	6	0	16.9	-0.228357	4	4	1	12.6
Bcl-2-associated transcription factor 1	BCLAF1	Q9NYF8-2;Q9NYF8;Q9NYF8-3;Q9NYF8-4	Q9NYF8-2;Q9NYF8;Q9NYF8-3;Q9NYF8-4	-0.273866	19	11	4	18.6	-0.443182	27	12	7	20.5
BCL-6 corepressor-like protein 1	BCORL1	Q5H9F3-3;Q5H9F3-2;Q5H9F3	Q5H9F3-3;Q5H9F3-2;Q5H9F3	-0.860819	2	1	1	1.2	-0.785006	3	4	1	4.5
Mitochondrial chaperone BCS1	BCS1L	Q9Y276	Q9Y276	0.19497	16	12	5	35.1	-0.237319	20	17	3	48.9
D-beta-hydroxybutyrate dehydrogenase, mitochondrial	BDH1	Q02338	Q02338	0.31313	9	8	1	30.6	-0.138945	10	10	1	34.7
BEN domain-containing protein 3	BEND3	Q5T5X7	Q5T5X7	0.540127	3	4	2	6.6	-0.179893	11	16	5	21.5
BET1 homolog	BET1	O15155;O15155-2	O15155;O15155-2	0.203013	3	2	1	24.6	-0.134221	4	2	0	24.6
BET1-like protein	BET1L	Q9NYM9	Q9NYM9	-0.0289256	3	2	0	18.9	-0.692784	2	2	1	18.9
Bloom syndrome protein	BLM	P54132	P54132	-0.137457	12	14	4	11.6	-0.586308	16	15	4	13.6
Biogenesis of lysosome-related organelles complex 1 subunit 2	BLOC1S2	Q6QNY1	Q6QNY1	-0.477281	2	2	1	20.4	-0.452806	2	2	1	16.2
Ribosome biogenesis protein BMS1 homolog	BMS1	Q14692	Q14692	-0.0196676	9	11	4	11	0.169047	10	12	2	12.1
Vesicle transport protein SEC20	BNIP1	Q12981;Q12981-1;Q12981-2;Q12981-3	Q12981;Q12981-1;Q12981-2;Q12981-3	-0.182328	9	9	0	49.6	-0.511772	13	11	3	52.2
BCL2/adenovirus E1B 19 kDa protein-interacting protein 3	BNIP3	Q12983	Q12983	-1.84022	2	1	0	8.1	-2.03404	2	1	1	4.2
BCL2/adenovirus E1B 19 kDa protein-interacting protein 3-like	BNIP3L	O60238-2;O60238	O60238-2;O60238	-1.58675	3	2	2	22.3	-1.35851	2	1	0	8.4
Biorientation of chromosomes in cell division protein 1-like 1	BOD1L1	Q8NFC6	Q8NFC6	-0.446443	42	41	12	20.2	-0.702303	64	51	14	22.6
Valacyclovir hydrolase	BPHL	Q86WA6-2;Q86WA6	Q86WA6-2;Q86WA6	-0.365277	4	6	2	23.7	-0.573084	2	2	0	7.7
Nucleosome-remodeling factor subunit BPTF	BPTF	Q12830-4;Q12830-2;Q12830	Q12830-4;Q12830-2;Q12830	-0.0086387	7	9	1	3.8	-0.607105	26	26	5	10.7
Bromodomain-containing protein 8	BRD8	Q9H0E9-2;Q9H0E9;Q9H0E9-4;Q9H0E9-3	Q9H0E9-2;Q9H0E9;Q9H0E9-4;Q9H0E9-3	-0.638434	5	4	5	6.9	-1.05665	5	5	2	6.7
BRI3-binding protein	BRI3BP	Q8WY22;REV__Q96PE2	Q8WY22;REV__Q96PE2	-0.135412	2	1	0	7.6	-0.525868	3	2	0	10.4
Protein BRICK1	BRK1	Q8WUW1;Q8WUW1-2	Q8WUW1;Q8WUW1-2	0.0236102	2	2	0	25.3	-0.199248	5	4	1	44
BSD domain-containing protein 1	BSDC1	Q9NW68-2;Q9NW68;Q9NW68-7;Q9NW68-3;Q9NW68-8;Q9NW68-5;Q9NW68-9;Q9NW68-4	Q9NW68-2;Q9NW68;Q9NW68-7;Q9NW68-3;Q9NW68-8;Q9NW68-5;Q9NW68-9;Q9NW68-4	0.405666	2	1	1	4.4	0.494617	6	6	2	23.4
Basigin	BSG	P35613;P35613-2;P35613-4	P35613;P35613-2;P35613-4	-0.0450295	36	2	8	33.8	-0.271784	35	1	0	25.7
Basigin	BSG	P35613-3	P35613-3	0.051024	4	1	1	55.1	0.101258	4	1	1	55.1
Bone marrow stromal antigen 2	BST2	Q10589-2;Q10589	Q10589-2;Q10589	0.68715	2	1	0	8.9	0.0966069	2	1	0	8.9
Mitotic checkpoint protein BUB3	BUB3	O43684-2;O43684	O43684-2;O43684	-0.396043	12	8	1	35.3	-0.700884	12	9	2	35.9
Protein BUD31 homolog	BUD31	P41223;P41223-2	P41223;P41223-2	0.193078	9	5	3	27.1	-0.199123	6	6	1	32.6
Bystin	BYSL	Q13895	Q13895	0.00144204	4	4	1	12.6	-0.241596	6	6	1	17.8
Basic leucine zipper and W2 domain-containing protein 1	BZW1	Q7L1Q6-2;Q7L1Q6;Q7L1Q6-4;Q7L1Q6-3	Q7L1Q6-2;Q7L1Q6;Q7L1Q6-4;Q7L1Q6-3	-0.139983	5	3	1	10.8	-0.271665	13	9	6	29.2
Basic leucine zipper and W2 domain-containing protein 2	BZW2	Q9Y6E2;Q9Y6E2-2	Q9Y6E2	-0.0218629	3	4	1	11.5	-0.213378	8	8	0	21
Uncharacterized protein C10orf35	C10orf35	Q96D05;Q96D05-2	Q96D05;Q96D05-2	0.227987	2	2	0	22.3	-0.257011	2	2	1	22.3
Probable ergosterol biosynthetic protein 28	C14orf1	Q9UKR5	Q9UKR5	-0.295199	5	4	1	30	-0.60739	6	5	2	30
UPF0317 protein C14orf159, mitochondrial	C14orf159	Q7Z3D6-5;Q7Z3D6-4;Q7Z3D6-3;Q7Z3D6;Q7Z3D6-2;Q7Z3D6-6	Q7Z3D6-5;Q7Z3D6-4;Q7Z3D6-3;Q7Z3D6;Q7Z3D6-2	-0.693224	3	4	0	8.3	-0.664847	7	6	3	10.8
UPF0568 protein C14orf166	C14orf166	Q9Y224	Q9Y224	-0.164238	4	5	0	26.2	-0.437015	14	9	3	44.3
UPF0235 protein C15orf40	C15orf40	Q8WUR7;Q8WUR7-2;Q8WUR7-3	Q8WUR7;Q8WUR7-2;Q8WUR7-3	0.398788	2	2	1	17.6	-0.0473989	3	3	0	28.8
Uncharacterized protein C15orf61	C15orf61	A6NNL5	A6NNL5	0.274292	3	4	1	23.6	-0.0699771	4	5	0	19.7
RUS1 family protein C16orf58	C16orf58	Q96GQ5;Q96GQ5-2	Q96GQ5	-0.16788	2	4	2	8.3	-0.375179	5	6	0	12.8
Uncharacterized protein C17orf62	C17orf62	Q9BQA9-2;Q9BQA9	Q9BQA9-2;Q9BQA9	-0.0919403	4	3	0	23.1	-0.145873	9	5	1	31.2
Uncharacterized protein C19orf43	C19orf43	Q9BQ61	Q9BQ61	-0.250389	5	4	1	22.2	-0.311038	4	4	0	22.2
Uncharacterized protein C19orf52	C19orf52	Q9BSF4	Q9BSF4	0.244156	6	6	0	33.8	-0.0264459	12	7	2	39.2
Complement component 1 Q subcomponent-binding protein, mitochondrial	C1QBP	Q07021	Q07021	0.123004	45	6	12	31.6	-0.0485152	35	9	4	42.9
Uncharacterized protein C20orf24	C20orf24	Q9BUV8-4;Q9BUV8-3;Q9BUV8-2;Q9BUV8;Q9BUV8-5	Q9BUV8-4;Q9BUV8-3;Q9BUV8-2;Q9BUV8;Q9BUV8-5	-0.0291022	5	3	0	18.4	-0.0511633	4	3	0	18.4
C2 domain-containing protein 5	C2CD5	Q86YS7-2;Q86YS7-3;Q86YS7-4;Q86YS7-5;Q86YS7	Q86YS7-2;Q86YS7-3;Q86YS7-4;Q86YS7-5;Q86YS7	0.107152	2	2	2	2.4	-0.395063	6	6	1	7.5
UPF0554 protein C2orf43	C2orf43	Q9H6V9;Q9H6V9-2;Q9H6V9-3;Q9H6V9-4	Q9H6V9;Q9H6V9-2;Q9H6V9-3;Q9H6V9-4	0.111699	4	3	1	11.1	-0.237931	4	4	0	14.8
Uncharacterized protein C2orf47, mitochondrial	C2orf47	Q8WWC4	Q8WWC4	0.300182	8	5	1	21	-0.0588014	9	7	3	27.1
Ashwin	C2orf49	Q9BVC5;Q9BVC5-2	Q9BVC5;Q9BVC5-2	0.024887	3	2	2	13.8	-0.34005	3	3	0	21.1
Uncharacterized protein C2orf72	C2orf72	A6NCS6	A6NCS6	0.152768	2	1	0	2.4	-0.248778	4	2	1	5.1
Deleted in autism protein 1	C3orf58	Q8NDZ4;Q8NDZ4-2	Q8NDZ4	0.760434	6	6	2	18.1	0.452294	8	6	2	18.1
Uncharacterized protein C4orf3	C4orf3	Q8WVX3;Q8WVX3-2	Q8WVX3;Q8WVX3-2	-0.270469	2	2	0	40.9	-0.460166	3	2	0	40.9
Uncharacterized protein C4orf32	C4orf32	Q8N8J7	Q8N8J7	0.0440444	4	4	1	31.8	-0.564719	3	3	0	31.8
Uncharacterized protein C7orf50	C7orf50	Q9BRJ6	Q9BRJ6	-0.323299	7	5	1	36.1	-0.393965	6	6	1	49
UPF0562 protein C7orf55;Putative RNA-binding protein Luc7-like 2	C7orf55;LUC7L2	Q96HJ9-2;Q9Y383-3;Q9Y383-2	Q96HJ9-2;Q9Y383-3;Q9Y383-2	0.296663	15	0	2	21.6	-0.200755	21	0	3	23.6
UPF0598 protein C8orf82	C8orf82	Q6P1X6;Q6P1X6-2	Q6P1X6;Q6P1X6-2	0.172616	4	4	0	18.5	-0.148348	10	8	1	51.4
Bcl10-interacting CARD protein	C9orf89	Q96LW7-2;Q96LW7	Q96LW7-2;Q96LW7	0.713608	3	4	0	31.1	0.27432	7	8	0	50.3
Voltage-dependent calcium channel subunit alpha-2/delta-2;Voltage-dependent calcium channel subunit alpha-2-2;Voltage-dependent calcium channel subunit delta-2	CACNA2D2	Q9NY47-2;Q9NY47;Q9NY47-4;Q9NY47-3;Q9NY47-5	Q9NY47-2;Q9NY47;Q9NY47-4;Q9NY47-3;Q9NY47-5	-0.0553214	17	16	3	19.7	-0.337311	20	19	6	20.7
Calcyclin-binding protein	CACYBP	Q9HB71-3;Q9HB71	Q9HB71-3;Q9HB71	0.117296	7	7	3	43.2	-0.268913	9	6	5	48.6
CAD protein;Glutamine-dependent carbamoyl-phosphate synthase;Aspartate carbamoyltransferase;Dihydroorotase	CAD	P27708;P31327-2;P31327;P31327-3	P27708	0.241596	9	11	0	6.6	-0.532666	17	18	9	9.4
Calmodulin-3;Calmodulin-2;Calmodulin-1	CALM3;CALM2:CALM1	P0DP25;P0DP24;P0DP23;P27482	P0DP25;P0DP24;P0DP23	-0.0348991	12	6	1	45.6	-0.316725	10	5	0	30.9
Calreticulin	CALR	P27797	P27797	0.998195	66	17	22	61.2	0.781578	41	14	7	40
Calumenin	CALU	O43852;O43852-3;O43852-6;O43852-10;O43852-5;O43852-9;O43852-15;O43852-13;O43852-14;O43852-11;O43852-12	O43852;O43852-3;O43852-6;O43852-10;O43852-5;O43852-9;O43852-15	0.928655	28	4	5	60	0.594879	42	3	10	54
Calcium signal-modulating cyclophilin ligand	CAMLG	P49069	P49069	-0.139522	5	6	3	38.9	-0.322159	5	5	3	32.4
Calnexin	CANX	P27824-2;P27824;P27824-3	P27824-2;P27824;P27824-3	-0.0660951	63	24	7	34.3	-0.233765	86	27	9	35.6
Caprin-1	CAPRIN1	Q14444-2;Q14444	Q14444-2;Q14444	-0.154602	13	7	2	14	-0.502636	15	10	1	21.6
F-actin-capping protein subunit alpha-1	CAPZA1	P52907	P52907	0.427177	5	6	1	34.6	0.0160305	9	7	4	39.9
F-actin-capping protein subunit beta	CAPZB	P47756-2;P47756	P47756-2;P47756	0.455018	6	6	1	27.2	-0.0454429	10	9	2	37.9
Probable cysteine--tRNA ligase, mitochondrial	CARS2	Q9HA77	Q9HA77	-0.216066	7	7	1	17	-0.436162	9	10	2	21.1
Peripheral plasma membrane protein CASK	CASK	O14936-3;O14936;O14936-4;O14936-6;O14936-2;O14936-5	O14936-3;O14936;O14936-4;O14936-6;O14936-2;O14936-5	-0.0917251	13	14	1	17.7	-0.380951	20	15	2	22.6
Catalase	CAT	P04040	P04040	0.140255	31	20	9	51.4	-0.138814	48	22	10	54.1
Carbonyl reductase family member 4	CBR4	Q8N4T8;Q8N4T8-2	Q8N4T8;Q8N4T8-2	-1.45277	6	5	4	32.1	-1.49365	10	5	4	32.1
Chromobox protein homolog 3	CBX3	Q13185	Q13185	-0.369035	8	4	2	30.1	-0.587269	12	5	1	36.6
Cell division cycle and apoptosis regulator protein 1	CCAR1	Q8IX12-2;Q8IX12	Q8IX12-2;Q8IX12	-0.154811	24	21	3	22.7	-0.294665	31	24	4	25.5
Cell cycle and apoptosis regulator protein 2	CCAR2	Q8N163;Q8N163-2	Q8N163;Q8N163-2	-0.464863	27	20	14	34.6	-0.72927	20	18	4	26.3
SAGA-associated factor 29 homolog	CCDC101	Q96ES7	Q96ES7	-0.194163	2	2	1	8.2	-0.375735	2	3	0	12.6
Calcium uniporter regulatory subunit MCUb, mitochondrial	CCDC109B	Q9NWR8	Q9NWR8	0.773237	5	5	3	15.2	0.0851906	3	3	1	10.1
Coiled-coil domain-containing protein 115	CCDC115	Q96NT0;Q96NT0-2	Q96NT0	-0.0894515	5	3	0	20.6	-0.285816	5	3	0	20.6
Coiled-coil domain-containing protein 12	CCDC12	Q8WUD4	Q8WUD4	-0.560579	3	2	0	19.9	-0.298893	4	4	2	27.1
Coiled-coil domain-containing protein 124	CCDC124	Q96CT7	Q96CT7	-0.122224	6	4	3	24.2	-0.32239	12	8	1	32.3
Coiled-coil domain-containing protein 134	CCDC134	Q9H6E4	Q9H6E4	0.486869	4	4	2	24.5	0.535875	5	4	2	22.3
Coiled-coil domain-containing protein 137	CCDC137	Q6PK04	Q6PK04	-1.899	2	4	1	15.6	-0.393416	3	3	1	14.2
Coiled-coil domain-containing protein 47	CCDC47	Q96A33-2;Q96A33	Q96A33-2;Q96A33	0.0315363	23	16	4	41.2	-0.286645	48	19	6	41.2
Coiled-coil domain-containing protein 51	CCDC51	Q96ER9;Q96ER9-2	Q96ER9;Q96ER9-2	0.498864	12	9	3	26.8	-0.0385766	16	11	1	29.4
Coiled-coil domain-containing protein 58	CCDC58	Q4VC31	Q4VC31	0.135929	19	6	2	46.5	-0.245009	19	8	2	61.8
Coiled-coil domain-containing protein 90B, mitochondrial	CCDC90B	Q9GZT6;Q9GZT6-2;Q9GZT6-3	Q9GZT6;Q9GZT6-2;Q9GZT6-3	0.566864	3	3	1	11.8	0.0825607	6	5	1	15.4
G2/mitotic-specific cyclin-B1	CCNB1	P14635;P14635-2	P14635;P14635-2	-0.498546	2	3	1	13.6	-0.301002	6	5	1	15.2
G2/mitotic-specific cyclin-B2	CCNB2	O95067	O95067	-0.0360672	3	4	1	13.8	-0.30871	6	5	2	17.6
Cyclin-K	CCNK	O75909;O75909-4;O75909-2;O75909-1	O75909;O75909-4;O75909-2;O75909-1	-0.119981	8	6	3	16.9	-0.317188	9	8	1	19.3
Cyclin-T1	CCNT1	O60563;O60563-2	O60563	-0.410409	3	4	0	9.8	-0.586981	2	2	1	5
Protein CCSMST1	CCSMST1	Q4G0I0	Q4G0I0	-0.601934	5	4	1	34.8	-0.628074	9	4	4	34.8
T-complex protein 1 subunit beta	CCT2	P78371;P78371-2	P78371;P78371-2	-0.21093	26	21	6	51.4	-0.333767	37	25	8	60.6
T-complex protein 1 subunit gamma	CCT3	P49368;P49368-2	P49368;P49368-2	-0.167831	26	23	2	45.9	-0.354678	51	28	10	58.3
T-complex protein 1 subunit delta	CCT4	P50991;P50991-2	P50991;P50991-2	-0.172067	27	15	8	36	-0.349478	24	16	1	40.3
T-complex protein 1 subunit epsilon	CCT5	P48643;P48643-2	P48643;P48643-2	-0.283755	23	19	1	48.6	-0.364797	36	24	5	56.7
T-complex protein 1 subunit zeta	CCT6A	P40227;P40227-2	P40227;P40227-2	-0.093371	16	8	5	29.8	-0.328492	36	11	4	42.6
T-complex protein 1 subunit eta	CCT7	Q99832;Q99832-3;Q99832-4;Q99832-2	Q99832;Q99832-3;Q99832-4;Q99832-2	-0.236248	24	15	7	41.1	-0.33674	31	23	6	58.2
T-complex protein 1 subunit theta	CCT8	P50990;P50990-2;P50990-3	P50990;P50990-2;P50990-3	-0.172766	32	19	9	39.2	-0.35682	38	23	8	49.3
CD109 antigen	CD109	Q6YHK3;Q6YHK3-4;Q6YHK3-2;Q6YHK3-3	Q6YHK3;Q6YHK3-4;Q6YHK3-2	0.723864	10	13	4	12.4	0.417039	8	10	1	8.2
CD151 antigen	CD151	P48509	P48509	0.244156	2	2	1	7.5	0.0693611	3	2	0	7.5
CD2 antigen cytoplasmic tail-binding protein 2	CD2BP2	O95400	O95400	-0.231244	3	3	0	10.3	-0.494774	4	4	1	16.1
Membrane cofactor protein	CD46	P15529-7;P15529-4;P15529-6;P15529-3;P15529-5;P15529-2;P15529-16;P15529-15;P15529-9;P15529-12;P15529-14;P15529-8;P15529-11;P15529-13;P15529-10;P15529	P15529-7;P15529-4;P15529-6;P15529-3;P15529-5;P15529-2;P15529-16;P15529-15;P15529-9;P15529-12;P15529-14;P15529-8;P15529-11;P15529-13;P15529-10;P15529	0.287118	2	2	0	5.9	-0.0476779	6	4	2	11.3
Leukocyte surface antigen CD47	CD47	Q08722-2;Q08722-3;Q08722-4;Q08722	Q08722-2;Q08722-3;Q08722-4;Q08722	0.458382	3	3	0	9.6	0.0548118	6	3	1	9.6
CD59 glycoprotein	CD59	P13987;P13987-2	P13987;P13987-2	0.634129	7	3	2	18.8	0.2188	8	3	1	18.8
CD63 antigen	CD63	P08962-3;P08962-2;P08962	P08962-3;P08962-2;P08962	0.404031	6	1	3	6.4	0.0747298	4	2	2	14.1
CD70 antigen	CD70	P32970;P32970-2	P32970;P32970-2	-0.756428	8	4	2	29.5	-1.1003	6	3	2	21.2
CD81 antigen	CD81	P60033	P60033	0.249627	5	3	0	18.6	-0.0712136	4	4	0	28.4
CD9 antigen	CD9	P21926	P21926	-1.51759	2	2	2	7	-0.283566	5	4	1	9.6
CD97 antigen;CD97 antigen subunit alpha;CD97 antigen subunit beta	CD97	P48960-2;P48960-3;P48960	P48960-2;P48960-3;P48960	0.355806	4	5	1	11.2	0.0495315	8	7	3	15.8
CD99 antigen	CD99	P14209;P14209-2;P14209-3	P14209;P14209-2;P14209-3	0.202762	7	3	0	40	0.564051	6	2	0	23.2
CD99 antigen-like protein 2	CD99L2	Q8TCZ2-3;Q8TCZ2-2;Q8TCZ2;Q8TCZ2-5;Q8TCZ2-6	Q8TCZ2-3;Q8TCZ2-2;Q8TCZ2;Q8TCZ2-5;Q8TCZ2-6	-0.701154	3	3	1	25.8	-0.250476	3	2	1	17.9
Cell division control protein 42 homolog	CDC42	P60953	P60953	0.204516	10	2	1	31.4	-0.0150693	9	2	2	38.2
Serine/threonine-protein kinase MRCK alpha	CDC42BPA	Q5VT25-4;Q5VT25-5;Q5VT25;Q5VT25-2;Q5VT25-6;Q5VT25-3	Q5VT25-4;Q5VT25-5;Q5VT25;Q5VT25-2;Q5VT25-6;Q5VT25-3	0.296898	7	10	2	10	0.0561462	15	18	8	17
Serine/threonine-protein kinase MRCK beta	CDC42BPB	Q9Y5S2;Q09013-12;Q09013-10;Q09013-2;Q09013-8;Q09013-5;Q09013-7;Q09013-11;Q09013-15;Q09013;Q09013-16;Q09013-6;Q09013-1	Q9Y5S2	-0.000360693	15	16	2	13.4	-0.256045	34	27	5	22.9
Cell division cycle 5-like protein	CDC5L	Q99459	Q99459	-0.394563	14	14	2	25.2	-0.512379	22	22	3	40
Parafibromin	CDC73	Q6P1J9	Q6P1J9	-0.376208	12	14	4	28.6	-0.591679	16	17	3	34.8
Cell division cycle-associated protein 3	CDCA3	Q99618	Q99618	-0.352271	2	3	1	11.9	-0.154713	3	3	0	15.7
Cadherin-2	CDH2	P19022-2;P19022;P55283-2;P55283	P19022-2;P19022	-0.128267	23	16	3	28.9	-0.327228	18	12	4	19.4
CDP-diacylglycerol--inositol 3-phosphatidyltransferase	CDIPT	O14735-3;O14735;O14735-2	O14735-3;O14735	0.236952	4	4	1	28.6	0.0765693	9	5	4	34.5
Cyclin-dependent kinase 1	CDK1	P06493;P06493-2	P06493;P06493-2	-0.0379026	13	11	3	52.5	-0.290071	18	14	0	59.6
Cyclin-dependent kinase 11B;Cyclin-dependent kinase 11A	CDK11B;CDK11A	P21127;P21127-2;P21127-3;P21127-8;P21127-9;Q9UQ88;Q9UQ88-2;Q9UQ88-3;Q9UQ88-4;P21127-6;P21127-10;P21127-5;P21127-4;P21127-12;Q9UQ88-10;Q9UQ88-5;Q9UQ88-9;Q9UQ88-8;Q13882	P21127;P21127-2;P21127-3;P21127-8;P21127-9;Q9UQ88;Q9UQ88-2;Q9UQ88-3;Q9UQ88-4;P21127-6;P21127-10;P21127-5;P21127-4;P21127-12;Q9UQ88-10;Q9UQ88-5;Q9UQ88-9	-0.332862	14	13	5	19	-0.521553	23	21	7	28.4
Cyclin-dependent kinase 12	CDK12	Q9NYV4;Q9NYV4-2;Q9NYV4-3	Q9NYV4;Q9NYV4-2;Q9NYV4-3	-0.0618724	19	16	2	20	-0.308827	26	18	9	16.4
Cyclin-dependent kinase 13	CDK13	Q14004-2;Q14004	Q14004-2;Q14004	-0.266698	5	6	2	10.6	-0.434134	6	9	2	9.6
Cyclin-dependent kinase 2	CDK2	P24941;P24941-2;Q00526	P24941;P24941-2	-0.443222	7	5	2	29.5	-0.787349	4	6	1	31.5
Cyclin-dependent-like kinase 5	CDK5	Q00535;Q00535-2	Q00535;Q00535-2	0.369829	4	4	0	18.2	-0.128029	3	3	1	12
CDK5 regulatory subunit-associated protein 1	CDK5RAP1	Q96SZ6-6;Q96SZ6-3;Q96SZ6;Q96SZ6-5;Q96SZ6-2;Q96SZ6-4	Q96SZ6-6;Q96SZ6-3;Q96SZ6;Q96SZ6-5;Q96SZ6-2;Q96SZ6-4	-0.421766	4	6	1	14.8	-0.397803	5	3	3	6.4
CDK5 regulatory subunit-associated protein 3	CDK5RAP3	Q96JB5;Q96JB5-4;Q96JB5-2;Q96JB5-3	Q96JB5;Q96JB5-4;Q96JB5-2;Q96JB5-3	0.0203421	18	15	4	28.3	-0.251083	26	21	5	39.9
Cyclin-dependent kinase 9	CDK9	P50750;P50750-2	P50750;P50750-2	-0.0724676	7	6	3	22.3	-0.483158	13	11	2	36.8
Threonylcarbamoyladenosine tRNA methylthiotransferase	CDKAL1	Q5VV42;Q5VV42-2;Q5VV42-3	Q5VV42;Q5VV42-2	-0.44332	14	14	5	35.1	-0.792855	16	15	5	38
CDKN2A-interacting protein	CDKN2AIP	Q9NXV6	Q9NXV6	-0.447938	5	6	2	15	-0.643117	8	8	3	17.4
CDKN2AIP N-terminal-like protein	CDKN2AIPNL	Q96HQ2-2;Q96HQ2	Q96HQ2-2;Q96HQ2	-1.1771	2	2	0	28.2	-1.07704	3	3	0	48.2
Phosphatidate cytidylyltransferase 2	CDS2	O95674	O95674	-0.109981	3	3	1	12.4	-0.507922	5	4	1	18
Cat eye syndrome critical region protein 5	CECR5	Q9BXW7-2;Q9BXW7	Q9BXW7-2;Q9BXW7	-0.356033	16	8	3	34.6	-0.589092	16	10	1	40.7
CUGBP Elav-like family member 1	CELF1	Q92879-2;Q92879-3;Q92879-6;Q92879;Q92879-4;Q92879-5;O95319-5;O95319-2;O95319;O95319-4;O95319-3	Q92879-2;Q92879-3;Q92879-6;Q92879;Q92879-4;Q92879-5	0.000432815	8	7	3	16.6	-0.22033	9	7	3	19.9
Cadherin EGF LAG seven-pass G-type receptor 2	CELSR2	Q9HCU4	Q9HCU4	0.897628	4	5	2	3.2	-0.731444	14	13	6	6.1
Centromere-associated protein E	CENPE	Q02224-3;Q02224-2;Q02224	Q02224-3;Q02224-2;Q02224	0.119821	4	9	1	3.6	-0.927062	6	4	5	1.5
Centromere protein F	CENPF	P49454;P19320-2;P19320-3;P19320	P49454	-0.0038861	53	55	22	21.8	-0.362891	101	91	15	32
Choline/ethanolaminephosphotransferase 1	CEPT1	Q9Y6K0	Q9Y6K0	-0.222347	3	1	2	2.6	-0.321582	3	2	0	4.8
Ceramide synthase 1	CERS1	P27544-2;P27544	P27544-2;P27544	0.049352	7	6	1	22.8	0.0483675	6	6	1	23.7
Ceramide synthase 2	CERS2	Q96G23	Q96G23	0.101381	9	5	2	18.2	-0.200379	13	6	2	17.9
Cilia- and flagella-associated protein 20	CFAP20	Q9Y6A4	Q9Y6A4	-0.372356	5	4	2	20.7	-0.725261	5	4	0	20.7
Cofilin-1	CFL1	P23528	P23528	0.0862402	14	9	2	54.8	-0.0607391	17	10	0	65.1
Cofilin-2	CFL2	Q9Y281;Q9Y281-3	Q9Y281;Q9Y281-3	-0.130444	8	6	3	33.7	-0.346418	10	8	2	64.5
CGG triplet repeat-binding protein 1	CGGBP1	Q9UFW8	Q9UFW8	-0.0611798	6	6	2	44.3	-0.331017	7	6	0	44.3
Coiled-coil-helix-coiled-coil-helix domain-containing protein 1	CHCHD1	Q96BP2	Q96BP2	-1.13873	2	2	1	20.3	-1.3779	3	3	1	25.4
Coiled-coil-helix-coiled-coil-helix domain-containing protein 2;Putative coiled-coil-helix-coiled-coil-helix domain-containing protein CHCHD2P9, mitochondrial	CHCHD2;CHCHD2P9	Q9Y6H1;Q5T1J5	Q9Y6H1;Q5T1J5	0.144177	13	4	1	33.8	0.207011	14	4	0	33.8
MICOS complex subunit MIC19	CHCHD3	Q9NX63	Q9NX63	0.394514	16	10	3	29.5	0.0262639	23	10	2	29.1
Mitochondrial intermembrane space import and assembly protein 40	CHCHD4	Q8N4Q1;Q8N4Q1-2	Q8N4Q1;Q8N4Q1-2	-0.190437	8	5	1	29.6	-0.229834	8	5	1	23.9
Coiled-coil-helix-coiled-coil-helix domain-containing protein 5	CHCHD5	Q9BSY4;Q9BSY4-2	Q9BSY4;Q9BSY4-2	0.329985	2	2	0	20.9	-0.179893	3	2	0	9.1
MICOS complex subunit MIC25	CHCHD6	Q9BRQ6	Q9BRQ6	0.417488	4	4	0	28.9	0.0528201	6	5	1	34
Chromodomain-helicase-DNA-binding protein 3	CHD3	Q12873-2;Q12873;Q12873-3	Q12873-2;Q12873;Q12873-3	-0.398494	10	9	1	11.9	-0.733615	18	17	7	13.9
Chromodomain-helicase-DNA-binding protein 4	CHD4	Q14839;Q14839-2	Q14839;Q14839-2	-0.712528	57	35	18	28.7	-0.961994	70	36	18	27.9
Chromodomain-helicase-DNA-binding protein 8	CHD8	Q9HCK8-2;Q9HCK8;Q8TD26;Q8TD26-3	Q9HCK8-2;Q9HCK8	-0.612373	3	2	2	2.9	-1.52667	9	6	6	5.4
Choline dehydrogenase, mitochondrial	CHDH	Q8NE62	Q8NE62	0.13014	6	6	3	14.1	-0.314755	6	5	5	9.4
Calcium homeostasis endoplasmic reticulum protein	CHERP	Q8IWX8	Q8IWX8	-0.057692	15	11	6	13.4	-0.320311	16	15	5	19.4
Chitinase domain-containing protein 1	CHID1	Q9BWS9-2;Q9BWS9;Q9BWS9-3	Q9BWS9-2;Q9BWS9;Q9BWS9-3	0.871607	9	6	1	17.2	0.61772	11	9	3	32.1
Charged multivesicular body protein 6	CHMP6	Q96FZ7	Q96FZ7	0.462471	2	2	0	13.4	0.320468	3	3	0	16.4
Calcineurin B homologous protein 1	CHP1	Q99653	Q99653	0.32964	17	10	7	66.7	0.0906492	15	10	1	51.3
Cholinephosphotransferase 1	CHPT1	Q8WUD6;Q8WUD6-2	Q8WUD6;Q8WUD6-2	0.0947765	4	2	2	6.9	-0.0647449	4	2	0	6.9
Chromatin target of PRMT1 protein	CHTOP	Q9Y3Y2-4;Q9Y3Y2;Q9Y3Y2-3	Q9Y3Y2-4;Q9Y3Y2;Q9Y3Y2-3	-0.640726	5	3	2	20.8	-0.779302	8	3	2	20.8
Calcium and integrin-binding protein 1	CIB1	Q99828;Q99828-2	Q99828;Q99828-2	0.256769	3	4	1	28.3	0.160331	4	4	1	29.8
Cold-inducible RNA-binding protein	CIRBP	Q14011;Q14011-2	Q14011;Q14011-2	-0.540904	6	3	2	20.9	-0.683562	3	2	2	14.5
CDGSH iron-sulfur domain-containing protein 1	CISD1	Q9NZ45	Q9NZ45	0.130008	21	7	5	56.5	-0.278461	14	6	0	52.8
CDGSH iron-sulfur domain-containing protein 2	CISD2	Q8N5K1	Q8N5K1	-0.0794933	28	7	3	48.1	-0.321928	17	9	3	55.6
Citron Rho-interacting kinase	CIT	O14578-4;O14578;O14578-3;O14578-2	O14578-4;O14578;O14578-3	-0.0105558	11	10	9	6.2	-0.463936	18	22	2	12
Cytoskeleton-associated protein 4	CKAP4	Q07065	Q07065	0.284159	59	25	11	54.3	-0.0908535	89	29	17	56
Cytoskeleton-associated protein 5	CKAP5	Q14008-2;Q14008;Q14008-3	Q14008-2;Q14008;Q14008-3	0.0436244	66	54	17	35.5	-0.297602	69	63	14	36.2
Creatine kinase U-type, mitochondrial	CKMT1A	P12532;P12532-2;P17540	P12532;P12532-2	-0.352916	15	12	4	40.3	-0.679694	25	12	7	46.3
Chloride channel CLIC-like protein 1	CLCC1	Q96S66;Q96S66-2;Q96S66-3;Q96S66-4	Q96S66;Q96S66-2;Q96S66-3;Q96S66-4	-0.0608487	9	9	0	26.1	-0.294194	19	16	4	33.2
Claudin-3	CLDN3	O15551	O15551	0.282855	2	2	0	11.8	-0.067914	2	2	0	11.8
Calmegin	CLGN	O14967;O14967-2	O14967;O14967-2	0.158208	8	8	2	25.9	0.123717	13	10	4	25.9
Chloride intracellular channel protein 1	CLIC1	O00299	O00299	0.0192037	3	4	0	29.5	0.168463	5	5	0	30.3
Clathrin interactor 1	CLINT1	Q14677-3;Q14677;Q14677-2	Q14677-3;Q14677;Q14677-2	-0.12433	3	4	0	8.1	-0.131853	6	6	2	11.4
Ceroid-lipofuscinosis neuronal protein 6	CLN6	Q9NWW5;Q9NWW5-2	Q9NWW5;Q9NWW5-2	0.10809	2	2	0	10.9	-0.455965	3	2	1	10.9
Caseinolytic peptidase B protein homolog	CLPB	Q9H078-2;Q9H078;Q9H078-3;Q9H078-4;Q9H078-5	Q9H078-2;Q9H078;Q9H078-3;Q9H078-4;Q9H078-5	0.161178	18	16	2	29.5	-0.131853	27	20	3	41.9
ATP-dependent Clp protease proteolytic subunit, mitochondrial	CLPP	Q16740	Q16740	0.088413	18	10	4	38.6	-0.231924	12	9	2	38.6
Cleft lip and palate transmembrane protein 1	CLPTM1	O96005;O96005-4;O96005-3	O96005;O96005-4;O96005-3	-0.0939714	16	11	1	23.3	-0.195096	14	8	0	18.5
Cleft lip and palate transmembrane protein 1-like protein	CLPTM1L	Q96KA5-2;Q96KA5	Q96KA5-2;Q96KA5	-0.109374	10	7	5	17.1	-0.334225	11	8	3	20.5
ATP-dependent Clp protease ATP-binding subunit clpX-like, mitochondrial	CLPX	O76031	O76031	0.347439	34	26	4	47.9	0.0248982	49	26	9	44.7
Clathrin light chain A	CLTA	P09496-2;P09496-5;P09496-4;P09496-3;P09496	P09496-2;P09496-5;P09496-4;P09496-3;P09496	0.116764	5	2	3	13.3	-0.574731	4	2	2	7.8
Clathrin light chain B	CLTB	P09497-2;P09497	P09497-2;P09497	0.197991	4	4	0	17.5	-0.129613	3	3	0	12.8
Clathrin heavy chain 1	CLTC	Q00610-2;Q00610	Q00610-2;Q00610	0.0184917	155	54	25	53.3	-0.285935	106	51	4	43.9
COX assembly mitochondrial protein homolog	CMC1	Q7Z7K0	Q7Z7K0	-0.0344854	3	2	1	17.9	-0.449535	4	2	0	17.9
COX assembly mitochondrial protein 2 homolog	CMC2	Q9NRP2	Q9NRP2	-0.476177	4	2	0	25.3	-0.682393	6	3	1	26.6
UMP-CMP kinase	CMPK1	P30085;P30085-2	P30085;P30085-2	-0.288505	2	1	1	4.1	-0.367147	2	2	0	10.7
CKLF-like MARVEL transmembrane domain-containing protein 6	CMTM6	Q9NX76	Q9NX76	0.495797	2	2	0	16.4	0.298353	2	1	1	6
Cap-specific mRNA (nucleoside-2-O-)-methyltransferase 1	CMTR1	Q8N1G2	Q8N1G2	-0.328616	2	2	1	2.5	-0.565012	10	12	2	15.1
Cellular nucleic acid-binding protein	CNBP	P62633-2;P62633;P62633-7;P62633-3;P62633-5;P62633-6	P62633-2;P62633;P62633-7;P62633-3;P62633-5;P62633-6	0.193078	6	1	1	24.1	-0.0199154	6	0	0	15.9
Nuclear envelope phosphatase-regulatory subunit 1	CNEP1R1	Q8N9A8;Q8N9A8-2;Q8N9A8-3	Q8N9A8;Q8N9A8-2;Q8N9A8-3	-0.087902	3	4	0	36	-0.297485	3	3	0	27.2
Protein cornichon homolog 4	CNIH4	Q9P003	Q9P003	0.172872	6	1	0	14.4	-0.0783365	7	1	1	14.4
Metal transporter CNNM4	CNNM4	Q6P4Q7;Q6P4Q7-2;Q9H8M5-3;Q9H8M5-2;Q9H8M5	Q6P4Q7	0.945907	4	4	3	6.6	0.314661	4	5	2	8.4
CCR4-NOT transcription complex subunit 1	CNOT1	A5YKK6;A5YKK6-2;A5YKK6-3;A5YKK6-4	A5YKK6;A5YKK6-2;A5YKK6-3;A5YKK6-4	-0.323372	28	32	9	17.2	-0.507008	40	39	10	18.9
CCR4-NOT transcription complex subunit 7	CNOT7	Q9UIV1-2;Q9UIV1	Q9UIV1-2;Q9UIV1	-0.704982	3	4	0	24.6	-0.392757	3	3	0	16.8
2,3-cyclic-nucleotide 3-phosphodiesterase	CNP	P09543-2;P09543	P09543-2;P09543	-0.260809	17	16	4	39.4	-0.436695	24	19	8	42.1
Protein canopy homolog 2	CNPY2	Q9Y2B0;Q9Y2B0-2	Q9Y2B0	1.22793	12	9	2	42.9	0.947807	18	9	1	51.1
Contactin-associated protein 1	CNTNAP1	P78357	P78357	0.684011	12	15	2	14.6	0.378813	18	18	4	15.3
Cytochrome c oxidase assembly factor 1 homolog	COA1	Q9GZY4	Q9GZY4	-0.191936	3	3	0	20.5	-0.39594	9	6	2	48.6
Cytochrome c oxidase assembly factor 3 homolog, mitochondrial	COA3	Q9Y2R0	Q9Y2R0	0.264597	9	4	2	38.7	-0.0659859	5	5	0	39.6
Cytochrome c oxidase assembly factor 6 homolog	COA6	Q5JTJ3-3;Q5JTJ3;Q5JTJ3-2	Q5JTJ3-3;Q5JTJ3;Q5JTJ3-2	-0.188184	5	2	1	20.3	-0.303927	7	4	0	54.4
Cytochrome c oxidase assembly factor 7	COA7	Q96BR5	Q96BR5	0.00619029	5	4	1	23.8	-0.446997	5	5	2	26.4
Bifunctional coenzyme A synthase;Phosphopantetheine adenylyltransferase;Dephospho-CoA kinase	COASY	Q13057;Q13057-2	Q13057;Q13057-2	0.137504	3	2	0	5.3	-0.1644	3	3	1	7.3
Collagen alpha-1(VI) chain	COL6A1	P12109	P12109	1.24019	20	11	9	14.9	0.878931	17	10	6	12.8
Collagen alpha-2(VI) chain	COL6A2	P12110;P12110-3;P12110-2	P12110;P12110-3;P12110-2	1.30018	2	2	1	2.4	1.3809	3	4	2	3.1
Procollagen galactosyltransferase 1	COLGALT1	Q8NBJ5	Q8NBJ5	0.978708	23	21	13	35.9	0.739203	23	17	4	27.5
Catechol O-methyltransferase	COMT	P21964-2;P21964	P21964-2;P21964	0.0648829	4	4	1	26.7	-0.626673	8	7	3	51.6
Coatomer subunit alpha;Xenin;Proxenin	COPA	P53621;P53621-2	P53621;P53621-2	0.0994973	66	51	16	55.9	-0.203264	50	44	7	41.7
Coatomer subunit beta	COPB1	P53618	P53618	-0.0124608	19	19	2	28.1	-0.273575	32	27	4	36.9
Coatomer subunit beta	COPB2	P35606-2;P35606	P35606-2;P35606	0.0361869	18	18	4	27.1	-0.316377	23	25	0	40.8
Coatomer subunit epsilon	COPE	O14579;O14579-2;O14579-3	O14579;O14579-2;O14579-3	0.122607	11	8	1	43.5	-0.204642	13	11	1	53.9
Coatomer subunit gamma-1	COPG1	Q9Y678	Q9Y678	0.0119249	15	15	3	28.1	-0.231555	22	19	5	33.4
Coatomer subunit gamma-2	COPG2	Q9UBF2;Q9UBF2-2	Q9UBF2;Q9UBF2-2	-0.24197	2	3	1	9.5	0.582793	3	3	2	8.2
COP9 signalosome complex subunit 2	COPS2	P61201;P61201-2	P61201;P61201-2	-0.108036	2	3	1	7.7	-0.716947	5	6	0	16.9
COP9 signalosome complex subunit 3	COPS3	Q9UNS2;Q9UNS2-2	Q9UNS2;Q9UNS2-2	-0.303686	2	1	0	2.8	-0.69964	8	8	2	27.7
COP9 signalosome complex subunit 4	COPS4	Q9BT78;Q9BT78-2	Q9BT78;Q9BT78-2	-0.445146	5	6	2	21.2	-0.665211	11	10	2	35.7
COP9 signalosome complex subunit 6	COPS6	Q7L5N1	Q7L5N1	-0.340514	4	3	1	14.1	-0.599984	10	9	1	35.5
Coatomer subunit zeta-1	COPZ1	P61923;P61923-5;P61923-4;P61923-2;P61923-3	P61923;P61923-5;P61923-4	0.254473	5	4	0	30.5	-0.359746	3	3	0	22.6
Ubiquinone biosynthesis O-methyltransferase, mitochondrial	COQ3	Q9NZJ6	Q9NZJ6	-0.322884	5	5	1	21.1	-0.691981	4	4	1	17.6
Ubiquinone biosynthesis protein COQ4 homolog, mitochondrial	COQ4	Q9Y3A0-2;Q9Y3A0	Q9Y3A0-2;Q9Y3A0	-1.14248	2	3	1	17.8	-1.43371	3	4	2	24.1
2-methoxy-6-polyprenyl-1,4-benzoquinol methylase, mitochondrial	COQ5	Q5HYK3;Q5HYK3-2	Q5HYK3	-0.632674	5	4	0	18.3	-1.05568	10	9	3	37.9
5-demethoxyubiquinone hydroxylase, mitochondrial	COQ7	Q99807;Q99807-2	Q99807;Q99807-2	0.354791	9	5	2	18.4	-0.164915	9	6	3	18.9
Ubiquinone biosynthesis protein COQ9, mitochondrial	COQ9	O75208;O75208-2	O75208	-0.412539	6	3	1	21.7	-0.411209	9	4	3	23
Coronin-1C	CORO1C	Q9ULV4;Q9ULV4-2;Q9ULV4-3;Q6QEF8-4;Q6QEF8-3;Q6QEF8-2;Q6QEF8-5;Q6QEF8	Q9ULV4;Q9ULV4-2;Q9ULV4-3	-0.194295	13	11	5	24.5	-0.292664	9	8	2	20.3
Cytochrome c oxidase assembly protein COX11, mitochondrial	COX11	Q9Y6N1;Q9Y6N1-2	Q9Y6N1;Q9Y6N1-2	0.144568	2	2	1	10.9	-0.649109	4	4	0	18.8
Cytochrome c oxidase assembly protein COX15 homolog	COX15	Q7KZN9-2;Q7KZN9	Q7KZN9-2;Q7KZN9	0.591871	9	6	1	19.8	0.137426	16	8	4	26.3
Cytochrome c oxidase assembly protein COX16 homolog, mitochondrial	COX16	Q9P0S2	Q9P0S2	-0.0148202	3	2	0	16	-0.41792	5	2	1	21.7
Cytochrome c oxidase copper chaperone	COX17	Q14061	Q14061	0.203514	4	1	0	25.4	-0.0282861	4	2	0	57.1
Mitochondrial inner membrane protein COX18	COX18	Q8N8Q8	Q8N8Q8	-0.0871203	2	2	1	5.1	-0.447844	2	2	0	5.1
Cytochrome c oxidase assembly protein COX19	COX19	Q49B96	Q49B96	0.00791302	7	5	1	50	-0.254715	6	5	0	50
Cytochrome c oxidase protein 20 homolog	COX20	Q5RI15;Q5RI15-2	Q5RI15;Q5RI15-2	0.344147	9	4	3	33.1	-0.0211954	7	5	1	33.9
Cytochrome c oxidase subunit 4 isoform 1, mitochondrial	COX4I1	P13073	P13073	-0.248571	46	10	6	45.6	-0.577054	44	17	3	57.4
Cytochrome c oxidase subunit 5A, mitochondrial	COX5A	P20674	P20674	0.0630888	18	4	2	17.3	-0.212009	25	9	2	48
Cytochrome c oxidase subunit 5B, mitochondrial	COX5B	P10606	P10606	-0.976901	19	6	3	41.1	-1.19301	10	5	1	25.6
Cytochrome c oxidase subunit 6C	COX6C	P09669	P09669	-0.720089	7	4	1	49.3	-1.08216	13	5	2	50.7
Cytochrome c oxidase subunit 7A2, mitochondrial	COX7A2	P14406	P14406	-1.13296	7	2	1	27.7	-1.50594	6	2	1	27.7
Cytochrome c oxidase subunit 7A-related protein, mitochondrial	COX7A2L	O14548	O14548	-0.5346	7	4	0	42.1	-0.780646	9	4	2	28.1
Carboxypeptidase D	CPD	O75976;O75976-2	O75976;O75976-2	0.354226	29	29	6	27.8	-0.0835198	38	35	10	29.1
Oxygen-dependent coproporphyrinogen-III oxidase, mitochondrial	CPOX	P36551;P36551-2	P36551	0.135798	16	11	2	28.6	-0.1995	20	15	1	42.3
Cleavage and polyadenylation specificity factor subunit 1	CPSF1	Q10570	Q10570	-0.508301	22	23	5	19.9	-0.591775	22	22	5	18.8
Cleavage and polyadenylation specificity factor subunit 2	CPSF2	Q9P2I0	Q9P2I0	-0.329903	5	5	3	7.3	-0.636172	6	7	3	12.8
Cleavage and polyadenylation specificity factor subunit 3	CPSF3	Q9UKF6	Q9UKF6	-0.509697	4	6	2	14.9	-0.520749	5	5	1	10.4
Cleavage and polyadenylation specificity factor subunit 4	CPSF4	O95639-3;O95639-2;O95639;A6NMK7	O95639-3;O95639-2;O95639	-0.697734	4	3	2	9.9	-0.595981	7	8	1	32.9
Cleavage and polyadenylation specificity factor subunit 6	CPSF6	Q16630-3;Q16630;Q16630-2	Q16630-3;Q16630;Q16630-2	-0.0881321	15	11	3	31	-0.528371	23	13	3	31.2
Cleavage and polyadenylation specificity factor subunit 7	CPSF7	Q8N684-2;Q8N684;Q8N684-3	Q8N684-2;Q8N684;Q8N684-3	-0.112303	9	6	0	19.9	-0.40174	8	5	0	15.6
Carnitine O-palmitoyltransferase 1, liver isoform	CPT1A	P50416;P50416-2;Q92523-4;Q92523-3;Q92523	P50416;P50416-2	0.0409626	23	21	3	34.2	-0.24732	24	16	3	24.6
Carnitine O-palmitoyltransferase 2, mitochondrial	CPT2	P23786	P23786	0.0578315	29	20	4	41.3	-0.331132	28	24	2	49.1
Probable serine carboxypeptidase CPVL	CPVL	Q9H3G5	Q9H3G5	0.26111	7	6	4	13.4	0.158172	11	11	5	28.8
CREB-binding protein	CREBBP	Q92793;Q92793-2	Q92793;Q92793-2	-0.971346	2	1	0	1.3	-1.23756	7	2	2	3.3
Cysteine-rich with EGF-like domain protein 2	CRELD2	Q6UXH1-4;Q6UXH1;Q6UXH1-6;Q6UXH1-5;Q6UXH1-3;Q6UXH1-2	Q6UXH1-4;Q6UXH1;Q6UXH1-6;Q6UXH1-5;Q6UXH1-3;Q6UXH1-2	0.93644	2	4	1	12	0.659837	8	5	2	16
Cartilage-associated protein	CRTAP	O75718	O75718	1.07738	6	7	2	18.2	0.430295	6	5	2	13.2
Quinone oxidoreductase	CRYZ	Q08257;Q08257-3;Q08257-2	Q08257;Q08257-3	-0.0768889	6	6	1	24.9	-0.387363	11	10	2	46.8
Citrate synthase, mitochondrial	CS	O75390	O75390	0.0342158	35	15	5	38.4	-0.305329	54	17	4	47.2
Cold shock domain-containing protein E1	CSDE1	O75534-2;O75534;O75534-3;O75534-4	O75534-2;O75534;O75534-3;O75534-4	-0.184195	22	21	6	32.6	-0.551984	11	11	3	17.3
Exportin-2	CSE1L	P55060-3;P55060;P55060-4;P55060-2	P55060-3;P55060;P55060-4	0.049352	17	22	6	28.5	-0.310573	29	26	5	33.5
Casein kinase I isoform alpha	CSNK1A1	P48729-3;P48729;P48729-2;Q8N752	P48729-3;P48729;P48729-2	0.177854	2	3	1	10.8	-0.422125	5	5	0	16
Casein kinase II subunit alpha;Casein kinase II subunit alpha 3	CSNK2A1;CSNK2A3	P68400;Q8NEV1;P68400-2	P68400;Q8NEV1;P68400-2	-0.160605	19	13	3	45.5	-0.473631	24	15	2	48.8
Casein kinase II subunit alpha	CSNK2A2	P19784	P19784	-0.0337319	16	13	6	52.6	-0.388134	23	16	5	60.9
Casein kinase II subunit beta	CSNK2B	P67870	P67870	-0.126171	14	6	1	37.2	-0.452385	11	7	3	45.1
Cysteine and glycine-rich protein 2	CSRP2	Q16527	Q16527	-0.139808	4	5	0	38.3	-0.238175	6	5	0	38.3
Cystatin-C	CST3	P01034	P01034	0.534759	4	3	0	19.2	0.452412	6	3	0	19.2
Cleavage stimulation factor subunit 1	CSTF1	Q05048	Q05048	-0.275367	4	6	1	18.3	-0.576377	4	5	1	18.8
Cleavage stimulation factor subunit 2	CSTF2	P33240-2;P33240	P33240-2;P33240	-0.229501	9	4	1	20.7	-0.54092	14	5	2	29.6
Cleavage stimulation factor subunit 3	CSTF3	Q12996;Q12996-2;Q12996-3	Q12996	-0.325774	11	13	3	23.2	-0.571434	20	17	3	31.8
C-terminal-binding protein 1	CTBP1	Q13363-2;Q13363	Q13363-2;Q13363	-0.380747	4	5	2	21	-0.843823	6	6	2	22.8
C-terminal-binding protein 2	CTBP2	P56545;P56545-3;P56545-2	P56545;P56545-3;P56545-2	-0.491429	9	6	3	26.3	-0.767146	5	4	1	17.3
Transcriptional repressor CTCF	CTCF	P49711;P49711-2	P49711;P49711-2	-0.0215701	5	5	2	11.4	-0.244156	3	3	0	5.6
Catenin alpha-1	CTNNA1	P35221;P35221-2;P35221-3;P26232-4;P26232-6;Q9UI47	P35221;P35221-2;P35221-3	-0.138934	26	17	4	29.8	-0.372506	31	20	2	41.1
Catenin beta-1	CTNNB1	P35222	P35222	-0.0127228	10	9	1	25	-0.464982	16	15	2	34.4
Beta-catenin-like protein 1	CTNNBL1	Q8WYA6;Q8WYA6-4;Q8WYA6-3;Q8WYA6-2	Q8WYA6;Q8WYA6-4;Q8WYA6-3;Q8WYA6-2	-0.346335	8	9	2	18.5	-0.580049	12	12	4	25.9
Catenin delta-1	CTNND1	O60716;O60716-2;O60716-3;O60716-5;O60716-9;O60716-10;O60716-11;O60716-13;O60716-4;O60716-6;O60716-7;O60716-8;O60716-17;O60716-12;O60716-14;O60716-15;O60716-18;O60716-16;O60716-19;O60716-21;O60716-20;O60716-22;O60716-23;O60716-24;O60716-25;O60716-26;O60716-27;O60716-29;O60716-31;O60716-28;O60716-30;O60716-32	O60716;O60716-2;O60716-3;O60716-5;O60716-9;O60716-10;O60716-11;O60716-13;O60716-4;O60716-6;O60716-7;O60716-8;O60716-17;O60716-12;O60716-14;O60716-15;O60716-18;O60716-16;O60716-19;O60716-21;O60716-20;O60716-22;O60716-23;O60716-24;O60716-25;O60716-26;O60716-27;O60716-29;O60716-31;O60716-28;O60716-30;O60716-32	-0.0821482	23	22	2	33.8	-0.497331	33	26	5	38.5
RNA polymerase-associated protein CTR9 homolog	CTR9	Q6PD62	Q6PD62	-0.228824	26	20	10	22.8	-0.684909	24	21	3	19.9
Lysosomal protective protein;Lysosomal protective protein 32 kDa chain;Lysosomal protective protein 20 kDa chain	CTSA	P10619-2;P10619	P10619-2;P10619	0.215989	6	5	0	13.4	-0.295488	5	4	0	11
Cathepsin B;Cathepsin B light chain;Cathepsin B heavy chain	CTSB	P07858	P07858	1.0797	8	7	3	28.9	0.480881	13	8	3	29.8
Dipeptidyl peptidase 1;Dipeptidyl peptidase 1 exclusion domain chain;Dipeptidyl peptidase 1 heavy chain;Dipeptidyl peptidase 1 light chain	CTSC	P53634;P53634-2;P53634-3	P53634	0.15004	7	7	0	17.9	-0.540821	13	8	1	20.3
Cathepsin D;Cathepsin D light chain;Cathepsin D heavy chain	CTSD	P07339	P07339	0.972546	24	11	7	37.1	0.603906	17	12	4	39.8
Cathepsin Z	CTSZ	Q9UBR2	Q9UBR2	0.401194	3	3	1	13.2	-0.254473	3	3	1	10.9
Cullin-9	CUL9	Q8IWT3-3;Q8IWT3	Q8IWT3-3;Q8IWT3	0.773574	2	2	0	1.1	-0.655718	2	2	0	0.9
Homeobox protein cut-like 1	CUX1	P39880-3;P39880-4;P39880-2;P39880;P39880-6;P39880-5;O14529	P39880-3;P39880-4;P39880-2;P39880;P39880-6;P39880-5	-0.668065	3	3	2	3.8	-0.68437	17	7	5	15.8
Spliceosome-associated protein CWC15 homolog	CWC15	Q9P013	Q9P013	-0.402836	2	2	0	15.7	-0.454492	2	2	0	8.3
Pre-mRNA-splicing factor CWC22 homolog	CWC22	Q9HCG8	Q9HCG8	-0.373215	2	2	1	2.1	-0.62499	2	3	0	5.4
Coxsackievirus and adenovirus receptor	CXADR	P78310;P78310-2;P78310-6;P78310-7;P78310-5;P78310-4	P78310;P78310-2;P78310-6;P78310-7	-0.183818	3	4	0	15.9	-0.116498	5	5	0	17.3
Cytochrome b5 type B	CYB5B	O43169	O43169	-0.321459	11	4	0	30.1	-0.581399	17	6	3	67.8
NADH-cytochrome b5 reductase 1	CYB5R1	Q9UHQ9	Q9UHQ9	0.657	13	10	2	39	0.38069	16	10	0	39.3
NADH-cytochrome b5 reductase 3;NADH-cytochrome b5 reductase 3 membrane-bound form;NADH-cytochrome b5 reductase 3 soluble form	CYB5R3	P00387-2;P00387;P00387-3	P00387-2;P00387;P00387-3	0.168129	32	14	8	47.8	-0.0713507	33	18	3	76.6
Cytochrome b-245 light chain	CYBA	P13498	P13498	-0.419681	4	3	2	16.4	0.537382	2	2	1	12.8
Cytochrome c1, heme protein, mitochondrial	CYC1	P08574	P08574	-0.08916	42	10	9	39.7	-0.444667	32	9	4	39.4
Cytochrome c	CYCS	P99999;CON__P62894	P99999	0.187134	19	6	3	40	-0.203389	15	8	2	57.1
Cytoplasmic FMR1-interacting protein 1	CYFIP1	Q7L576;Q7L576-2;Q7L576-3	Q7L576;Q7L576-2;Q7L576-3	0.1121	6	3	3	5.8	-0.422448	15	7	3	12.8
Cytochrome P450 20A1	CYP20A1	Q6UW02;Q6UW02-2	Q6UW02;Q6UW02-2	0.317536	2	6	0	14.3	0.0107156	5	5	1	11.9
Cytochrome P450 2S1	CYP2S1	Q96SQ9;Q96SQ9-2	Q96SQ9;Q96SQ9-2	0.369159	4	3	3	7.3	-0.154972	4	4	2	9.5
Lanosterol 14-alpha demethylase	CYP51A1	Q16850;Q16850-2	Q16850;Q16850-2	-0.370266	21	17	3	43.5	-0.758815	33	19	7	48.1
Dolichyl-diphosphooligosaccharide--protein glycosyltransferase subunit DAD1	DAD1	P61803	P61803	0.0546401	18	3	2	28.3	-0.288418	11	3	2	28.3
Dystroglycan;Alpha-dystroglycan;Beta-dystroglycan	DAG1	Q14118	Q14118	0.0199154	12	9	6	12.1	-0.0768328	15	10	3	14.4
Sn1-specific diacylglycerol lipase beta	DAGLB	Q8NCG7-2;Q8NCG7-4;Q8NCG7	Q8NCG7-2;Q8NCG7-4;Q8NCG7	1.02645	2	3	1	8.2	-0.239887	3	3	1	8.2
28S ribosomal protein S29, mitochondrial	DAP3	P51398-2;P51398;P51398-3	P51398-2;P51398;P51398-3	-0.275577	21	13	6	40.6	-0.647729	24	19	2	64.1
Aspartate--tRNA ligase, cytoplasmic	DARS	P14868;P14868-2	P14868;P14868-2	-0.462734	17	16	3	36.5	-0.80752	20	19	7	46.7
Aspartate--tRNA ligase, mitochondrial	DARS2	Q6PI48	Q6PI48	-0.399007	27	23	3	50.5	-0.807025	39	28	7	57.2
DAZ-associated protein 1	DAZAP1	Q96EP5-2;Q96EP5	Q96EP5-2;Q96EP5	-0.27235	2	2	0	8.2	-0.584578	3	3	0	12.4
Acyl-CoA-binding protein	DBI	P07108;P07108-3;P07108-2;P07108-4;P07108-5;P07108-6	P07108;P07108-3;P07108-2;P07108-4;P07108-5	-0.34606	2	2	0	12.6	-0.408603	7	6	0	65.5
Drebrin	DBN1	Q16643;Q16643-3;Q16643-2	Q16643;Q16643-3;Q16643-2	0.00518438	13	11	5	23.7	-0.22848	15	13	3	26.7
Lipoamide acyltransferase component of branched-chain alpha-keto acid dehydrogenase complex, mitochondrial	DBT	P11182	P11182	0.121679	11	9	3	27.4	-0.14978	16	12	3	34.9
DDB1- and CUL4-associated factor 7	DCAF7	P61962;P61962-2	P61962	-0.416905	9	6	4	21.1	-0.644779	8	7	1	26.6
Dephospho-CoA kinase domain-containing protein	DCAKD	Q8WVC6;Q8WVC6-2	Q8WVC6	-0.388658	6	7	2	31.6	-0.52296	8	8	2	35.1
Dynactin subunit 1	DCTN1	Q14203-3;Q14203-4;Q14203-6;Q14203;Q14203-5;Q14203-2	Q14203-3;Q14203-4;Q14203-6;Q14203;Q14203-5;Q14203-2	0.179129	4	5	3	5	-0.359971	8	8	5	10
L-xylulose reductase	DCXR	Q7Z4W1	Q7Z4W1	0.0894982	26	10	7	50	-0.314523	14	10	2	53.7
DNA damage-binding protein 1	DDB1	Q16531;Q16531-2	Q16531	-0.404859	7	11	1	12.3	-0.615134	18	19	6	17.8
Dolichyl-diphosphooligosaccharide--protein glycosyltransferase 48 kDa subunit	DDOST	P39656;P39656-3;P39656-2	P39656;P39656-3;P39656-2	0.0257376	24	14	4	41	-0.246347	36	15	7	47.4
DDRGK domain-containing protein 1	DDRGK1	Q96HY6;Q96HY6-2	Q96HY6;Q96HY6-2	-0.106498	13	8	3	46.2	-0.194844	23	8	3	46.2
D-dopachrome decarboxylase;D-dopachrome decarboxylase-like protein	DDT;DDTL	P30046;P30046-2;A6NHG4	P30046;P30046-2;A6NHG4	-0.199603	2	2	1	23.7	-0.305095	8	5	2	49.2
ATP-dependent RNA helicase DDX1	DDX1	Q92499;Q92499-3;Q92499-2	Q92499;Q92499-3;Q92499-2	-0.0817359	19	17	3	28.4	-0.450697	16	14	4	24.6
Probable ATP-dependent RNA helicase DDX17	DDX17	Q92841;Q92841-1;Q92841-3;Q92841-2	Q92841;Q92841-1;Q92841-3;Q92841-2	-0.142146	22	16	4	38.3	-0.451963	45	19	12	40.7
ATP-dependent RNA helicase DDX18	DDX18	Q9NVP1	Q9NVP1	-0.144712	5	6	2	12.7	-0.392867	11	8	5	16.6
ATP-dependent RNA helicase DDX19A;ATP-dependent RNA helicase DDX19B	DDX19A;DDX19B	Q9NUU7;Q9NUU7-2;Q9UMR2-2;Q9UMR2-4;Q9UMR2;Q9UMR2-3;Q9UHL0-2;Q9UHL0	Q9NUU7;Q9NUU7-2;Q9UMR2-2;Q9UMR2-4;Q9UMR2;Q9UMR2-3	0.367818	3	4	1	9.8	-0.00575923	10	10	2	26.2
Nucleolar RNA helicase 2	DDX21	Q9NR30;Q9NR30-2	Q9NR30;Q9NR30-2	-0.155261	44	31	8	51.5	-0.311736	49	30	5	47
Probable ATP-dependent RNA helicase DDX23	DDX23	Q9BUQ8	Q9BUQ8	-0.280825	16	16	5	24.8	-0.614474	22	19	1	29.5
ATP-dependent RNA helicase DDX24	DDX24	Q9GZR7;Q9GZR7-2	Q9GZR7;Q9GZR7-2	-0.30843	12	14	1	21.7	-0.660837	14	16	2	22.5
ATP-dependent RNA helicase DDX39A	DDX39A	O00148;O00148-2;O00148-3	O00148;O00148-2;O00148-3	-0.27652	12	7	2	49.6	-0.432746	11	6	0	42.6
Spliceosome RNA helicase DDX39B	DDX39B	Q13838;Q13838-2	Q13838;Q13838-2	-0.37062	46	10	15	52.8	-0.541118	42	8	6	49.8
ATP-dependent RNA helicase DDX3X;ATP-dependent RNA helicase DDX3Y	DDX3X;DDX3Y	O00571-2;O00571;O15523-2;O15523;O15523-3;Q9NQI0-3;Q9NQI0-2;Q9NQI0-4;Q9NQI0	O00571-2;O00571;O15523-2;O15523	0.0836559	19	17	2	32	-0.172359	33	25	5	45.2
Probable ATP-dependent RNA helicase DDX41	DDX41	Q9UJV9	Q9UJV9	-0.327547	2	2	0	3.9	-0.543793	5	6	4	10.6
ATP-dependent RNA helicase DDX42	DDX42	Q86XP3;Q86XP3-2	Q86XP3;Q86XP3-2	0.0346383	34	30	7	47.8	-0.196229	40	32	9	45.1
Probable ATP-dependent RNA helicase DDX46	DDX46	Q7L014	Q7L014	-0.477402	45	35	10	38.2	-0.743386	37	29	14	31.6
Probable ATP-dependent RNA helicase DDX5	DDX5	P17844;P17844-2	P17844;P17844-2	-0.224722	19	15	5	42.8	-0.500802	23	15	4	39.6
ATP-dependent RNA helicase DDX50	DDX50	Q9BQ39	Q9BQ39	-0.131408	12	12	4	24.8	-0.433066	5	4	1	11.3
ATP-dependent RNA helicase DDX54	DDX54	Q8TDD1;Q8TDD1-2	Q8TDD1;Q8TDD1-2	-0.135364	6	7	2	11.9	-0.270589	12	13	4	19.3
Probable ATP-dependent RNA helicase DDX6	DDX6	P26196	P26196	-0.269286	9	8	3	24	-0.454808	12	11	3	32.1
2,4-dienoyl-CoA reductase, mitochondrial	DECR1	Q16698-2;Q16698	Q16698-2;Q16698	0.11063	13	8	3	31.3	-0.306379	16	12	3	45.7
Sphingolipid delta(4)-desaturase DES1	DEGS1	O15121	O15121	-0.0212479	5	2	3	9.9	-0.265677	6	5	2	18
Protein DEK	DEK	P35659;P35659-2	P35659;P35659-2	-0.831255	4	5	3	16.3	-0.792522	5	5	0	14.1
Density-regulated protein	DENR	O43583	O43583	-0.0744867	3	4	1	27.8	-0.226755	2	2	1	10.6
Deoxyribose-phosphate aldolase	DERA	Q9Y315	Q9Y315	-0.0895129	3	4	0	19.5	-0.393306	4	5	3	23.6
Derlin-1	DERL1	Q9BUN8;Q9BUN8-2	Q9BUN8;Q9BUN8-2	-0.0491135	8	6	2	24.3	-0.29231	7	6	1	25.1
Derlin-2	DERL2	Q9GZP9;Q96Q80-5;Q96Q80-4;Q96Q80-3;Q96Q80;Q96Q80-2	Q9GZP9	0.0439044	5	4	0	20.5	-0.19711	4	3	1	12.6
Desumoylating isopeptidase 2	DESI2	Q9BSY9;Q9BSY9-2	Q9BSY9;Q9BSY9-2	0.412944	2	1	0	8.8	-0.0183493	2	2	0	17
Delta(24)-sterol reductase	DHCR24	Q15392;Q15392-2	Q15392;Q15392-2	-0.210696	19	9	5	21.5	-0.497536	21	9	3	20.9
7-dehydrocholesterol reductase	DHCR7	Q9UBM7	Q9UBM7	-0.210029	13	6	0	14.7	-0.560813	9	6	1	14.7
Dehydrodolichyl diphosphate syntase complex subunit DHDDS	DHDDS	Q86SQ9-3;Q86SQ9-4;Q86SQ9;Q86SQ9-2	Q86SQ9-3;Q86SQ9-4;Q86SQ9;Q86SQ9-2	-1.76714	2	2	1	7.8	0.103209	4	4	1	15.3
Dihydroorotate dehydrogenase (quinone), mitochondrial	DHODH	Q02127	Q02127	0.0731348	9	10	1	27.8	-0.13829	16	15	2	42
Dehydrogenase/reductase SDR family member 1	DHRS1	Q96LJ7	Q96LJ7	-0.122162	4	5	0	25.2	-0.310573	8	9	2	36.1
Dehydrogenase/reductase SDR family member 13	DHRS13	Q6UX07;Q6UX07-2;Q6UX07-3	Q6UX07;Q6UX07-2	0.0501883	3	3	1	9.3	-0.0597706	7	5	1	14.9
Dehydrogenase/reductase SDR family member 4	DHRS4	Q9BTZ2;Q9BTZ2-8;Q9BTZ2-4;Q9BTZ2-5;Q9BTZ2-3;Q9BTZ2-7;Q9BTZ2-2;Q6PKH6;Q6PKH6-2;P0CG22	Q9BTZ2;Q9BTZ2-8;Q9BTZ2-4;Q9BTZ2-5	0.506703	9	5	2	16.9	0.185687	10	9	1	36
Dehydrogenase/reductase SDR family member 7	DHRS7	Q9Y394;Q9Y394-2	Q9Y394;Q9Y394-2	-0.042026	11	7	1	27.1	-0.323658	14	9	4	29.5
Dehydrogenase/reductase SDR family member 7B	DHRS7B	Q6IAN0	Q6IAN0	0.506907	2	4	1	16.3	0.121989	6	6	2	20
Probable 2-oxoglutarate dehydrogenase E1 component DHKTD1, mitochondrial	DHTKD1	Q96HY7	Q96HY7	-0.157512	10	9	2	12.2	-0.350045	14	12	1	18.7
Pre-mRNA-splicing factor ATP-dependent RNA helicase DHX15	DHX15	O43143	O43143	-0.174507	23	17	5	26.4	-0.523863	16	15	5	22.5
Putative pre-mRNA-splicing factor ATP-dependent RNA helicase DHX16	DHX16	O60231	O60231	-0.433136	9	9	3	11.2	-0.494159	18	16	6	20.6
ATP-dependent RNA helicase DHX29	DHX29	Q7Z478	Q7Z478	-0.116192	16	17	5	17.8	-0.343123	29	27	8	25.6
Putative ATP-dependent RNA helicase DHX30	DHX30	Q7L2E3-3;Q7L2E3;Q7L2E3-2	Q7L2E3-3;Q7L2E3;Q7L2E3-2	-0.155727	30	32	11	32.6	-0.420294	48	44	9	44.6
ATP-dependent RNA helicase DHX36	DHX36	Q9H2U1;Q9H2U1-2;Q9H2U1-3	Q9H2U1;Q9H2U1-2;Q9H2U1-3	-0.0304276	2	3	1	4.6	0.332299	3	4	0	5.8
Probable ATP-dependent RNA helicase DHX37	DHX37	Q8IY37	Q8IY37	-0.2708	2	5	2	5.6	-0.364572	4	5	1	4.8
Pre-mRNA-splicing factor ATP-dependent RNA helicase PRP16	DHX38	Q92620;Q92620-2	Q92620	-0.495878	4	5	1	5.5	-0.913263	9	10	5	10.2
ATP-dependent RNA helicase DHX8	DHX8	Q14562	Q14562	-0.155132	7	8	2	9.3	-0.468427	4	6	2	6.1
ATP-dependent RNA helicase A	DHX9	Q08211;Q08211-2	Q08211	-0.244959	82	43	16	45.5	-0.392977	69	41	10	39
Diablo homolog, mitochondrial	DIABLO	Q9NR28-2;Q9NR28;Q9NR28-3	Q9NR28-2;Q9NR28;Q9NR28-3	-0.29862	21	9	6	47.8	-0.555522	10	6	3	29
Death-inducer obliterator 1	DIDO1	Q9BTC0;Q9BTC0-1;Q9BTC0-2;Q9BTC0-3	Q9BTC0;Q9BTC0-1	-0.658492	9	11	4	7.2	-0.752149	21	21	10	12.9
Probable dimethyladenosine transferase	DIMT1	Q9UNQ2	Q9UNQ2	-0.82212	3	4	3	14.7	-1.10615	5	6	3	27.2
Exosome complex exonuclease RRP44	DIS3	Q9Y2L1;Q9Y2L1-2	Q9Y2L1;Q9Y2L1-2	0.182565	3	6	2	8.5	-0.4246	6	6	1	7.1
Dihydrolipoyllysine-residue acetyltransferase component of pyruvate dehydrogenase complex, mitochondrial	DLAT	P10515	P10515	-0.116457	26	16	7	33.1	-0.413811	46	17	6	33.2
Dihydrolipoyl dehydrogenase, mitochondrial	DLD	P09622;P09622-3;P09622-2	P09622;P09622-3;P09622-2	-0.694812	17	13	3	38.9	-0.961994	21	12	3	34
Disks large homolog 1	DLG1	Q12959-4;Q12959-2;Q12959-7;Q12959-5;Q12959;Q12959-3;Q12959-6;Q12959-8;Q12959-9;Q15700-2;Q15700-4;Q15700;Q15700-3;Q15700-5;P78352-3;P78352-2;P78352	Q12959-4;Q12959-2;Q12959-7;Q12959-5;Q12959;Q12959-3;Q12959-6;Q12959-8;Q12959-9	0.608904	18	16	7	29.8	0.0935096	21	17	3	35.1
Disks large homolog 3	DLG3	Q92796-3;Q92796-2;Q92796	Q92796-3;Q92796-2;Q92796	0.148869	8	8	0	42.1	-0.0691522	12	10	2	41.8
Dihydrolipoyllysine-residue succinyltransferase component of 2-oxoglutarate dehydrogenase complex, mitochondrial	DLST	P36957;P36957-2	P36957;P36957-2	-0.0932633	22	9	2	27.8	-0.320773	23	9	0	27.8
DnaJ homolog subfamily A member 1	DNAJA1	P31689;P31689-2	P31689;P31689-2	-0.262781	8	5	3	20.9	-0.33182	13	9	5	42.8
DnaJ homolog subfamily A member 2	DNAJA2	O60884	O60884	-0.200448	4	4	2	14.1	-0.448055	6	6	1	22.1
DnaJ homolog subfamily A member 3, mitochondrial	DNAJA3	Q96EY1;Q96EY1-2;Q96EY1-3	Q96EY1;Q96EY1-2	0.517528	17	9	3	23.5	0.270243	24	14	6	37.7
DnaJ homolog subfamily B member 1	DNAJB1	P25685;P25685-2	P25685;P25685-2	-0.100329	3	2	1	9.4	-0.116498	8	8	2	28.2
DnaJ homolog subfamily B member 11	DNAJB11	Q9UBS4	Q9UBS4	0.698663	19	13	4	31.6	0.450735	18	12	0	31.6
DnaJ homolog subfamily B member 12	DNAJB12	Q9NXW2;Q9NXW2-2	Q9NXW2;Q9NXW2-2	0.0203421	7	8	1	27.5	-0.19711	9	7	0	24.8
DnaJ homolog subfamily B member 14	DNAJB14	Q8TBM8;Q8TBM8-2	Q8TBM8;Q8TBM8-2	0.0234683	3	4	0	12.1	-0.287472	5	5	1	14.2
DnaJ homolog subfamily C member 1	DNAJC1	Q96KC8	Q96KC8	-0.0588787	2	2	1	4.5	-0.0478175	6	4	0	7.8
DnaJ homolog subfamily C member 10	DNAJC10	Q8IXB1;Q8IXB1-2;Q8IXB1-3	Q8IXB1;Q8IXB1-2;Q8IXB1-3	0.471968	6	6	2	9.1	0.305146	5	5	3	6.8
DnaJ homolog subfamily C member 11	DNAJC11	Q9NVH1-3;Q9NVH1;Q9NVH1-2	Q9NVH1-3;Q9NVH1;Q9NVH1-2	0.534958	10	9	3	26.8	0.0315627	12	11	1	27.6
DnaJ homolog subfamily C member 13	DNAJC13	O75165	O75165	0.0346383	18	26	5	13.6	-0.256165	38	39	5	21
Mitochondrial import inner membrane translocase subunit TIM14	DNAJC19	Q96DA6-2;Q96DA6	Q96DA6-2;Q96DA6	0.831067	7	5	2	45.1	0.461184	6	4	0	35.2
DnaJ homolog subfamily C member 3	DNAJC3	Q13217	Q13217	0.5655	9	10	3	29.4	0.227152	9	8	5	19.2
DnaJ homolog subfamily C member 5	DNAJC5	Q9H3Z4-2;Q9H3Z4	Q9H3Z4-2;Q9H3Z4	0.141825	3	2	0	18.6	0.0783808	8	3	0	19.2
DnaJ homolog subfamily C member 8	DNAJC8	O75937	O75937	-0.0552465	2	2	0	13	-0.329296	7	6	0	33.6
DnaJ homolog subfamily C member 9	DNAJC9	Q8WXX5	Q8WXX5	-0.149009	4	2	2	10.8	0.0815527	6	6	1	28.1
DNL-type zinc finger protein	DNLZ	Q5SXM8	Q5SXM8	0.495695	3	3	1	20.8	-0.0608775	2	2	1	13.5
Dynamin-2	DNM2	P50570-3;P50570-4;P50570-2;P50570-5;P50570;Q05193-5;Q05193-3;Q05193-2;Q05193	P50570-3;P50570-4;P50570-2;P50570-5;P50570	-0.414787	5	5	4	6.1	-0.213752	8	7	5	10.5
DNA (cytosine-5)-methyltransferase 1	DNMT1	P26358-2;P26358;P26358-3	P26358-2;P26358;P26358-3	-0.819852	26	28	11	22.9	-0.93395	37	34	6	24.6
Dedicator of cytokinesis protein 11	DOCK11	Q5JSL3	Q5JSL3	-0.521825	7	9	4	5.5	-0.321928	8	10	4	6.5
Dedicator of cytokinesis protein 7	DOCK7	Q96N67-4;Q96N67-3;Q96N67-5;Q96N67-2;Q96N67-6;Q96N67;Q96N67-7	Q96N67-4;Q96N67-3;Q96N67-5;Q96N67-2;Q96N67-6;Q96N67	-0.0187318	6	10	3	6	-0.369941	13	11	4	7.8
Dedicator of cytokinesis protein 9	DOCK9	Q9BZ29-4;Q9BZ29-3;Q9BZ29;Q9BZ29-5;Q9BZ29-6;Q96BY6-3;Q96BY6	Q9BZ29-4;Q9BZ29-3;Q9BZ29;Q9BZ29-5;Q9BZ29-6	-0.279634	6	8	3	4.6	-0.435842	15	13	8	8.6
Dolichyldiphosphatase 1	DOLPP1	Q86YN1;Q86YN1-2	Q86YN1;Q86YN1-2	0.0368901	4	2	1	8.4	-0.394075	2	3	0	13.9
Dolichol-phosphate mannosyltransferase subunit 1	DPM1	O60762	O60762	0.166972	15	11	5	48.8	-0.0136409	14	13	0	53.1
Dolichol-phosphate mannosyltransferase subunit 3	DPM3	Q9P2X0;Q9P2X0-2	Q9P2X0;Q9P2X0-2	0.214125	3	2	0	23.9	0.155887	4	2	0	23.9
Dipeptidyl peptidase 2	DPP7	Q9UHL4	Q9UHL4	0.344828	3	4	1	10.2	0.149121	5	6	1	16.3
Probable C-mannosyltransferase DPY19L1	DPY19L1	Q2PZI1;Q2PZI1-2	Q2PZI1	0.197614	8	5	5	12.7	-0.33754	9	9	4	18.2
DNA damage-regulated autophagy modulator protein 2	DRAM2	Q6UX65	Q6UX65	0.423202	2	3	0	16.5	0.145941	3	2	0	13.5
Developmentally-regulated GTP-binding protein 1	DRG1	Q9Y295	Q9Y295	-0.2042	4	8	1	29.2	-0.30229	9	8	1	23.2
Desmoglein-2	DSG2	Q14126	Q14126	0.29443	44	26	6	39.4	0.0939098	26	23	3	30.3
Desmoplakin	DSP	P15924;P15924-3;P15924-2	P15924;P15924-3;P15924-2	0.199876	50	47	14	18.5	-0.0918015	62	51	18	19.6
Dystonin	DST	Q03001;Q03001-8;Q03001-14;Q03001-10;Q03001-13;Q03001-9	Q03001;Q03001-8;Q03001-14	0.430927	15	15	6	2.5	-0.00547193	37	38	10	6.3
Destrin	DSTN	P60981;P60981-2	P60981;P60981-2	-0.188841	5	5	2	27.9	0.200382	5	4	1	26.1
Thymidylate kinase	DTYMK	P23919;P23919-2	P23919;P23919-2	0.54745	16	14	1	53.8	0.0542275	18	14	1	59.4
Dual specificity protein phosphatase 23	DUSP23	Q9BVJ7	Q9BVJ7	0.600365	3	3	1	22	0.218884	4	4	1	27.3
Deoxyuridine 5-triphosphate nucleotidohydrolase, mitochondrial	DUT	P33316	P33316	0.0610158	15	2	3	33.7	-0.379732	10	2	0	31.7
Cytoplasmic dynein 1 heavy chain 1	DYNC1H1	Q14204	Q14204	0.636543	63	70	21	17.8	-0.110764	101	96	23	22.2
Dynein light chain 1, cytoplasmic	DYNLL1	P63167	P63167	-0.0506668	8	1	4	50.6	-0.494979	10	1	1	50.6
Probable glutamate--tRNA ligase, mitochondrial	EARS2	Q5JPH6;Q5JPH6-2	Q5JPH6;Q5JPH6-2	-0.288999	13	10	3	27	-0.589763	21	15	7	40
Probable rRNA-processing protein EBP2	EBNA1BP2	Q99848	Q99848	-0.625868	3	6	0	27.5	-0.888071	6	6	1	23.5
3-beta-hydroxysteroid-Delta(8),Delta(7)-isomerase	EBP	Q15125	Q15125	-0.277534	5	3	0	15.2	-0.423955	8	3	4	15.2
Endothelin-converting enzyme 1	ECE1	P42892-3;P42892-2;P42892-4;P42892	P42892-3;P42892-2;P42892-4;P42892	0.247563	3	2	1	4.2	0.0355348	7	6	1	12.1
Delta(3,5)-Delta(2,4)-dienoyl-CoA isomerase, mitochondrial	ECH1	Q13011	Q13011	0.0968015	28	9	3	28.7	-0.308594	34	15	4	57.6
Enoyl-CoA hydratase, mitochondrial	ECHS1	P30084	P30084	0.0970713	41	14	6	50	-0.213005	37	14	4	50.3
Enoyl-CoA delta isomerase 1, mitochondrial	ECI1	P42126-2;P42126	P42126-2;P42126	0.382059	20	7	3	30.9	0.00304724	11	6	0	25.6
Enoyl-CoA delta isomerase 2, mitochondrial	ECI2	O75521-2;O75521	O75521-2;O75521	-0.0206477	21	15	4	55.4	-0.415326	17	12	0	51
Proteasome-associated protein ECM29 homolog	ECM29	Q5VYK3	Q5VYK3	-0.508178	3	4	3	2.3	-0.616546	8	7	5	4.5
Evolutionarily conserved signaling intermediate in Toll pathway, mitochondrial	ECSIT	Q9BQ95;Q9BQ95-4;Q9BQ95-2;Q9BQ95-3	Q9BQ95;Q9BQ95-4;Q9BQ95-2	-0.487905	6	4	2	16.9	-0.829687	5	5	1	15.3
Enhancer of mRNA-decapping protein 4	EDC4	Q6P2E9;Q6P2E9-2	Q6P2E9;Q6P2E9-2	-0.0547819	37	34	7	41.3	-0.270469	29	28	3	31.6
ER degradation-enhancing alpha-mannosidase-like protein 3	EDEM3	Q9BZQ6-2;Q9BZQ6	Q9BZQ6-2;Q9BZQ6	0.625645	2	2	0	2.7	0.492322	8	8	2	9.7
Endothelial differentiation-related factor 1	EDF1	O60869-2;O60869-3;O60869	O60869-2;O60869-3;O60869	0.0200577	4	2	0	19.4	-0.0880058	5	4	0	27.3
Early endosome antigen 1	EEA1	Q15075	Q15075	-0.0153304	6	11	3	11.3	-0.339821	21	21	4	17.3
Elongation factor 1-alpha 1;Putative elongation factor 1-alpha-like 3	EEF1A1;EEF1A1P5	P68104;Q5VTE0;P68104-2	P68104;Q5VTE0;P68104-2	-0.0381989	33	7	6	49.4	-0.172872	35	7	5	54.1
Elongation factor 1-alpha 2	EEF1A2	Q05639	Q05639	-0.575658	2	3	1	33.9	0.156257	6	4	0	47.5
Elongation factor 1-beta	EEF1B2	P24534	P24534	-0.00267147	4	4	0	28.4	-0.233888	2	3	0	26.7
Elongation factor 1-delta	EEF1D	P29692;P29692-2;P29692-3;P29692-4	P29692;P29692-2;P29692-3;P29692-4	0.118094	10	7	3	33.5	-0.106214	17	10	5	50.5
Eukaryotic translation elongation factor 1 epsilon-1	EEF1E1	O43324;O43324-2	O43324;O43324-2	-0.426276	10	6	1	35.1	-0.630312	9	8	1	46.6
Elongation factor 1-gamma	EEF1G	P26641;P26641-2	P26641;P26641-2	0.016639	12	11	3	33.2	-0.12618	17	13	1	34.3
Elongation factor 2	EEF2	P13639	P13639	-0.0493076	21	23	5	31.6	-0.346531	29	25	2	34.6
EF-hand domain-containing protein D2	EFHD2	Q96C19;Q9BUP0-2;Q9BUP0	Q96C19	0.0990932	4	4	1	13.8	-0.134615	5	5	2	19.6
Ephrin-B1	EFNB1	P98172	P98172	-0.153575	10	5	2	22.5	-0.393965	14	6	3	25.7
116 kDa U5 small nuclear ribonucleoprotein component	EFTUD2	Q15029-2;Q15029;Q15029-3	Q15029-2;Q15029;Q15029-3	-0.271496	32	27	11	41.8	-0.557386	42	35	5	48
EH domain-binding protein 1-like protein 1	EHBP1L1	Q8N3D4;Q8NDI1-3;Q8NDI1-2;Q8NDI1	Q8N3D4	0.916629	3	4	0	3.3	-0.1333	6	9	1	6.9
EH domain-containing protein 4	EHD4	Q9H223	Q9H223	0.309758	2	2	0	4.4	-0.0093472	2	2	0	4.4
Histone-lysine N-methyltransferase EHMT2	EHMT2	Q96KQ7;Q96KQ7-2;Q96KQ7-3	Q96KQ7;Q96KQ7-2	-0.375609	3	3	1	4.7	-0.766044	2	2	0	1.6
Etoposide-induced protein 2.4 homolog	EI24	O14681;O14681-3	O14681;O14681-3	-0.113707	4	5	1	15.9	-0.81705	4	3	2	9.1
Eukaryotic translation initiation factor 1	EIF1	P41567	P41567	0.156655	3	0	0	14.2	0.0264843	12	2	1	76.1
Eukaryotic translation initiation factor 1A, X-chromosomal;Eukaryotic translation initiation factor 1A, Y-chromosomal	EIF1AX;EIF1AY	P47813;O14602	P47813;O14602	0.227987	5	3	1	15.3	-0.169412	10	4	0	18.8
Eukaryotic translation initiation factor 2A;Eukaryotic translation initiation factor 2A, N-terminally processed	EIF2A	Q9BY44-3;Q9BY44;Q9BY44-4;Q9BY44-2	Q9BY44-3;Q9BY44;Q9BY44-4;Q9BY44-2	0.357721	7	7	0	16.4	0.104821	13	11	3	29.6
Eukaryotic translation initiation factor 2-alpha kinase 3	EIF2AK3	Q9NZJ5	Q9NZJ5	0.167872	6	7	4	8.9	-0.282736	4	5	2	5.7
Eukaryotic translation initiation factor 2 subunit 1	EIF2S1	P05198	P05198	-0.282035	20	15	4	53.7	-0.514198	24	19	6	59.7
Eukaryotic translation initiation factor 2 subunit 2	EIF2S2	P20042	P20042	-0.285161	5	6	3	19.2	-0.456911	7	7	0	25.2
Eukaryotic translation initiation factor 2 subunit 3;Putative eukaryotic translation initiation factor 2 subunit 3-like protein	EIF2S3;EIF2S3L	P41091;Q2VIR3;Q2VIR3-2	P41091;Q2VIR3;Q2VIR3-2	-0.242465	16	12	0	35.6	-0.397913	19	13	6	37.9
Eukaryotic translation initiation factor 3 subunit A	EIF3A	Q14152;Q14152-2	Q14152;Q14152-2	-0.15502	91	50	8	38.7	-0.485942	90	50	10	35.5
Eukaryotic translation initiation factor 3 subunit B	EIF3B	P55884;P55884-2	P55884;P55884-2	-0.254031	35	31	8	40.8	-0.455334	37	30	8	42.9
Eukaryotic translation initiation factor 3 subunit C;Eukaryotic translation initiation factor 3 subunit C-like protein	EIF3C;EIF3CL	Q99613-2;Q99613;B5ME19	Q99613-2;Q99613;B5ME19	-0.185081	27	20	5	22	-0.433494	26	22	1	27.7
Eukaryotic translation initiation factor 3 subunit D	EIF3D	O15371-2;O15371-3;O15371	O15371-2;O15371-3;O15371	-0.232837	25	18	10	48.5	-0.51339	24	17	7	43.1
Eukaryotic translation initiation factor 3 subunit E	EIF3E	P60228	P60228	-0.174361	26	18	3	47.9	-0.420833	29	20	1	53.5
Eukaryotic translation initiation factor 3 subunit F	EIF3F	O00303	O00303	-0.210863	15	10	2	36.7	-0.425674	15	10	2	36.7
Eukaryotic translation initiation factor 3 subunit G	EIF3G	O75821	O75821	-0.231532	22	11	7	40.9	-0.463204	15	10	0	40.9
Eukaryotic translation initiation factor 3 subunit H	EIF3H	O15372	O15372	-0.18705	12	11	3	29.8	-0.490673	13	11	0	33.5
Eukaryotic translation initiation factor 3 subunit I	EIF3I	Q13347	Q13347	-0.196227	18	12	4	56.3	-0.518636	23	15	3	65.8
Eukaryotic translation initiation factor 3 subunit J	EIF3J	O75822;O75822-3;O75822-2	O75822;O75822-3;O75822-2	0.0328061	14	11	4	43.8	-0.432746	9	9	3	43.4
Eukaryotic translation initiation factor 3 subunit K	EIF3K	Q9UBQ5-2;Q9UBQ5	Q9UBQ5-2;Q9UBQ5	-0.147889	9	5	2	34.6	-0.497638	15	7	1	37.9
Eukaryotic translation initiation factor 3 subunit L	EIF3L	Q9Y262-2;Q9Y262	Q9Y262-2;Q9Y262	-0.211598	27	21	6	46.7	-0.477263	32	25	2	55.4
Eukaryotic translation initiation factor 3 subunit M	EIF3M	Q7L2H7;Q7L2H7-2	Q7L2H7;Q7L2H7-2	-0.126959	25	13	5	40.9	-0.489954	23	15	2	42.5
Eukaryotic initiation factor 4A-I	EIF4A1	P60842;P60842-2	P60842;P60842-2	-0.129418	39	12	5	50	-0.324926	31	10	5	48.8
Eukaryotic initiation factor 4A-II;Eukaryotic initiation factor 4A-II, N-terminally processed	EIF4A2	Q14240;Q14240-2	Q14240;Q14240-2	0.499884	3	3	1	28.5	0.156804	3	3	0	28.3
Eukaryotic initiation factor 4A-III;Eukaryotic initiation factor 4A-III, N-terminally processed	EIF4A3	P38919	P38919	-0.359601	13	8	4	26.3	-0.527871	17	14	3	41.1
Eukaryotic translation initiation factor 4B	EIF4B	P23588;P23588-2	P23588;P23588-2	-0.0930786	10	7	3	16.2	-0.25544	6	4	1	9.2
Eukaryotic translation initiation factor 4E	EIF4E	P06730;P06730-2;P06730-3;A6NMX2	P06730;P06730-2;P06730-3	-0.0105267	10	8	2	42.4	-0.293488	7	6	0	28.1
Eukaryotic translation initiation factor 4E type 2	EIF4E2	O60573-2;O60573	O60573-2;O60573	0.0776532	3	4	0	26.9	0.257563	2	2	1	10.3
Eukaryotic translation initiation factor 4 gamma 1	EIF4G1	Q04637-5;Q04637-4;Q04637-3;Q04637;Q04637-8;Q04637-9;Q04637-6;Q04637-7	Q04637-5;Q04637-4;Q04637-3;Q04637;Q04637-8;Q04637-9;Q04637-6;Q04637-7	0.1153	78	31	11	30.7	-0.208767	60	32	4	28.1
Eukaryotic translation initiation factor 4 gamma 2	EIF4G2	P78344;P78344-2	P78344;P78344-2	0.032242	17	18	4	26.1	-0.119555	36	31	8	40.1
Eukaryotic translation initiation factor 4H	EIF4H	Q15056-2;Q15056	Q15056-2;Q15056	-0.0205892	4	3	3	15.8	-0.254957	3	3	1	21.9
Eukaryotic translation initiation factor 5	EIF5	P55010	P55010	0.457752	4	5	2	12.1	-0.0862402	9	9	1	23.9
Eukaryotic translation initiation factor 5A-1;Eukaryotic translation initiation factor 5A-2;Eukaryotic translation initiation factor 5A-1-like	EIF5A;EIF5A2;EIF5AL1	P63241;P63241-2;Q9GZV4;Q6IS14	P63241;P63241-2;Q9GZV4;Q6IS14	-0.129923	23	5	4	27.3	-0.222928	15	6	0	27.9
Eukaryotic translation initiation factor 5B	EIF5B	O60841	O60841	-0.135729	15	17	6	20.7	-0.328722	20	21	4	25.2
Eukaryotic translation initiation factor 6	EIF6	P56537;P56537-2	P56537;P56537-2	-0.448942	6	6	2	36.7	-0.64441	9	8	3	55.9
Zinc phosphodiesterase ELAC protein 2	ELAC2	Q9BQ52-4;Q9BQ52;Q9BQ52-3;Q9BQ52-2	Q9BQ52-4;Q9BQ52;Q9BQ52-3	0.314407	16	14	7	24.4	-0.116365	15	17	1	28.9
ELAV-like protein 1	ELAVL1	Q15717;Q15717-2;Q12926-2;Q12926;P26378-4;P26378-2;P26378-5;P26378;P26378-3	Q15717;Q15717-2	-0.182459	14	10	5	41.4	-0.491391	13	10	1	39.6
ELMO domain-containing protein 2	ELMOD2	Q8IZ81	Q8IZ81	-0.130839	10	7	4	27	-0.418028	14	11	4	41.6
Elongation of very long chain fatty acids protein 1	ELOVL1	Q9BW60;Q9BW60-2	Q9BW60;Q9BW60-2	0.233643	18	4	3	17.2	-0.0694271	15	4	0	17.2
Elongation of very long chain fatty acids protein 5	ELOVL5	Q9NYP7-2;Q9NYP7;Q9NYP7-3	Q9NYP7-2;Q9NYP7	-0.0213944	9	3	3	17.8	-0.371503	8	3	2	17.8
Elongation of very long chain fatty acids protein 7	ELOVL7	A1L3X0	A1L3X0	-0.190075	2	2	1	6.4	-0.540226	4	2	1	6.4
ER membrane protein complex subunit 1	EMC1	Q8N766-3;Q8N766-2;Q8N766;Q8N766-4	Q8N766-3;Q8N766-2;Q8N766;Q8N766-4	0.059909	30	27	6	34.9	-0.276556	41	29	5	39
ER membrane protein complex subunit 2	EMC2	Q15006	Q15006	-0.121596	23	10	7	43.1	-0.401084	15	11	4	50.2
ER membrane protein complex subunit 3	EMC3	Q9P0I2;Q9P0I2-2	Q9P0I2;Q9P0I2-2	-0.0344115	14	10	2	46.4	-0.378512	12	12	1	46.7
ER membrane protein complex subunit 4	EMC4	Q5J8M3;Q5J8M3-2;Q5J8M3-3	Q5J8M3;Q5J8M3-2;Q5J8M3-3	-0.0503679	7	6	1	38.8	-0.365916	6	6	1	38.8
ER membrane protein complex subunit 7	EMC7	Q9NPA0	Q9NPA0	-0.000909215	9	6	3	33.9	-0.329526	9	5	0	30.2
ER membrane protein complex subunit 8	EMC8	O43402;O43402-2	O43402	-0.224789	11	9	4	55.7	-0.529771	15	8	3	48.1
ER membrane protein complex subunit 9	EMC9	Q9Y3B6	Q9Y3B6	0.111165	2	4	0	27.4	-0.18574	4	4	1	26.4
Emerin	EMD	P50402	P50402	0.330444	21	9	6	40.6	0.0794171	22	11	1	49.6
Endonuclease G, mitochondrial	ENDOG	Q14249	Q14249	-0.532679	5	6	2	25.9	-0.855192	3	3	1	11.1
Alpha-enolase	ENO1	P06733;P06733-2;P13929-3;P09104-2;P13929-2;P13929;P09104	P06733;P06733-2	-0.2257	15	12	8	38.2	-0.37951	17	14	2	47
Alpha-endosulfine;cAMP-regulated phosphoprotein 19	ENSA;ARPP19	O43768-6;O43768-5;O43768-2;O43768;O43768-9;O43768-7;O43768-3;O43768-4;P56211-2;P56211	O43768-6;O43768-5;O43768-2;O43768;O43768-9;O43768-7;O43768-3;O43768-4;P56211-2;P56211	0.299479	2	2	0	24.8	0.221522	3	2	1	24.8
Transcription and mRNA export factor ENY2	ENY2	Q9NPA8-2;Q9NPA8	Q9NPA8-2;Q9NPA8	-0.265518	2	3	0	25	-0.474877	5	5	0	46.9
E1A-binding protein p400	EP400	Q96L91-3;Q96L91-5;Q96L91-2;Q96L91;Q96L91-4	Q96L91-3;Q96L91-5;Q96L91-2;Q96L91;Q96L91-4	-0.45799	4	6	2	2.1	-0.598079	21	21	7	8
Protein 4.1	EPB41	P11171-2;P11171;P11171-4;P11171-3;P11171-5;P11171-7;P11171-6	P11171-2;P11171;P11171-4;P11171-3;P11171-5;P11171-7;P11171-6	0.0697021	39	18	10	31.3	-0.30906	34	20	8	36.5
Band 4.1-like protein 2	EPB41L2	O43491-4	O43491-4	-0.223509	2	1	1	40.4	-0.35682	3	1	0	39.7
Band 4.1-like protein 2	EPB41L2	O43491;O43491-3;O43491-2	O43491;O43491-3;O43491-2	0.126709	52	4	11	39.2	-0.101112	50	2	10	34.8
Band 4.1-like protein 3;Band 4.1-like protein 3, N-terminally processed	EPB41L3	Q9Y2J2-2;Q9Y2J2;Q9Y2J2-3	Q9Y2J2-2;Q9Y2J2;Q9Y2J2-3	0.432211	39	2	9	50.8	0.140539	32	3	3	50.8
Band 4.1-like protein 5	EPB41L5	Q9HCM4-4;Q9HCM4-3;Q9HCM4;Q9HCM4-2;Q9H329-2;Q9H329	Q9HCM4-4;Q9HCM4-3;Q9HCM4;Q9HCM4-2	0.225028	5	6	0	12.5	-0.28155	5	5	3	8.9
Epoxide hydrolase 1	EPHX1	P07099	P07099	0.167229	21	16	5	43.5	-0.0900404	24	15	6	48.4
Epsin-1	EPN1	Q9Y6I3-3;Q9Y6I3;Q9Y6I3-1	Q9Y6I3-3;Q9Y6I3;Q9Y6I3-1	0.0227584	2	1	1	6.4	-0.5007	3	1	0	3.5
Bifunctional glutamate/proline--tRNA ligase;Glutamate--tRNA ligase;Proline--tRNA ligase	EPRS	P07814	P07814	-0.220379	39	38	8	36.2	-0.578794	45	38	10	31
Epidermal growth factor receptor substrate 15-like 1	EPS15L1	Q9UBC2-3;Q9UBC2;Q9UBC2-2;Q9UBC2-4	Q9UBC2-3;Q9UBC2;Q9UBC2-2;Q9UBC2-4	-0.479714	10	13	6	25.2	-0.319849	11	13	4	20.3
GTPase Era, mitochondrial	ERAL1	O75616;O75616-2	O75616;O75616-2	-0.0317102	8	7	2	26.5	-0.328147	9	10	3	35
Endoplasmic reticulum aminopeptidase 1	ERAP1	Q9NZ08;Q9NZ08-2	Q9NZ08;Q9NZ08-2	1.45328	13	13	5	18	0.904872	16	16	3	24
Endoplasmic reticulum-Golgi intermediate compartment protein 1	ERGIC1	Q969X5-2;Q969X5	Q969X5-2;Q969X5	0.185613	5	3	3	13.6	-0.0809306	6	5	1	32.3
Endoplasmic reticulum-Golgi intermediate compartment protein 2	ERGIC2	Q96RQ1	Q96RQ1	-0.102295	2	2	1	9.3	-0.656359	3	3	1	12.7
Endoplasmic reticulum-Golgi intermediate compartment protein 3	ERGIC3	Q9Y282-2;Q9Y282;Q9Y282-3	Q9Y282-2;Q9Y282;Q9Y282-3	-0.151074	4	6	2	29.1	-0.41511	3	3	1	16.5
Enhancer of rudimentary homolog	ERH	P84090	P84090	-0.294562	9	4	1	46.2	-0.411101	11	6	0	48.1
Endoplasmic reticulum lectin 1	ERLEC1	Q96DZ1;Q96DZ1-3;Q96DZ1-2	Q96DZ1;Q96DZ1-3;Q96DZ1-2	-0.0961287	7	6	3	16.1	-0.0453032	6	7	2	19.5
Erlin-1	ERLIN1	O75477	O75477	0.253142	9	6	1	26.3	0.0115735	12	9	2	41.3
Erlin-2	ERLIN2	O94905;O94905-2;O94905-3	O94905	0.733441	30	11	11	45.4	0.461581	35	17	7	60.2
Endoplasmic reticulum metallopeptidase 1	ERMP1	Q7Z2K6;Q7Z2K6-2	Q7Z2K6	0.103665	8	10	4	12.9	-0.414893	9	8	3	10.3
ERO1-like protein alpha	ERO1L	Q96HE7	Q96HE7	1.13396	20	17	3	50.9	0.82805	27	15	5	40
Endoplasmic reticulum resident protein 29	ERP29	P30040;P30040-2	P30040	1.25453	33	13	9	57.1	0.951094	19	12	2	45.2
Endoplasmic reticulum resident protein 44	ERP44	Q9BS26	Q9BS26	0.58111	23	13	7	41.9	0.231651	32	15	6	43.1
Endogenous retrovirus group K member 7 Gag polyprotein;Endogenous retrovirus group K member 8 Gag polyprotein;Endogenous retrovirus group K member 6 Gag polyprotein;Endogenous retrovirus group K member 9 Gag polyprotein;Endogenous retrovirus group K member 9 Pol protein;Protease;Reverse transcriptase/ribonuclease H;Endogenous retrovirus group K member 19 Gag polyprotein;Endogenous retrovirus grou…	ERVK-7;ERVK-8;ERVK-6;ERVK-9;ERVK-19;ERVK-10;HERVK_113;ERVK-24;ERVK-21	P63130;P62685;Q7LDI9;P63126;P63128;Q9YNA8;P87889;P62684;P63145;P62683;Q9HDB9	P63130;P62685;Q7LDI9;P63126;P63128;Q9YNA8;P87889;P62684;P63145;P62683	0.716596	2	4	2	7.7	0.543951	5	6	1	11.7
Extended synaptotagmin-1	ESYT1	Q9BSJ8;Q9BSJ8-2	Q9BSJ8;Q9BSJ8-2	-0.00997457	34	33	13	41.4	-0.255078	37	29	2	35.4
Extended synaptotagmin-2	ESYT2	A0FGR8-2;A0FGR8;A0FGR8-6;A0FGR8-4;A0FGR8-5	A0FGR8-2;A0FGR8;A0FGR8-6;A0FGR8-4	0.146655	13	13	5	22.2	-0.21661	17	16	3	26.4
Eukaryotic peptide chain release factor subunit 1	ETF1	P62495-2;P62495	P62495-2;P62495	-0.00817432	5	6	3	16.3	-0.210638	9	8	2	26.7
Electron transfer flavoprotein subunit alpha, mitochondrial	ETFA	P13804;P13804-2	P13804;P13804-2	0.0565835	39	11	2	48	-0.312781	33	14	5	55.6
Electron transfer flavoprotein subunit beta	ETFB	P38117;P38117-2	P38117;P38117-2	0.0969364	41	14	6	52.5	-0.244887	30	15	8	54.5
Electron transfer flavoprotein-ubiquinone oxidoreductase, mitochondrial	ETFDH	Q16134-3;Q16134	Q16134-3;Q16134	-0.0449997	9	9	2	23.5	-0.588805	7	6	1	14.9
Persulfide dioxygenase ETHE1, mitochondrial	ETHE1	O95571	O95571	0.308827	5	5	1	31.1	-0.299127	11	8	1	37.8
Exonuclease 3-5 domain-containing protein 2	EXD2	Q9NVH0-2;Q9NVH0	Q9NVH0-2;Q9NVH0	0.210638	5	7	2	18.3	-0.396817	9	9	1	22.6
Exocyst complex component 2	EXOC2	Q96KP1	Q96KP1	0.189413	4	5	3	7	-0.382059	6	6	1	6.7
Exocyst complex component 3	EXOC3	O60645-2;O60645-3;O60645	O60645-2;O60645-3;O60645	0.314407	2	2	0	4.2	-0.119688	7	8	4	15.4
Exocyst complex component 4	EXOC4	Q96A65;Q96A65-2	Q96A65	-0.0580974	6	6	1	8.3	-0.512985	15	16	4	20.9
Exocyst complex component 5	EXOC5	O00471	O00471	0.389677	6	8	3	14.7	-0.386038	9	8	3	14
Exocyst complex component 7	EXOC7	Q9UPT5-2;Q9UPT5-5;Q9UPT5-1;Q9UPT5-6;Q9UPT5;Q9UPT5-4	Q9UPT5-2;Q9UPT5-5;Q9UPT5-1;Q9UPT5-6;Q9UPT5	0.486148	4	6	4	9.3	0.0609841	5	6	1	9.5
Nuclease EXOG, mitochondrial	EXOG	Q9Y2C4;Q9Y2C4-3;Q9Y2C4-4;Q9Y2C4-2	Q9Y2C4;Q9Y2C4-3;Q9Y2C4-4	-0.50906	2	4	2	15.8	-0.604356	4	4	1	15.8
Exosome complex component CSL4	EXOSC1	Q9Y3B2	Q9Y3B2	-0.253894	4	3	0	22.6	-0.555522	5	5	0	28.7
Exosome component 10	EXOSC10	Q01780-2;Q01780	Q01780-2;Q01780	-0.643045	3	4	1	6	-0.614192	8	9	2	14.7
Exosome complex component RRP4	EXOSC2	Q13868;Q13868-3;Q13868-2	Q13868;Q13868-3;Q13868-2	-0.346628	8	8	4	38.2	-0.569783	6	6	0	28.3
Exosome complex component RRP40	EXOSC3	Q9NQT5;Q9NQT5-2	Q9NQT5;Q9NQT5-2	-0.233074	3	3	2	16	-1.00223	5	5	2	26.9
Exosome complex component RRP41	EXOSC4	Q9NPD3	Q9NPD3	-0.0686649	4	4	0	20.4	-0.78308	3	3	0	14.7
Exosome complex component MTR3	EXOSC6	Q5RKV6	Q5RKV6	-0.497547	2	3	1	15.4	-0.658097	4	4	0	18.8
Exosome complex component RRP42	EXOSC7	Q15024	Q15024	-0.689032	2	4	0	19.6	-0.587269	5	5	2	24.4
Exosome complex component RRP43	EXOSC8	Q96B26	Q96B26	-0.318074	6	5	2	27.2	-0.634872	9	8	1	43.1
Exosome complex component RRP45	EXOSC9	Q06265;Q06265-2;Q06265-3;Q06265-4	Q06265;Q06265-2;Q06265-3;Q06265-4	-0.0803625	3	5	2	14.4	-0.661841	5	5	1	14.8
Ezrin	EZR	P15311	P15311	0.242816	6	4	0	18.9	-0.0575542	9	8	1	27.6
Junctional adhesion molecule A	F11R	Q9Y624;Q9Y624-2	Q9Y624;Q9Y624-2	0.444455	6	6	3	21.4	0.261604	6	4	2	15.4
Fatty acid-binding protein, epidermal	FABP5	Q01469;A8MUU1	Q01469	-0.0464889	9	5	0	43.7	0.0886689	10	7	4	66.7
Fatty acid desaturase 1	FADS1	O60427;O60427-2	O60427;O60427-2	-0.972931	9	8	2	24.5	-1.00999	13	11	5	32.4
Fatty acid desaturase 2	FADS2	O95864;O95864-3;O95864-4;O95864-2	O95864;O95864-3;O95864-4;O95864-2	-1.24479	15	9	4	25.5	-1.58847	22	12	8	33.1
FAS-associated factor 2	FAF2	Q96CS3	Q96CS3	0.110497	19	13	3	42	-0.156397	23	14	8	49.7
Acylpyruvase FAHD1, mitochondrial	FAHD1	Q6P587;Q6P587-2;Q6P587-3	Q6P587;Q6P587-2;Q6P587-3	-0.109421	7	5	0	31.2	-0.322044	4	4	0	22.3
Fumarylacetoacetate hydrolase domain-containing protein 2A	FAHD2A	Q96GK7	Q96GK7	-0.00649231	9	3	1	36.3	-0.307079	12	2	2	46.5
RNMT-activating mini protein	FAM103A1	Q9BTL3	Q9BTL3	-0.652425	3	3	1	24.6	-0.782409	5	5	2	37.3
Inactive ubiquitin thioesterase FAM105A	FAM105A	Q9NUU6	Q9NUU6	-0.350614	2	3	2	8.4	0.491287	2	3	1	8.7
Protein FAM114A2	FAM114A2	Q9NRY5	Q9NRY5	-0.118743	2	5	0	16.8	-0.258217	7	8	2	18.4
Protein FAM134B	FAM134B	Q9H6L5;Q9H6L5-2	Q9H6L5;Q9H6L5-2	0.360982	2	3	2	8.5	-0.283685	4	6	1	15.5
Protein FAM136A	FAM136A	Q96C01	Q96C01	0.0119249	17	7	4	47.8	-0.482745	13	7	2	47.8
Protein FAM162A	FAM162A	Q96A26	Q96A26	-0.317103	23	8	1	33.1	-0.511063	24	9	2	35.7
Protein FAM177A1	FAM177A1	Q8N128;Q8N128-2	Q8N128;Q8N128-2	0.214374	4	3	2	14.6	0.229264	2	2	1	11.7
Protein FAM210A	FAM210A	Q96ND0	Q96ND0	-0.0996336	2	2	0	5.9	-0.298072	6	5	2	20.6
WASH complex subunit FAM21C;WASH complex subunit FAM21A	FAM21C;FAM21A	Q9Y4E1-5;Q9Y4E1-3;Q9Y4E1-6;Q9Y4E1-2;Q9Y4E1-1;Q9Y4E1;Q641Q2-2;Q641Q2;Q5SRD0	Q9Y4E1-5;Q9Y4E1-3;Q9Y4E1-6;Q9Y4E1-2;Q9Y4E1-1;Q9Y4E1;Q641Q2-2;Q641Q2	0.879392	3	5	2	6.1	0.390056	2	2	1	2.2
Protein FAM35A	FAM35A	Q86V20;Q86V20-2	Q86V20;Q86V20-2	-0.243472	2	1	0	1.4	-0.612871	2	1	0	1.4
Protein FAM3C	FAM3C	Q92520	Q92520	-0.240111	9	7	2	40.5	-0.574344	11	7	3	39.6
Protein FAM50A	FAM50A	Q14320;Q9Y247	Q14320	0.172103	5	5	2	15.9	-0.215119	6	7	0	23.9
Protein FAM8A1	FAM8A1	Q9UBU6	Q9UBU6	0.143393	3	3	2	13.3	-0.0119249	5	4	2	18.2
Mitotic spindle-associated MMXD complex subunit MIP18	FAM96B	Q9Y3D0	Q9Y3D0	0.458487	2	2	1	17.8	-0.0321009	2	2	0	17.8
Protein FAM98B	FAM98B	Q52LJ0;Q52LJ0-2	Q52LJ0;Q52LJ0-2	-0.22489	3	5	0	21.2	-0.529171	9	6	4	30.3
Fatty acyl-CoA reductase 1	FAR1	Q8WVX9	Q8WVX9	-0.871126	18	14	6	33	-1.17671	16	12	5	31.8
FERM, RhoGEF and pleckstrin domain-containing protein 1	FARP1	Q9Y4F1-2;Q9Y4F1;Q9Y4F1-3	Q9Y4F1-2;Q9Y4F1	-0.355535	8	7	4	8.2	-0.448161	6	6	2	7.1
Phenylalanine--tRNA ligase alpha subunit	FARSA	Q9Y285-2;Q9Y285	Q9Y285-2;Q9Y285	-0.760895	2	2	2	5.2	-0.360308	3	3	2	7.5
Fatty acid synthase;[Acyl-carrier-protein] S-acetyltransferase;[Acyl-carrier-protein] S-malonyltransferase;3-oxoacyl-[acyl-carrier-protein] synthase;3-oxoacyl-[acyl-carrier-protein] reductase;3-hydroxyacyl-[acyl-carrier-protein] dehydratase;Enoyl-[acyl-carrier-protein] reductase;Oleoyl-[acyl-carrier-protein] hydrolase	FASN	P49327	P49327	-0.868542	20	21	16	12.5	-0.898402	29	28	10	14.9
FAST kinase domain-containing protein 1	FASTKD1	Q53R41;Q53R41-2	Q53R41;Q53R41-2	0.195222	5	5	1	7.7	-0.361993	7	7	3	11
FAST kinase domain-containing protein 5	FASTKD5	Q7L8L6	Q7L8L6	-0.0805608	10	10	4	16.4	-0.322159	19	17	5	32.5
Protocadherin Fat 1;Protocadherin Fat 1, nuclear form	FAT1	Q14517	Q14517	0.203264	13	17	3	5	-0.21176	35	35	7	9.2
40S ribosomal protein S30	FAU	P62861	P62861	-0.246344	11	3	1	20.3	-0.420725	10	3	0	20.3
rRNA 2-O-methyltransferase fibrillarin	FBL	P22087	P22087	-0.039948	2	4	0	19.6	-0.237686	3	3	0	14
Fibrillin-2	FBN2	P35556;P35556-2;P35555	P35556;P35556-2	-0.054662	14	14	8	7.6	-0.119024	23	22	3	9.8
Squalene synthase	FDFT1	P37268;P37268-2;P37268-5;P37268-3;P37268-4	P37268;P37268-2;P37268-5;P37268-3;P37268-4	-0.507378	24	15	7	44.4	-0.931986	33	18	9	54
Farnesyl pyrophosphate synthase	FDPS	P14324-2;P14324	P14324-2;P14324	-0.0856345	2	2	1	8.5	-0.342441	6	5	0	19
Adrenodoxin, mitochondrial	FDX1	P10109	P10109	0.645148	3	2	0	12.5	0.151218	7	3	1	12.5
Adrenodoxin-like protein, mitochondrial	FDX1L	Q6P4F2;Q6P4F2-2	Q6P4F2;Q6P4F2-2	-0.366448	2	2	0	12.4	-0.43808	3	2	0	12.4
NADPH:adrenodoxin oxidoreductase, mitochondrial	FDXR	P22570;P22570-7;P22570-3;P22570-4;P22570-5;P22570-2;P22570-6	P22570;P22570-7;P22570-3;P22570-4;P22570-5;P22570-2;P22570-6	0.0697021	24	20	3	50.5	-0.251931	25	21	7	51.5
Ferrochelatase, mitochondrial	FECH	P22830;P22830-2	P22830;P22830-2	-0.219001	16	13	4	40	-0.491289	22	16	1	48.7
Flap endonuclease 1	FEN1	P39748;P39748-2	P39748;P39748-2	-0.375403	7	5	1	18.2	-0.484808	11	9	4	38.2
Fibroblast growth factor receptor 1;Fibroblast growth factor receptor 3	FGFR1;FGFR3	P11362-21;P11362-20;P11362-2;P11362-3;P11362-14;P11362-4;P11362-6;P11362-7;P11362-5;P11362;P11362-19;P22607-3;P22607;P22607-2;P11362-8;P11362-9;P11362-10;P11362-11;P11362-12;P11362-13;P21802-3;P21802;P21802-11;P21802-18;P21802-17;P21802-13;P21802-9;P21802-7;P21802-16;P11362-18;P22455;P21802-23;P22455-3;P21802-8;P11362-16;P21802-20;P21802-15;P21802-21;P22455-2;P21802-22;P21802-4;P21802-5;P21802-10…	P11362-21;P11362-20;P11362-2;P11362-3;P11362-14;P11362-4;P11362-6;P11362-7;P11362-5;P11362;P11362-19;P22607-3;P22607;P22607-2;P11362-8;P11362-9;P11362-10;P11362-11;P11362-12;P11362-13	0.67075	3	5	2	6.9	0.34463	3	4	0	5
Fumarate hydratase, mitochondrial	FH	P07954-2;P07954	P07954-2;P07954	0.072586	38	15	6	45.4	-0.228357	43	18	8	57.2
Acidic fibroblast growth factor intracellular-binding protein	FIBP	O43427-2;O43427	O43427-2;O43427	1.25647	3	4	1	14	-0.0842003	8	9	1	26.9
Pre-mRNA 3-end-processing factor FIP1	FIP1L1	Q6UN15-3;Q6UN15-5;Q6UN15;Q6UN15-4	Q6UN15-3;Q6UN15-5;Q6UN15;Q6UN15-4	-0.760138	4	5	0	19	-0.684101	5	5	1	10.6
Mitochondrial fission 1 protein	FIS1	Q9Y3D6	Q9Y3D6	0.081885	4	1	1	8.6	-0.093425	8	5	1	32.2
Peptidyl-prolyl cis-trans isomerase FKBP10	FKBP10	Q96AY3;Q96AY3-2	Q96AY3	1.21909	22	15	8	33.3	0.878374	29	18	5	40.2
Peptidyl-prolyl cis-trans isomerase FKBP11	FKBP11	Q9NYL4-2;Q9NYL4	Q9NYL4-2;Q9NYL4	0.0366088	8	5	0	32.9	-0.348686	5	4	0	32.2
Peptidyl-prolyl cis-trans isomerase FKBP14	FKBP14	Q9NWM8	Q9NWM8	0.530271	4	4	1	19.9	0.157834	5	4	0	22.7
Peptidyl-prolyl cis-trans isomerase FKBP2	FKBP2	P26885	P26885	1.03591	4	3	2	19	0.73723	8	5	1	27.5
Peptidyl-prolyl cis-trans isomerase FKBP3	FKBP3	Q00688	Q00688	-0.0549317	5	5	0	29.5	-0.433601	10	9	1	43.3
Peptidyl-prolyl cis-trans isomerase FKBP8	FKBP8	Q14318-2;Q14318;Q14318-3	Q14318-2;Q14318	-0.0240177	19	10	3	33.4	-0.275484	18	11	4	37.5
Peptidyl-prolyl cis-trans isomerase FKBP9	FKBP9	O95302;O95302-3;O95302-2;Q75LS8	O95302;O95302-3	1.32089	15	13	7	31.6	0.90571	13	14	3	31.9
FAD synthase;Molybdenum cofactor biosynthesis protein-like region;FAD synthase region	FLAD1	Q8NFF5-2;Q8NFF5;Q8NFF5-3;Q8NFF5-4;Q8NFF5-5	Q8NFF5-2;Q8NFF5;Q8NFF5-3;Q8NFF5-4;Q8NFF5-5	0.152118	15	9	6	22.9	-0.032524	21	14	5	34.5
Filamin-A	FLNA	P21333-2;P21333	P21333-2;P21333	0.356031	25	25	4	15.5	-0.0640551	27	21	7	11.7
Filamin-B	FLNB	O75369-2;O75369-9;O75369;O75369-8;O75369-6;O75369-3;O75369-5;O75369-4;O75369-7	O75369-2;O75369-9;O75369;O75369-8;O75369-6;O75369-3;O75369-5;O75369-4;O75369-7	-0.116786	7	10	4	7.3	-0.516721	10	10	3	6.9
Feline leukemia virus subgroup C receptor-related protein 1	FLVCR1	Q9Y5Y0;Q9Y5Y0-2	Q9Y5Y0	0.163499	5	5	2	13.7	0.00701409	7	5	2	13.2
Formin-like protein 2	FMNL2	Q96PY5;Q96PY5-3	Q96PY5;Q96PY5-3	0.015212	3	3	2	4.3	0.0962522	7	4	3	8
Fructosamine-3-kinase	FN3K	Q9H479	Q9H479	0.00100953	2	4	0	18.4	-0.182438	3	4	1	18.4
Formin-binding protein 4	FNBP4	Q8N3X1;Q8N3X1-2	Q8N3X1;Q8N3X1-2	0.3744	3	5	1	5.3	-0.249506	6	5	2	7
Fibronectin type-III domain-containing protein 3A	FNDC3A	Q9Y2H6-2;Q9Y2H6	Q9Y2H6-2;Q9Y2H6	-0.149345	20	17	7	24.9	-0.643302	22	14	4	16.5
Fibronectin type III domain-containing protein 3B	FNDC3B	Q53EP0;Q53EP0-2	Q53EP0;Q53EP0-2	0.735522	6	9	3	10.8	0.527304	13	16	3	18.5
FAD-dependent oxidoreductase domain-containing protein 1	FOXRED1	Q96CU9;Q96CU9-3;Q96CU9-2	Q96CU9;Q96CU9-3;Q96CU9-2	-0.140985	6	6	0	16.9	-0.266876	8	7	2	21.4
Extracellular matrix protein FRAS1	FRAS1	Q86XX4-2;Q86XX4;Q86XX4-5;Q86XX4-4;Q86XX4-6	Q86XX4-2;Q86XX4;Q86XX4-5	1.30036	2	6	1	1.6	-0.168	15	16	6	4.7
FRAS1-related extracellular matrix protein 2	FREM2	Q5SZK8;Q5SZK8-2	Q5SZK8;Q5SZK8-2	-0.713592	3	3	1	1	-1.07197	14	16	8	6.4
Protein FRG1	FRG1	Q14331	Q14331	-0.82654	2	2	2	9.3	-0.453544	2	2	0	7.8
Fascin	FSCN1	Q16658	Q16658	-0.057767	3	4	1	10.3	-0.31034	4	4	0	9.9
Ferritin heavy chain;Ferritin heavy chain, N-terminally processed	FTH1	P02794	P02794	1.78425	4	3	1	18	1.8925	7	4	2	23.5
Ferritin light chain	FTL	P02792	P02792	2.19412	2	3	2	20	1.63639	3	2	3	11.4
Far upstream element-binding protein 1	FUBP1	Q96AE4;Q96I24-2	Q96AE4	-0.269808	19	1	5	37.1	-0.495183	20	1	3	32.3
Tissue alpha-L-fucosidase	FUCA1	P04066	P04066	-0.384207	3	3	0	9.7	-0.516923	3	3	0	8.4
FUN14 domain-containing protein 2	FUNDC2	Q9BWH2	Q9BWH2	0.346191	7	5	1	18	0.0852823	12	6	0	18
RNA-binding protein FUS	FUS	P35637-2;P35637	P35637-2;P35637	-0.0405562	7	3	0	11.6	-0.194591	14	5	0	15.8
Frataxin, mitochondrial;Frataxin intermediate form;Frataxin(56-210);Frataxin(78-210);Frataxin mature form	FXN	Q16595;Q16595-2;Q16595-3	Q16595;Q16595-2;Q16595-3	0.103397	12	5	2	25.7	-0.416732	13	6	1	30
Fragile X mental retardation syndrome-related protein 1	FXR1	P51114;P51114-2;P51114-3	P51114;P51114-2;P51114-3	0.434775	12	12	3	34	0.243233	19	13	4	37.2
Ras GTPase-activating protein-binding protein 1	G3BP1	Q13283;Q13283-2	Q13283	-0.0811406	23	14	4	41.2	-0.343578	36	15	9	44.6
Ras GTPase-activating protein-binding protein 2	G3BP2	Q9UN86-2;Q9UN86	Q9UN86-2;Q9UN86	-0.0230059	9	5	3	23.8	-0.228849	13	9	1	30.7
Glucose-6-phosphatase 3	G6PC3	Q9BUM1	Q9BUM1	0.0807941	2	1	0	3.8	-0.232292	3	3	2	14.2
Gamma-aminobutyric acid receptor-associated protein;Gamma-aminobutyric acid receptor-associated protein-like 1	GABARAP;GABARAPL1	O95166;Q9H0R8;Q9H0R8-2	O95166;Q9H0R8;Q9H0R8-2	-0.113692	2	1	0	18.8	-0.215865	4	3	0	20.5
Gamma-aminobutyric acid receptor-associated protein-like 2	GABARAPL2	P60520	P60520	0.193709	10	5	0	47	0.0634846	7	6	1	47
Growth arrest and DNA damage-inducible proteins-interacting protein 1	GADD45GIP1	Q8TAE8	Q8TAE8	-0.938459	14	8	6	47.3	-1.1462	13	7	4	42.3
Cyclin-G-associated kinase	GAK	O14976;O14976-2	O14976;O14976-2	-0.157351	11	12	6	11.1	-0.367371	14	15	6	14
Polypeptide N-acetylgalactosaminyltransferase 1;Polypeptide N-acetylgalactosaminyltransferase 1 soluble form	GALNT1	Q10472;Q8IUC8;Q8IUC8-2;Q8IUC8-3;Q10472-2	Q10472	0.202261	4	6	2	13.1	-0.1503	5	4	0	10.4
Polypeptide N-acetylgalactosaminyltransferase 2;Polypeptide N-acetylgalactosaminyltransferase 2 soluble form	GALNT2	Q10471;Q10471-2;Q8N4A0-2;Q8N4A0	Q10471	-0.139395	12	13	1	24.3	-0.456806	32	19	10	40.6
N-acetylgalactosaminyltransferase 7	GALNT7	Q86SF2	Q86SF2	0.171207	5	6	3	9.4	-0.411752	7	7	1	15.4
Neutral alpha-glucosidase AB	GANAB	Q14697	Q14697	0.988267	3	1	1	48.6	0.771545	3	1	0	49.2
Neutral alpha-glucosidase AB	GANAB	Q14697-2	Q14697-2	1.0145	62	2	13	48.4	0.773639	81	2	9	49
Glyceraldehyde-3-phosphate dehydrogenase	GAPDH	P04406;P04406-2;O14556	P04406;P04406-2	-0.132958	17	10	3	41.5	-0.263275	16	12	1	49.9
Glycine--tRNA ligase	GARS	P41250	P41250	0.280006	21	16	8	29.6	-0.0619835	27	22	3	38.8
Transcriptional repressor p66-alpha	GATAD2A	Q86YP4-2;Q86YP4;Q86YP4-3	Q86YP4-2;Q86YP4;Q86YP4-3	-1.04481	4	4	3	11.3	-1.21866	3	3	1	7.1
Transcriptional repressor p66-beta	GATAD2B	Q8WXI9	Q8WXI9	0.224534	3	2	1	6.2	-1.01835	4	4	3	10.1
Glutamyl-tRNA(Gln) amidotransferase subunit B, mitochondrial	GATB	O75879	O75879	-0.133353	5	6	3	16.9	-0.338681	9	8	4	23.3
Glutamyl-tRNA(Gln) amidotransferase subunit C, mitochondrial	GATC	O43716	O43716	0.20964	6	5	0	48.5	-0.13947	6	4	0	41.2
Glutamine amidotransferase-like class 1 domain-containing protein 3A, mitochondrial;Glutamine amidotransferase-like class 1 domain-containing protein 3B, mitochondrial	GATD3A;GATD3B	P0DPI2;A0A0B4J2D5;P0DPI2-2;A0A0B4J2D5-2	P0DPI2;A0A0B4J2D5;P0DPI2-2;A0A0B4J2D5-2	-0.0668806	20	8	1	48.1	-0.292428	14	9	0	48.1
Glycine amidinotransferase, mitochondrial	GATM	P50440-3;P50440-2;P50440	P50440-3;P50440-2;P50440	-0.603687	5	4	4	16.4	-0.817541	6	6	3	21.7
Glucosylceramidase	GBA	P04062-4;P04062-2;P04062;P04062-5;P04062-3	P04062-4;P04062-2;P04062;P04062-5;P04062-3	0.556699	4	4	0	14.7	0.347803	6	5	2	15.1
Protein NipSnap homolog 2	GBAS	O75323;O75323-2	O75323;O75323-2	-0.182377	14	7	4	25.2	-0.38228	12	6	1	23.4
Golgi-specific brefeldin A-resistance guanine nucleotide exchange factor 1	GBF1	Q92538-3;Q92538-2;Q92538	Q92538-3;Q92538-2;Q92538	0.375067	10	13	5	9.3	-0.272023	27	28	7	19.3
2-amino-3-ketobutyrate coenzyme A ligase, mitochondrial	GCAT	O75600;O75600-2	O75600;O75600-2	-0.57366	5	5	3	18.4	-0.730923	8	8	2	32.2
Glutaryl-CoA dehydrogenase, mitochondrial	GCDH	Q92947;Q92947-2	Q92947;Q92947-2	0.220701	5	3	3	10.5	-0.0821575	13	9	3	32
Glycine cleavage system H protein, mitochondrial	GCSH	P23434	P23434	-0.250062	13	3	2	20.8	-0.367147	3	3	0	22.5
Ganglioside-induced differentiation-associated protein 1	GDAP1	Q8TB36;Q8TB36-2	Q8TB36;Q8TB36-2	-0.0495166	6	7	2	22.9	-0.358846	9	9	1	29.3
Glycerophosphodiester phosphodiesterase 1	GDE1	Q9NZC3	Q9NZC3	0.0385766	3	4	1	17.5	0.215932	4	4	2	14.8
Rab GDP dissociation inhibitor beta	GDI2	P50395;P50395-2;P31150	P50395;P50395-2	0.546462	2	5	1	18	-0.0130691	7	5	0	15.1
Glycerophosphodiester phosphodiesterase domain-containing protein 1	GDPD1	Q8N9F7;Q8N9F7-3;Q8N9F7-2	Q8N9F7;Q8N9F7-3;Q8N9F7-2	-0.164464	5	6	0	20.7	-0.260026	9	9	5	33.1
Gem-associated protein 5	GEMIN5	Q8TEQ6	Q8TEQ6	0.116232	13	14	6	12.9	-0.427821	15	16	4	12.9
Elongation factor G, mitochondrial	GFM1	Q96RP9;Q96RP9-2	Q96RP9;Q96RP9-2	0.804219	53	24	11	42.1	0.460151	31	25	7	41.1
Ribosome-releasing factor 2, mitochondrial	GFM2	Q969S9-3;Q969S9;Q969S9-5;Q969S9-4;Q969S9-2	Q969S9-3;Q969S9;Q969S9-5;Q969S9-4;Q969S9-2	0.285225	8	6	5	8.9	-0.127897	8	9	0	18.8
Gamma-glutamyl hydrolase	GGH	Q92820	Q92820	0.250719	10	8	2	29.6	-0.153287	17	8	0	28.6
GH3 domain-containing protein	GHDC	Q8N2G8;Q8N2G8-3;Q8N2G8-2	Q8N2G8;Q8N2G8-3;Q8N2G8-2	0.242084	6	5	0	10.9	-0.0850168	7	8	2	14.2
Growth hormone-inducible transmembrane protein	GHITM	Q9H3K2	Q9H3K2	-0.43733	10	6	5	18	-0.742955	11	7	3	18.3
PERQ amino acid-rich with GYF domain-containing protein 2	GIGYF2	Q6Y7W6-4;Q6Y7W6-5;Q6Y7W6;Q6Y7W6-3	Q6Y7W6-4;Q6Y7W6-5;Q6Y7W6;Q6Y7W6-3	-0.0915714	13	13	4	16.3	-0.427928	13	13	3	13.2
Alpha-galactosidase A	GLA	P06280	P06280	0.556601	2	2	0	5.1	0.0995871	4	4	1	11.9
Beta-galactosidase	GLB1	P16278-3;P16278;P16278-2;Q6UWU2-2;Q6UWU2	P16278-3;P16278;P16278-2	0.0184917	12	11	0	22.9	-0.300651	11	9	2	17.9
Beta-galactosidase-1-like protein 2	GLB1L2	Q8IW92;Q8NCI6-2;Q8NCI6	Q8IW92	-0.487601	4	4	1	8.5	-0.846714	4	4	1	5.7
Golgi apparatus protein 1	GLG1	Q92896;Q92896-2;Q92896-3	Q92896;Q92896-2;Q92896-3	0.0067647	23	18	4	18.9	-0.374066	24	20	4	21.5
Glyoxalase domain-containing protein 4	GLOD4	Q9HC38;Q9HC38-2;Q9HC38-3	Q9HC38;Q9HC38-2	-0.100592	4	5	0	17.3	-0.351741	3	3	0	8.9
Glutaredoxin-related protein 5, mitochondrial	GLRX5	Q86SX6	Q86SX6	0.0558898	17	8	3	55.4	-0.257131	13	6	0	45.2
Glutaminase kidney isoform, mitochondrial	GLS	O94925-3	O94925-3	0.738725	30	3	3	44.6	0.239873	36	2	3	48
Glutamate dehydrogenase 1, mitochondrial	GLUD1	P00367;P00367-3;P00367-2	P00367;P00367-3;P00367-2	0.418352	43	6	8	46.6	0.0791579	44	5	5	48.4
GMP synthase [glutamine-hydrolyzing]	GMPS	P49915;P49915-2	P49915;P49915-2	0.190678	5	7	3	13.3	0.076539	10	9	3	16.5
Guanine nucleotide-binding protein subunit alpha-11	GNA11	P29992;O95837	P29992	0.123799	14	5	8	32	-0.195977	12	6	1	41.5
Guanine nucleotide-binding protein subunit alpha-13	GNA13	Q14344;Q14344-2	Q14344;Q14344-2	0.200253	14	12	2	38.5	-0.129613	21	16	3	47.5
Guanine nucleotide-binding protein G(i) subunit alpha-1	GNAI1	P63096;P63096-2	P63096;P63096-2	0.372506	5	4	1	29.9	0.0871357	9	7	0	43.8
Guanine nucleotide-binding protein G(i) subunit alpha-2	GNAI2	P04899;P04899-4;P04899-6;P04899-3;P04899-5;P04899-2;P11488;P19087;A8MTJ3	P04899;P04899-4;P04899-6;P04899-3;P04899-5;P04899-2	0.211012	21	9	4	47.9	-0.170822	18	9	1	47.9
Guanine nucleotide-binding protein G(k) subunit alpha	GNAI3	P08754	P08754	0.353323	6	5	0	32.8	-0.0643311	9	7	1	43.8
Guanine nucleotide-binding protein G(o) subunit alpha	GNAO1	P09471-2;P09471	P09471-2;P09471	-0.82987	2	4	2	24	-2.00587	5	5	1	27.7
Guanine nucleotide-binding protein G(q) subunit alpha	GNAQ	P50148	P50148	0.00877379	5	5	3	32.3	-0.175812	6	6	2	41.5
Guanine nucleotide-binding protein G(s) subunit alpha isoforms short;Guanine nucleotide-binding protein G(s) subunit alpha isoforms XLas	GNAS	P63092;P63092-4;Q5JWF2;P63092-3;P38405;P38405-2	P63092;P63092-4;Q5JWF2;P63092-3	-0.0917404	25	1	4	45.9	-0.397803	27	1	2	44.2
Guanine nucleotide-binding protein G(I)/G(S)/G(T) subunit beta-1	GNB1	P62873;P62873-2;P16520-2;P16520	P62873;P62873-2	0.0323829	25	7	3	43.2	-0.262914	32	9	4	55.3
Guanine nucleotide-binding protein G(I)/G(S)/G(T) subunit beta-2	GNB2	P62879;P62879-2	P62879	0.0856966	10	4	1	33.8	-0.218347	17	4	5	40.6
Guanine nucleotide-binding protein subunit beta-2-like 1;Guanine nucleotide-binding protein subunit beta-2-like 1, N-terminally processed	GNB2L1	P63244	P63244	-0.1376	33	17	4	68.5	-0.374177	28	19	3	72.2
Guanine nucleotide-binding protein G(I)/G(S)/G(O) subunit gamma-10;DnaJ homolog subfamily C member 25	GNG10;DNAJC25	P50151;Q9H1X3-3	P50151;Q9H1X3-3	-0.0787617	11	3	1	42.6	-0.264597	6	4	0	61.8
Guanine nucleotide-binding protein G(I)/G(S)/G(O) subunit gamma-12	GNG12	Q9UBI6	Q9UBI6	0.0551957	7	2	3	41.7	-0.227002	10	4	0	45.8
Guanine nucleotide-binding protein G(I)/G(S)/G(O) subunit gamma-2	GNG2	P59768	P59768	-0.343623	4	2	2	39.4	-0.369048	3	2	0	39.4
Nucleolar GTP-binding protein 2	GNL2	Q13823	Q13823	-0.513605	3	4	2	7.1	-0.301822	9	9	3	13.1
Guanine nucleotide-binding protein-like 3	GNL3	Q9BVP2-2;Q9BVP2	Q9BVP2-2;Q9BVP2	-0.285214	14	13	3	30.2	-0.260026	18	16	6	36.5
Dihydroxyacetone phosphate acyltransferase	GNPAT	O15228;O15228-2	O15228;O15228-2	0.158466	16	16	7	30.1	-0.121546	24	23	4	42.1
N-acetylglucosamine-6-sulfatase	GNS	P15586-2;P15586	P15586-2;P15586	0.260267	2	3	0	6.4	-0.0129261	4	5	3	9.6
Golgin subfamily A member 2	GOLGA2	Q08379;Q08379-2	Q08379;Q08379-2	0.0659859	12	10	5	17.2	-0.287945	16	14	3	23.1
Golgin subfamily B member 1	GOLGB1	Q14789-2;Q14789;Q14789-4;Q14789-3;REV__Q8N884-2;REV__Q8N884	Q14789-2;Q14789;Q14789-4;Q14789-3	-0.062731	101	96	30	35.1	-0.410233	125	109	21	36
Golgi integral membrane protein 4	GOLIM4	O00461	O00461	0.491699	14	12	1	23.1	0.048099	17	14	2	27.6
Golgi membrane protein 1	GOLM1	Q8NBJ4-2;Q8NBJ4	Q8NBJ4-2;Q8NBJ4	-0.500442	7	7	5	22	-0.502636	11	7	6	18.4
Golgi phosphoprotein 3	GOLPH3	Q9H4A6	Q9H4A6	0.0621218	8	3	2	17.8	-0.376068	13	6	2	37.2
Vesicle transport protein GOT1B	GOLT1B	Q9Y3E0	Q9Y3E0	0.363227	2	1	0	6.5	-0.209765	7	3	0	26.1
Golgi reassembly-stacking protein 2	GORASP2	Q9H8Y8-2;Q9H8Y8;Q9H8Y8-3	Q9H8Y8-2;Q9H8Y8;Q9H8Y8-3	0.122474	3	2	1	7.3	-0.0939657	5	4	2	14.3
Golgi SNAP receptor complex member 1	GOSR1	O95249;O95249-2	O95249;O95249-2	0.137635	7	7	4	26.8	-0.205392	5	5	2	25.6
Golgi SNAP receptor complex member 2	GOSR2	O14653-2;O14653;O14653-3	O14653-2;O14653;O14653-3	0.447844	3	2	2	16.4	-0.00575923	4	3	0	17.4
Aspartate aminotransferase, mitochondrial	GOT2	P00505;P00505-2	P00505;P00505-2	-0.105877	50	25	13	54.4	-0.436695	55	27	6	65.8
Glycosylphosphatidylinositol anchor attachment 1 protein	GPAA1	O43292;O43292-2	O43292;O43292-2	0.0765591	7	6	1	9.7	-0.134747	11	10	1	16.9
Glypican-4;Secreted glypican-4	GPC4	O75487;O75487-2;Q9Y625	O75487;O75487-2	0.231555	20	15	6	38.1	0.21429	27	17	5	42.4
Glycerol-3-phosphate dehydrogenase, mitochondrial	GPD2	P43304;P43304-2	P43304;P43304-2	0.540027	26	22	8	32.9	0.140444	40	32	6	56.7
G patch domain and KOW motifs-containing protein	GPKOW	Q92917	Q92917	-0.564286	2	3	1	11.1	-0.466862	4	4	0	12
Golgi pH regulator A;Golgi pH regulator B	GPR89A;GPR89B	B7ZAQ6-2;B7ZAQ6-3;P0CG08;B7ZAQ6	B7ZAQ6-2;B7ZAQ6-3;P0CG08;B7ZAQ6	0.429428	5	6	1	22.1	-0.0347791	5	5	0	18.8
COP9 signalosome complex subunit 1	GPS1	Q13098-5;Q13098;Q13098-7;Q13098-6	Q13098-5;Q13098;Q13098-7;Q13098-6	-0.878985	3	3	3	9.9	-0.692963	4	4	1	8.6
Alanine aminotransferase 2	GPT2	Q8TD30;Q8TD30-2;P24298	Q8TD30;Q8TD30-2	1.41105	14	12	6	31.9	1.20164	15	14	2	39.4
Glutathione peroxidase 1	GPX1	P07203;P07203-2	P07203	0.0851526	12	10	2	56.2	-0.216858	14	11	0	61.1
Phospholipid hydroperoxide glutathione peroxidase, mitochondrial	GPX4	P36969-2;P36969	P36969-2;P36969	0.321004	2	2	1	14.7	-0.120617	3	4	0	29.4
Glutathione peroxidase 7	GPX7	Q96SL4	Q96SL4	0.788519	4	2	3	12.8	0.640344	9	5	2	33.7
Probable glutathione peroxidase 8	GPX8	Q8TED1	Q8TED1	0.277032	6	6	0	25.8	0.0142519	9	7	0	36.8
GRAM domain-containing protein 1A	GRAMD1A	Q96CP6-2;Q96CP6-3;Q96CP6;Q3KR37-2;Q3KR37;Q3KR37-4	Q96CP6-2;Q96CP6-3;Q96CP6	0.220454	5	6	3	10.8	0.110417	11	10	3	17.3
Growth factor receptor-bound protein 2	GRB2	P62993;P62993-2	P62993;P62993-2	-0.0427391	6	8	3	36.4	-0.334683	12	12	3	53.9
Glyoxylate reductase/hydroxypyruvate reductase	GRHPR	Q9UBQ7	Q9UBQ7	0.262072	8	7	4	34.5	-0.166844	9	8	0	37.5
GrpE protein homolog 1, mitochondrial	GRPEL1	Q9HAV7	Q9HAV7	0.33514	28	7	5	40.6	-0.0150693	17	8	2	46.1
GrpE protein homolog 2, mitochondrial	GRPEL2	Q8TAA5;Q8TAA5-2	Q8TAA5	0.903887	5	5	0	25.3	0.508588	8	6	2	26.7
G-rich sequence factor 1	GRSF1	Q12849;Q12849-5	Q12849;Q12849-5	0.430071	29	17	12	54.2	0.107477	26	19	3	54.4
Glutamate-rich WD repeat-containing protein 1	GRWD1	Q9BQ67	Q9BQ67	0.475189	2	3	2	10.3	0.00946627	4	4	0	18.8
Glutathione reductase, mitochondrial	GSR	P00390-2;P00390-3;P00390;P00390-5;P00390-4	P00390-2;P00390-3;P00390;P00390-5;P00390-4	0.559834	8	9	1	35.5	0.189401	14	10	6	33.8
Glutathione S-transferase kappa 1	GSTK1	Q9Y2Q3;Q9Y2Q3-3;Q9Y2Q3-2;Q9Y2Q3-4	Q9Y2Q3;Q9Y2Q3-3;Q9Y2Q3-2;Q9Y2Q3-4	0.0553346	12	7	2	38.1	-0.222557	19	11	3	52.7
Glutathione S-transferase P	GSTP1	P09211	P09211	0.257252	15	9	1	53.8	0.107228	12	9	5	57.1
Maleylacetoacetate isomerase	GSTZ1	O43708;O43708-3;O43708-2	O43708;O43708-3;O43708-2	0.0354831	5	5	0	21.3	-0.117562	5	4	0	21.3
General transcription factor II-I	GTF2I	P78347-2;P78347-4;P78347-3;P78347;P78347-5;Q86UP8-3;Q86UP8;Q6EKJ0	P78347-2;P78347-4;P78347-3;P78347	-0.229941	78	40	18	49.5	-0.402722	68	44	11	55.8
General transcription factor 3C polypeptide 1	GTF3C1	Q12789;Q12789-3	Q12789;Q12789-3	-0.0271456	50	47	10	26.9	-0.329755	63	55	9	29.4
General transcription factor 3C polypeptide 2	GTF3C2	Q8WUA4;Q8WUA4-2	Q8WUA4;Q8WUA4-2	0.260146	8	8	4	10	-0.33308	11	10	1	13.1
General transcription factor 3C polypeptide 3	GTF3C3	Q9Y5Q9;Q9Y5Q9-2	Q9Y5Q9	0.0440444	7	8	4	10.3	-0.508632	12	14	3	18.1
General transcription factor 3C polypeptide 4	GTF3C4	Q9UKN8	Q9UKN8	-0.133891	3	6	2	9.9	-0.415975	12	11	4	15.1
General transcription factor 3C polypeptide 5	GTF3C5	Q9Y5Q8-2;Q9Y5Q8;Q9Y5Q8-3	Q9Y5Q8-2;Q9Y5Q8;Q9Y5Q8-3	-0.760113	2	2	1	5.1	-0.37128	8	7	4	17.7
GTP-binding protein 10	GTPBP10	A4D1E9;A4D1E9-2;A4D1E9-3	A4D1E9;A4D1E9-2	-0.249239	9	11	2	36.4	-0.578407	18	16	4	46
tRNA modification GTPase GTPBP3, mitochondrial	GTPBP3	Q969Y2-3;Q969Y2;Q969Y2-4;Q969Y2-2	Q969Y2-3;Q969Y2;Q969Y2-4;Q969Y2-2	0.192068	4	4	1	11	-0.20364	7	10	1	25.5
Nucleolar GTP-binding protein 1	GTPBP4	Q9BZE4;Q9BZE4-2;Q9BZE4-3	Q9BZE4;Q9BZE4-2;Q9BZE4-3	-0.654149	5	6	1	12.1	-0.996823	13	14	2	29.5
GTP-binding protein 8	GTPBP8	Q8N3Z3;Q8N3Z3-2;Q8N3Z3-3	Q8N3Z3;Q8N3Z3-2	0.455123	2	2	1	8.8	1.10092	2	2	2	8.1
Guanylate kinase	GUK1	Q16774-2;Q16774-3;Q16774	Q16774-2;Q16774-3;Q16774	0.717912	6	6	1	36.2	0.503405	12	9	1	48.2
Beta-glucuronidase	GUSB	P08236-3;P08236-2;P08236	P08236-3;P08236-2;P08236	0.355129	11	8	5	19.8	-0.111966	6	5	0	9.3
Histone H1x	H1FX	Q92522	Q92522	-0.475555	8	5	0	24.4	-1.01564	9	6	0	24.4
Histone H3.3C;Histone H3.2;Histone H3.1t;Histone H3.3;Histone H3.1	H3F3C;HIST2H3A;HIST3H3;H3F3A;HIST1H3A	Q6NXT2;Q71DI3;Q16695;P84243;P68431	Q6NXT2;Q71DI3;Q16695;P84243;P68431	-0.935448	4	2	0	11.9	-0.737254	7	2	0	11.9
Very-long-chain (3R)-3-hydroxyacyl-CoA dehydratase 2	HACD2	Q6Y1H2	Q6Y1H2	-0.161895	5	4	0	19.3	-0.495183	8	6	3	26.4
Very-long-chain (3R)-3-hydroxyacyl-CoA dehydratase 3	HACD3	Q9P035;Q9P035-2	Q9P035;Q9P035-2	-0.0667598	31	10	12	25.4	-0.303225	24	12	5	32
2-hydroxyacyl-CoA lyase 1	HACL1	Q9UJ83-2;Q9UJ83;Q9UJ83-3;Q9UJ83-4	Q9UJ83-2;Q9UJ83;Q9UJ83-3;Q9UJ83-4	0.259062	2	2	1	4.5	-0.3122	3	3	3	6.9
Hydroxyacyl-coenzyme A dehydrogenase, mitochondrial	HADH	Q16836;Q16836-3;Q16836-2	Q16836;Q16836-3;Q16836-2	-0.355313	17	6	4	33.4	-0.706553	18	8	1	41.1
Trifunctional enzyme subunit alpha, mitochondrial;Long-chain enoyl-CoA hydratase;Long chain 3-hydroxyacyl-CoA dehydrogenase	HADHA	P40939	P40939	0.0104934	38	26	4	47.6	-0.345056	74	33	14	58.5
Trifunctional enzyme subunit beta, mitochondrial;3-ketoacyl-CoA thiolase	HADHB	P55084-2;P55084	P55084-2;P55084	0.0359054	29	17	6	46.9	-0.279055	29	20	5	60
Hydroxyacylglutathione hydrolase, mitochondrial	HAGH	Q16775;Q16775-2;Q16775-3	Q16775;Q16775-2	-0.180544	4	4	2	16.6	-0.508834	5	5	2	19.2
Probable histidine--tRNA ligase, mitochondrial;Histidine--tRNA ligase, cytoplasmic	HARS2;HARS	P49590;P49590-2;P12081-3;P12081-2;P12081-4;P12081	P49590;P49590-2;P12081-3;P12081-2;P12081-4;P12081	0.162726	4	4	0	8.3	-0.129745	8	8	0	16.8
HCLS1-associated protein X-1	HAX1	O00165;O00165-2;O00165-5;O00165-3;O00165-4;O00165-6	O00165;O00165-2;O00165-5;O00165-3	0.337997	15	11	1	41.9	-0.103665	15	9	1	40.9
Cytochrome c-type heme lyase	HCCS	P53701	P53701	0.381173	23	11	3	54.1	0.108814	18	12	0	49.6
Host cell factor 1;HCF N-terminal chain 1;HCF N-terminal chain 2;HCF N-terminal chain 3;HCF N-terminal chain 4;HCF N-terminal chain 5;HCF N-terminal chain 6;HCF C-terminal chain 1;HCF C-terminal chain 2;HCF C-terminal chain 3;HCF C-terminal chain 4;HCF C-terminal chain 5;HCF C-terminal chain 6	HCFC1	P51610-4;P51610-2;P51610;P51610-3	P51610-4;P51610-2;P51610	-0.339747	30	22	8	13.6	-0.686164	42	24	19	16.5
Histone deacetylase 1	HDAC1	Q13547;O15379;O15379-2	Q13547	-0.616768	3	1	1	9.1	-0.859731	15	7	4	29.9
Histone deacetylase 2	HDAC2	Q92769-3;Q92769	Q92769-3;Q92769	-0.569629	4	4	3	18.1	-0.887447	7	6	4	27.7
Hepatoma-derived growth factor	HDGF	P51858;P51858-2;P51858-3	P51858;P51858-2;P51858-3	-0.58221	4	4	0	26.7	-0.170822	6	7	1	40
Hepatoma-derived growth factor-related protein 2	HDGFRP2	Q7Z4V5-2;Q7Z4V5;Q7Z4V5-4;Q7Z4V5-3	Q7Z4V5-2;Q7Z4V5;Q7Z4V5-4;Q7Z4V5-3	-0.965249	4	4	3	9.7	-1.06571	3	3	1	7.2
Haloacid dehalogenase-like hydrolase domain-containing protein 3	HDHD3	Q9BSH5	Q9BSH5	0.259785	5	4	2	25.9	-0.207268	6	6	0	36.7
Vigilin	HDLBP	Q00341;Q00341-2	Q00341;Q00341-2	-0.318632	34	29	12	27.8	-0.237197	36	34	8	31.4
HEAT repeat-containing protein 1;HEAT repeat-containing protein 1, N-terminally processed	HEATR1	Q9H583	Q9H583	-0.2932	21	26	6	13.6	-0.326997	23	26	5	13.9
Heme-binding protein 1	HEBP1	Q9NRV9	Q9NRV9	-0.289898	6	6	3	31.2	-0.303342	4	3	1	21.7
E3 ubiquitin-protein ligase HERC2	HERC2	O95714;Q9BVR0	O95714	-0.110604	14	19	4	5.1	-0.333538	28	30	5	7.1
Beta-hexosaminidase subunit alpha	HEXA	P06865;P06865-2	P06865	1.27393	12	8	5	15.9	0.557561	12	10	3	21.4
Beta-hexosaminidase subunit beta;Beta-hexosaminidase subunit beta chain B;Beta-hexosaminidase subunit beta chain A	HEXB	P07686	P07686	0.177854	7	7	4	17.1	-0.00331438	16	12	4	27.2
3-hydroxyisobutyrate dehydrogenase, mitochondrial	HIBADH	P31937	P31937	0.0684644	18	10	4	37.2	-0.23008	17	11	0	44
3-hydroxyisobutyryl-CoA hydrolase, mitochondrial	HIBCH	Q6NVY1;Q6NVY1-2	Q6NVY1;Q6NVY1-2	0.0342158	25	12	5	32.4	-0.494672	22	14	4	35
Hypermethylated in cancer 2 protein	HIC2	Q96JB3-2;Q96JB3	Q96JB3-2;Q96JB3	-0.124283	2	2	0	6.5	-0.213254	2	2	0	4.4
HIG1 domain family member 1A, mitochondrial	HIGD1A	Q9Y241;Q9Y241-2;A8MV81	Q9Y241;Q9Y241-2	0.223546	4	2	1	28	-0.0824301	10	4	4	64.5
Histidine triad nucleotide-binding protein 2, mitochondrial	HINT2	Q9BX68	Q9BX68	0.171591	7	2	1	19	0.095882	11	5	3	52.1
Histidine triad nucleotide-binding protein 3	HINT3	Q9NQE9	Q9NQE9	0.0517201	7	6	4	37.9	-0.210389	5	5	0	40.1
Histone H1.2	HIST1H1C	P16403	P16403	-0.771594	25	1	1	23.5	-0.960067	27	3	3	27.7
Histone H2A type 1-J;Histone H2A type 1-H;Histone H2A.J;Histone H2A type 2-C;Histone H2A type 2-A;Histone H2A type 1-D;Histone H2A type 1;Histone H2A type 1-C;Histone H2A type 3;Histone H2A type 1-B/E;Histone H2A type 1-A;Histone H2AX	HIST1H2AJ;HIST1H2AH;H2AFJ;HIST2H2AC;HIST2H2AA3;HIST1H2AD;HIST1H2AG;HIST1H2AC;HIST3H2A;HIST1H2AB;HIST1H2AA;H2AFX	Q99878;Q96KK5;Q9BTM1;Q16777;Q6FI13;P20671;P0C0S8;Q93077;Q7L7L0;P04908;Q9BTM1-2;Q96QV6;P16104	Q99878;Q96KK5;Q9BTM1;Q16777;Q6FI13;P20671;P0C0S8;Q93077;Q7L7L0;P04908;Q9BTM1-2;Q96QV6;P16104	-0.829588	25	2	7	35.9	-0.903038	7	3	0	35.9
Histone H2B type 1-L;Histone H2B type 1-M;Histone H2B type 1-N;Histone H2B type 1-H;Histone H2B type 2-F;Histone H2B type 1-C/E/F/G/I;Histone H2B type 1-D;Histone H2B type F-S;Histone H2B type 1-K	HIST1H2BL;HIST1H2BM;HIST1H2BN;HIST1H2BH;HIST2H2BF;HIST1H2BC;HIST1H2BD;H2BFS;HIST1H2BK	Q99880;Q99879;Q99877;Q93079;Q5QNW6;P62807;P58876;Q5QNW6-2;P57053;O60814	Q99880;Q99879;Q99877;Q93079;Q5QNW6;P62807;P58876;Q5QNW6-2;P57053;O60814	-0.786248	16	2	5	27	-0.932893	17	2	1	40.5
Histone H4	HIST1H4A	P62805	P62805	-0.784657	24	7	3	49.5	-0.584289	30	8	1	49.5
Histone H2B type 3-B;Histone H2B type 2-E;Histone H2B type 1-B;Histone H2B type 1-O;Histone H2B type 1-J	HIST3H2BB;HIST2H2BE;HIST1H2BB;HIST1H2BO;HIST1H2BJ	Q8N257;Q16778;P33778;P23527;P06899;Q96A08;Q6DRA6;Q6DN03	Q8N257;Q16778;P33778;P23527;P06899	-0.871865	3	2	0	27	-1.02503	3	2	0	40.5
Hexokinase-1	HK1	P19367-4;P19367-2;P19367;P19367-3;Q2TB90	P19367-4;P19367-2;P19367;P19367-3	-0.259081	16	18	5	26	-0.0676387	26	23	11	32.8
Hexokinase-2	HK2	P52789;P52790;Q2TB90-3;Q2TB90-2	P52789	-0.389886	15	14	8	25.4	0.098521	28	25	6	37.9
HLA class I histocompatibility antigen, A-69 alpha chain;HLA class I histocompatibility antigen, A-68 alpha chain	HLA-A	P10316;P01891	P10316;P01891	0.1038	2	0	0	47.4	0.0178698	2	0	0	43
HLA class I histocompatibility antigen, A-2 alpha chain	HLA-A	P01892;P30459;P10314	P01892	0.393087	55	0	15	51.2	0.0208235	40	0	7	46.8
HLA class I histocompatibility antigen, B-41 alpha chain;HLA class I histocompatibility antigen, B-44 alpha chain;HLA class I histocompatibility antigen, B-45 alpha chain;HLA class I histocompatibility antigen, B-18 alpha chain	HLA-B	P30479;P30481;P30483;P30466	P30479;P30481;P30483;P30466	0.304978	9	0	0	37	-0.0828388	14	0	3	34.8
HLA class I histocompatibility antigen, B-7 alpha chain;HLA class I histocompatibility antigen, B-13 alpha chain	HLA-B	P01889;P30461	P01889;P30461	0.44297	2	0	0	27.1	-0.167872	2	0	2	28.7
HLA class I histocompatibility antigen, Cw-7 alpha chain	HLA-C	P10321	P10321	0.269153	16	1	4	21.6	-0.10541	2	1	0	29.2
HLA class I histocompatibility antigen, Cw-17 alpha chain	HLA-C	Q95604	Q95604	0.38228	3	1	0	45.4	-0.0606008	2	0	0	33.9
HLA class I histocompatibility antigen, Cw-12 alpha chain;HLA class I histocompatibility antigen, Cw-16 alpha chain;HLA class I histocompatibility antigen, Cw-8 alpha chain;HLA class I histocompatibility antigen, Cw-5 alpha chain;HLA class I histocompatibility antigen, Cw-14 alpha chain;HLA class I histocompatibility antigen, Cw-4 alpha chain	HLA-C	P30508;Q29960-2;Q29960;P30505;Q9TNN7;P30510;P30504	P30508;Q29960-2;Q29960;P30505;Q9TNN7;P30510;P30504	0.402831	5	0	2	35.2	-0.0519985	8	0	1	39.1
HLA class I histocompatibility antigen, alpha chain G	HLA-G	P17693;P17693-5;P17693-4	P17693;P17693-5;P17693-4	0.346645	2	1	0	6.8	0.262919	2	1	1	6.8
Minor histocompatibility antigen H13	HM13	Q8TCT9-5;Q8TCT9;Q8TCT9-4;Q8TCT9-2	Q8TCT9-5;Q8TCT9;Q8TCT9-4;Q8TCT9-2	0.0568609	10	8	2	26	-0.0697022	16	7	3	23.9
High mobility group protein HMG-I/HMG-Y	HMGA1	P17096;P17096-3	P17096;P17096-3	-0.455891	4	1	2	15	-0.498659	3	1	1	15
High mobility group protein B1	HMGB1	P09429;B2RPK0	P09429	-0.309967	8	6	1	34.9	-0.443607	11	8	2	35.8
High mobility group protein B2	HMGB2	P26583	P26583	-0.153671	9	7	1	33	-0.218099	15	10	1	33.5
High mobility group protein B3	HMGB3	O15347	O15347	-0.560154	3	3	0	13.5	-0.525868	2	3	2	13.5
Hydroxymethylglutaryl-CoA lyase, mitochondrial	HMGCL	P35914;P35914-3;P35914-2	P35914	0.0839282	6	6	2	24.9	-0.218967	9	8	0	31.4
3-hydroxy-3-methylglutaryl-coenzyme A reductase	HMGCR	P04035-2;P04035;P04035-3	P04035-2;P04035;P04035-3	0.920979	4	6	2	9.6	0.58113	6	6	2	9.1
Heme oxygenase 1	HMOX1	P09601	P09601	0.651408	7	7	2	33	0.50177	8	8	0	39.6
Heme oxygenase 2	HMOX2	P30519	P30519	-0.182835	22	1	5	50.6	-0.4654	29	1	4	63
Hematological and neurological expressed 1 protein;Hematological and neurological expressed 1 protein, N-terminally processed	HN1	Q9UK76-2;Q9UK76;Q9UK76-3	Q9UK76-2;Q9UK76;Q9UK76-3	-0.0202381	3	4	1	37	-0.17645	3	3	0	29.8
Hematological and neurological expressed 1-like protein	HN1L	Q9H910-3;Q9H910;Q9H910-2	Q9H910-3;Q9H910;Q9H910-2	0.170438	3	3	2	20.6	-0.279887	3	3	1	25.2
Heterogeneous nuclear ribonucleoprotein A0	HNRNPA0	Q13151	Q13151	-0.0860019	9	5	4	19.3	-0.35558	15	6	2	26.2
Heterogeneous nuclear ribonucleoprotein A1;Heterogeneous nuclear ribonucleoprotein A1, N-terminally processed;Heterogeneous nuclear ribonucleoprotein A1-like 2	HNRNPA1;HNRNPA1L2	P09651-2;P09651;P09651-3;Q32P51	P09651-2;P09651;P09651-3;Q32P51	-0.112116	39	12	6	45.3	-0.371169	49	14	9	44.7
Heterogeneous nuclear ribonucleoproteins A2/B1	HNRNPA2B1	P22626;P22626-2	P22626;P22626-2	-0.192925	26	13	3	47.9	-0.41684	38	18	11	50.1
Heterogeneous nuclear ribonucleoprotein A3	HNRNPA3	P51991;P51991-2	P51991;P51991-2	-0.193734	14	8	2	28	-0.494262	14	8	3	22.5
Heterogeneous nuclear ribonucleoprotein A/B	HNRNPAB	Q99729-3;Q99729-2;Q99729-4;Q99729	Q99729-3;Q99729-2;Q99729-4;Q99729	-0.216568	18	9	4	29.1	-0.49968	18	11	3	29.5
Heterogeneous nuclear ribonucleoproteins C1/C2	HNRNPC	P07910-2;P07910-4;P07910;P07910-3;P0DMR1;O60812;B7ZW38;B2RXH8	P07910-2;P07910-4;P07910;P07910-3	-0.391153	20	13	5	37.2	-0.539432	20	13	4	40.3
Heterogeneous nuclear ribonucleoprotein D0	HNRNPD	Q14103-4;Q14103-3;Q14103-2;Q14103	Q14103-4;Q14103-3;Q14103-2;Q14103	-0.537424	34	8	4	31.7	-0.773321	28	11	4	36.2
Heterogeneous nuclear ribonucleoprotein D-like	HNRNPDL	O14979-3;O14979-2;O14979	O14979-3;O14979-2;O14979	-0.272785	21	8	6	39.8	-0.343692	15	9	0	32.8
Heterogeneous nuclear ribonucleoprotein F;Heterogeneous nuclear ribonucleoprotein F, N-terminally processed	HNRNPF	P52597	P52597	-0.33898	27	11	5	49.9	-0.482435	32	11	5	42.4
Heterogeneous nuclear ribonucleoprotein H;Heterogeneous nuclear ribonucleoprotein H, N-terminally processed	HNRNPH1	P31943	P31943	-0.205846	31	7	6	42.3	-0.423847	28	8	2	44.1
Heterogeneous nuclear ribonucleoprotein H2	HNRNPH2	P55795	P55795	-0.0473832	7	4	4	25.8	-0.305795	6	4	1	27.6
Heterogeneous nuclear ribonucleoprotein H3	HNRNPH3	P31942-2;P31942;P31942-3;P31942-4;P31942-6;P31942-5	P31942-2;P31942;P31942-3;P31942-4;P31942-6;P31942-5	-0.0900196	7	4	1	16	-0.398022	9	7	0	38.7
Heterogeneous nuclear ribonucleoprotein K	HNRNPK	P61978-3	P61978-3	-0.308895	45	1	5	52	-0.442545	64	2	10	54.1
Heterogeneous nuclear ribonucleoprotein L	HNRNPL	P14866;P14866-2	P14866;P14866-2	-0.149649	21	17	4	47.7	-0.274769	31	15	4	42.3
Heterogeneous nuclear ribonucleoprotein L-like	HNRNPLL	Q8WVV9-5;Q8WVV9-4;Q8WVV9;Q8WVV9-3	Q8WVV9-5;Q8WVV9-4;Q8WVV9	-0.319298	4	4	2	15.7	-0.314174	7	5	1	19.3
Heterogeneous nuclear ribonucleoprotein M	HNRNPM	P52272-2;P52272	P52272-2;P52272	-0.0178113	32	23	5	46.6	-0.227125	61	27	10	52.2
Heterogeneous nuclear ribonucleoprotein R	HNRNPR	O43390;O43390-2;O43390-3;O43390-4	O43390;O43390-2;O43390-3;O43390-4	-0.369222	35	16	6	36.5	-0.561106	31	16	2	39.8
Heterogeneous nuclear ribonucleoprotein U	HNRNPU	Q00839-2;Q00839	Q00839-2;Q00839	-0.305004	43	23	7	29.5	-0.522156	49	24	4	37.5
Heterogeneous nuclear ribonucleoprotein U-like protein 1	HNRNPUL1	Q9BUJ2-4;Q9BUJ2-2;Q9BUJ2;Q9BUJ2-3	Q9BUJ2-4;Q9BUJ2-2;Q9BUJ2;Q9BUJ2-3	-0.423816	4	4	2	8.3	-0.482539	4	4	1	7.1
Heterogeneous nuclear ribonucleoprotein U-like protein 2	HNRNPUL2	Q1KMD3	Q1KMD3	-0.471289	7	9	1	15.4	-0.494057	12	12	0	18.5
Hippocalcin-like protein 1;Neuron-specific calcium-binding protein hippocalcin	HPCAL1;HPCA	P37235;P84074;P61601	P37235;P84074	-0.823728	3	4	2	24.9	-0.121546	4	5	1	31.1
Heparanase;Heparanase 8 kDa subunit;Heparanase 50 kDa subunit	HPSE	Q9Y251-4;Q9Y251-3;Q9Y251-2;Q9Y251	Q9Y251-4;Q9Y251-3;Q9Y251-2;Q9Y251	0.144699	2	2	0	4.7	0.228909	2	2	0	4.7
Ribonuclease UK114	HRSP12	P52758	P52758	0.346872	5	4	1	32.1	0.0226394	6	5	0	46
Heparan sulfate 2-O-sulfotransferase 1	HS2ST1	Q7LGA3;Q7LGA3-3;Q7LGA3-2	Q7LGA3;Q7LGA3-3;Q7LGA3-2	-0.471089	4	4	2	12.9	-0.866235	2	3	1	12.9
Iron-sulfur cluster co-chaperone protein HscB, mitochondrial	HSCB	Q8IWL3	Q8IWL3	-0.177164	3	4	0	19.6	-0.304745	6	7	0	27.7
3-hydroxyacyl-CoA dehydrogenase type-2	HSD17B10	Q99714;Q99714-2	Q99714;Q99714-2	0.190931	90	13	12	64.4	-0.145743	38	16	8	71.6
Estradiol 17-beta-dehydrogenase 11	HSD17B11	Q8NBQ5	Q8NBQ5	-0.0928632	19	10	6	37.3	-0.446997	20	14	2	50.7
Very-long-chain 3-oxoacyl-CoA reductase	HSD17B12	Q53GQ0;Q53GQ0-2	Q53GQ0	-0.116113	26	13	2	43.6	-0.379066	26	15	1	54.5
Peroxisomal multifunctional enzyme type 2;(3R)-hydroxyacyl-CoA dehydrogenase;Enoyl-CoA hydratase 2	HSD17B4	P51659;P51659-3;P51659-2	P51659;P51659-3;P51659-2	0.067914	54	24	14	43.9	-0.190299	56	27	12	51
3-keto-steroid reductase	HSD17B7	P56937-3;P56937;P56937-2	P56937-3;P56937;P56937-2	-0.173824	13	8	1	30.1	-0.62854	9	9	1	35
Estradiol 17-beta-dehydrogenase 8	HSD17B8	Q92506	Q92506	-1.57755	4	6	1	33.7	-1.69501	9	7	4	39.5
Inactive hydroxysteroid dehydrogenase-like protein 1	HSDL1	Q3SXM5;Q3SXM5-2	Q3SXM5;Q3SXM5-2	-0.492281	4	4	0	12.4	-0.90458	10	9	4	30
Hydroxysteroid dehydrogenase-like protein 2	HSDL2	Q6YN16;Q6YN16-2	Q6YN16;Q6YN16-2	-0.0425608	14	14	4	50	-0.349478	16	16	3	48.1
Heat shock protein HSP 90-alpha	HSP90AA1	P07900;P07900-2;Q14568;Q58FG0;Q58FG1	P07900;P07900-2	-0.329848	33	17	3	35.9	-0.548338	41	13	10	32.7
Heat shock protein HSP 90-beta	HSP90AB1	P08238;Q58FF7	P08238	-0.213119	20	13	4	36.5	-0.473319	19	9	6	32
Endoplasmin	HSP90B1	P14625;Q58FF3	P14625	0.83649	121	38	34	47.4	0.558644	138	41	23	52.8
Heat shock 70 kDa protein 1A;Heat shock 70 kDa protein 1B	HSPA1A;HSPA1B	P0DMV8;P0DMV9;P0DMV8-2	P0DMV8;P0DMV9;P0DMV8-2	-0.0233138	23	11	1	41	-0.354791	33	11	5	42.4
Heat shock 70 kDa protein 4	HSPA4	P34932;P34932-2	P34932	-0.23989	4	7	3	13.7	-0.261952	14	14	6	24.3
Heat shock 70 kDa protein 4L	HSPA4L	O95757	O95757	-0.230482	3	3	2	9.9	-0.372952	7	6	4	12.6
78 kDa glucose-regulated protein	HSPA5	P11021	P11021	1.18992	134	28	46	44.6	0.907441	175	31	34	47.4
Heat shock 70 kDa protein 6;Putative heat shock 70 kDa protein 7	HSPA6;HSPA7	P17066;P48741	P17066;P48741	0.688852	5	1	0	12	0.674614	7	1	1	12
Heat shock cognate 71 kDa protein	HSPA8	P11142;P11142-2;P54652	P11142;P11142-2	-0.0602168	51	20	7	44	-0.432104	99	21	13	44
Stress-70 protein, mitochondrial	HSPA9	P38646	P38646	0.489748	115	24	33	41.8	0.0819191	156	29	25	47.3
Heat shock protein beta-1	HSPB1	P04792	P04792	-0.607133	8	6	3	41	-0.816313	9	6	1	33.2
60 kDa heat shock protein, mitochondrial	HSPD1	P10809;P10809-2	P10809	0.225275	390	45	126	76.4	-0.094236	576	50	121	77.3
10 kDa heat shock protein, mitochondrial	HSPE1	P61604	P61604	0.144308	81	13	13	80.4	-0.143263	84	20	8	93.1
Heat shock protein 105 kDa	HSPH1	Q92598-2;Q92598;Q92598-3;Q92598-4	Q92598-2;Q92598;Q92598-3;Q92598-4	-0.382288	11	10	2	21.5	-0.509037	25	21	7	37.1
HIV Tat-specific factor 1	HTATSF1	O43719	O43719	-0.700638	18	11	5	22.4	-0.895147	14	16	5	23.8
Serine protease HTRA2, mitochondrial	HTRA2	O43464;O43464-3;O43464-2;O43464-4;P83110-2;P83110	O43464;O43464-3;O43464-2;O43464-4	-0.0717851	6	5	1	13.1	-0.109829	10	8	4	26.9
E3 ubiquitin-protein ligase HUWE1	HUWE1	Q7Z6Z7-2;Q7Z6Z7-3;Q7Z6Z7;A5YM72-2;A5YM72;A5YM72-4;A5YM72-5;A5YM72-3	Q7Z6Z7-2;Q7Z6Z7-3;Q7Z6Z7	-0.937795	4	6	2	2	-1.02531	16	15	8	4
Hypoxia up-regulated protein 1	HYOU1	Q9Y4L1;Q9Y4L1-2;Q9BXT5	Q9Y4L1	1.09356	108	40	25	53.4	0.767265	92	35	19	44.7
Isoleucine--tRNA ligase, cytoplasmic	IARS	P41252	P41252	-0.54789	39	34	13	32.3	-0.878451	38	34	10	30.5
Isoleucine--tRNA ligase, mitochondrial	IARS2	Q9NSE4	Q9NSE4	0.258338	47	31	6	37.5	-0.092072	48	34	4	43.5
Putative transferase CAF17, mitochondrial	IBA57	Q5T440	Q5T440	0.116498	11	7	0	28.7	-0.217851	10	9	3	37.1
Protein-S-isoprenylcysteine O-methyltransferase	ICMT	O60725	O60725	-0.125447	6	4	2	15.5	-0.481092	5	4	0	15.5
Peptidyl-tRNA hydrolase ICT1, mitochondrial	ICT1	Q14197	Q14197	-0.759649	9	7	3	37.4	-1.08916	19	10	4	40.8
Insulin-degrading enzyme	IDE	P14735;P14735-2	P14735	-0.23596	4	6	3	7.8	-0.290424	5	6	0	7.4
Isocitrate dehydrogenase [NADP], mitochondrial	IDH2	P48735;P48735-2	P48735;P48735-2	-0.122538	29	19	4	44.9	-0.486148	43	20	7	44.9
Isocitrate dehydrogenase [NAD] subunit alpha, mitochondrial	IDH3A	P50213;P50213-2	P50213;P50213-2	0.0302654	33	13	6	38.5	-0.335598	41	15	5	41.5
Isocitrate dehydrogenase [NAD] subunit beta, mitochondrial	IDH3B	O43837;O43837-2;O43837-3	O43837;O43837-2	-0.161847	44	16	7	51.9	-0.434455	40	17	2	51.9
Isocitrate dehydrogenase [NAD] subunit gamma, mitochondrial	IDH3G	P51553;P51553-2	P51553;P51553-2	0.0862402	18	10	2	37.9	-0.262794	18	10	0	35.1
Isopentenyl-diphosphate Delta-isomerase 1	IDI1	Q13907;Q13907-2	Q13907;Q13907-2	0.279293	2	3	0	22.9	-0.15782	5	3	3	14.5
Immediate early response 3-interacting protein 1	IER3IP1	Q9Y5U9	Q9Y5U9	0.0651587	5	2	0	34.1	-0.269392	4	2	0	34.1
Insulin-like growth factor 2 mRNA-binding protein 1	IGF2BP1	Q9NZI8;Q9NZI8-2	Q9NZI8;Q9NZI8-2	-0.154859	13	11	3	29.8	-0.347779	14	12	2	32.1
Insulin-like growth factor 2 mRNA-binding protein 3	IGF2BP3	O00425;O00425-2	O00425	-0.296828	14	12	5	31.3	-0.512176	17	13	1	31.1
Cation-independent mannose-6-phosphate receptor	IGF2R	P11717	P11717	0.559051	58	55	9	26.7	0.248091	68	52	8	21.8
Insulin-like growth factor-binding protein 2	IGFBP2	P18065	P18065	-0.588444	10	9	1	40.6	-0.74485	8	8	3	33.5
Immunoglobulin superfamily member 3	IGSF3	O75054;O75054-2	O75054;O75054-2	-0.205197	7	10	2	10.3	-0.31313	16	15	6	14.9
Immunoglobulin superfamily member 8	IGSF8	Q969P0;Q969P0-3;Q969P0-2	Q969P0;Q969P0-3	-0.321063	3	3	0	7	-0.321582	3	3	1	6
Protein Red	IK	Q13123	Q13123	-0.218649	4	4	1	9.9	-0.447632	8	8	1	21.9
Inhibitor of nuclear factor kappa-B kinase-interacting protein	IKBIP	Q70UQ0;Q70UQ0-2	Q70UQ0;Q70UQ0-2	-0.42649	2	3	0	14	-0.476848	9	9	2	35.4
Inhibitor of nuclear factor kappa-B kinase-interacting protein	IKBIP	Q70UQ0-4	Q70UQ0-4	0.137897	13	7	4	25.5	-0.0949116	22	14	5	41.1
Interleukin-17 receptor A	IL17RA	Q96F46-2;Q96F46	Q96F46-2;Q96F46	1.68424	3	4	2	8.3	1.12419	3	3	2	4.3
Interleukin enhancer-binding factor 2	ILF2	Q12905	Q12905	-0.233345	20	10	4	40.3	-0.586212	32	14	6	55.6
Interleukin enhancer-binding factor 3	ILF3	Q12906;Q12906-5;Q12906-2;Q12906-3	Q12906;Q12906-5;Q12906-2;Q12906-3	-0.262798	30	2	5	36	-0.594071	43	0	12	26.5
Acetolactate synthase-like protein	ILVBL	A1L0T0	A1L0T0	-0.00604312	10	11	2	30.2	-0.330214	21	16	5	40.5
MICOS complex subunit MIC60	IMMT	Q16891;Q16891-3	Q16891;Q16891-3	0.434562	38	0	5	44.5	0.0399035	36	0	8	36.3
U3 small nucleolar ribonucleoprotein protein IMP3	IMP3	Q9NV31	Q9NV31	0.192573	2	2	0	13.6	-0.294077	3	2	0	13.6
Inositol monophosphatase 3	IMPAD1	Q9NX62	Q9NX62	-0.265119	4	4	1	13.9	-0.566572	7	5	1	18.1
Inosine-5-monophosphate dehydrogenase 2	IMPDH2	P12268	P12268	-0.6986	11	8	4	23.3	-1.20627	12	9	6	29.6
Integrator complex subunit 1	INTS1	Q8N201	Q8N201	-0.400016	10	12	8	7	-0.761626	16	17	3	9.7
Importin-5	IPO5	O00410-3;O00410;O00410-2	O00410-3;O00410;O00410-2	0.192825	26	21	3	27.1	-0.139601	33	27	5	34.8
Importin-7	IPO7	O95373	O95373	-0.0162785	10	11	1	13.6	-0.378512	16	15	1	19.6
Ras GTPase-activating-like protein IQGAP1	IQGAP1	P46940	P46940	-0.332698	8	10	4	7.5	-0.867738	17	18	9	15
Iron-sulfur cluster assembly 1 homolog, mitochondrial	ISCA1	Q9BUE6;Q9BUE6-2	Q9BUE6;Q9BUE6-2	0.405121	6	5	0	41.1	0.00364023	7	6	0	54.3
Iron-sulfur cluster assembly 2 homolog, mitochondrial	ISCA2	Q86U28	Q86U28	0.23952	4	4	2	31.2	-0.373063	11	5	2	40.3
Iron-sulfur cluster assembly enzyme ISCU, mitochondrial	ISCU	Q9H1K1-2;Q9H1K1	Q9H1K1-2;Q9H1K1	-0.0579022	11	5	3	38	-0.464668	12	6	2	51.4
Isochorismatase domain-containing protein 1	ISOC1	Q96CN7	Q96CN7	-0.172913	9	7	2	29.5	-0.517729	8	8	0	33.9
Isochorismatase domain-containing protein 2, mitochondrial	ISOC2	Q96AB3-2;Q96AB3;Q96AB3-3	Q96AB3-2;Q96AB3;Q96AB3-3	-0.0535236	6	5	0	36.2	-0.343806	10	5	1	33.5
Pre-mRNA-splicing factor ISY1 homolog	ISY1	Q9ULR0;Q9ULR0-2;Q9ULR0-1	Q9ULR0;Q9ULR0-2;Q9ULR0-1	0.0267293	3	3	0	13	-0.400319	7	5	2	24.2
E3 ubiquitin-protein ligase Itchy homolog	ITCH	Q96J02-2;Q96J02;Q96J02-3;Q9H0M0-6;Q9H0M0-3;Q9H0M0	Q96J02-2;Q96J02;Q96J02-3	0.0149266	10	11	5	18.3	-0.485942	15	14	6	23.1
Integrin alpha-2	ITGA2	P17301	P17301	0.135404	16	19	5	21.9	-0.169925	19	18	5	18.2
Integrin alpha-4	ITGA4	P13612;P13612-2	P13612	0.321235	16	12	7	17.2	-0.128689	21	12	7	15.8
Integrin alpha-5;Integrin alpha-5 heavy chain;Integrin alpha-5 light chain	ITGA5	P08648	P08648	0.707878	9	8	1	11	0.568281	9	8	4	11.1
Integrin alpha-6;Integrin alpha-6 heavy chain;Integrin alpha-6 light chain;Processed integrin alpha-6	ITGA6	P23229-4;P23229-2;P23229-5;P23229-3;P23229-9;P23229-6;P23229;P23229-7	P23229-4;P23229-2;P23229-5;P23229-3;P23229-9;P23229-6;P23229;P23229-7	0.399554	21	20	5	23.9	0.148737	26	24	6	26.9
Integrin alpha-V;Integrin alpha-V heavy chain;Integrin alpha-V light chain	ITGAV	P06756-3;P06756-2;P06756	P06756-3;P06756-2;P06756	0.310456	11	11	2	16.2	0.0491434	10	8	2	9.9
Integrin beta-1	ITGB1	P05556;P05556-2;P05556-5;P05556-4;P05556-3	P05556;P05556-2;P05556-5;P05556-4;P05556-3	0.323082	25	15	6	25.4	0.0243257	21	13	2	20.7
Integrin beta-6	ITGB6	P18564-2;P18564	P18564-2;P18564	0.326307	2	1	0	1.3	-0.0478175	2	1	0	1.3
Integral membrane protein 2A	ITM2A	O43736-2;O43736	O43736-2;O43736	0.198368	13	10	3	45.2	-0.0953169	9	9	0	44.7
Inosine triphosphate pyrophosphatase	ITPA	Q9BY32;Q9BY32-3;Q9BY32-2	Q9BY32;Q9BY32-3;Q9BY32-2	0.597603	2	2	2	13.4	0.204432	3	2	0	12.9
Inositol 1,4,5-trisphosphate receptor type 2	ITPR2	Q14571	Q14571	-0.1786	35	36	8	19.8	-0.519542	32	28	9	15.8
Inositol 1,4,5-trisphosphate receptor type 3	ITPR3	Q14573;Q14571-2	Q14573	-0.22238	63	50	9	25	-0.466862	73	53	9	27.2
Intersectin-2	ITSN2	Q9NZM3-2;Q9NZM3;Q9NZM3-4;Q9NZM3-3	Q9NZM3-2;Q9NZM3;Q9NZM3-4;Q9NZM3-3	-0.47351	5	8	5	5.8	-0.36446	2	2	0	1.6
Isovaleryl-CoA dehydrogenase, mitochondrial	IVD	P26440;P26440-2	P26440;P26440-2	0.169027	11	8	4	26.1	-0.187261	12	12	1	33.8
Protein jagged-2	JAG2	Q9Y219;Q9Y219-2	Q9Y219;Q9Y219-2	0.560715	2	3	1	5.3	0.00952436	6	7	1	7.8
Protein jagunal homolog 1	JAGN1	Q8N5M9	Q8N5M9	0.032524	5	3	2	13.7	-0.327572	6	4	0	14.2
Junctional adhesion molecule C	JAM3	Q9BX67-2;Q9BX67	Q9BX67-2;Q9BX67	0.0475383	3	3	2	13.9	-0.286053	7	5	1	17
Protein JTB	JTB	O76095-2;O76095	O76095-2;O76095	0.27608	2	1	0	11.1	-0.211635	2	1	0	11.1
Junction plakoglobin	JUP	P14923	P14923	0.406646	25	15	10	32.6	0.126659	27	18	6	41.5
Lysine--tRNA ligase	KARS	Q15046;Q15046-2	Q15046;Q15046-2	0.140124	20	19	4	39.2	-0.0129261	20	19	3	34.8
BTB/POZ domain-containing protein KCTD5	KCTD5	Q9NXV2	Q9NXV2	-0.313101	5	7	1	44.9	-0.177216	5	5	2	29.9
KDEL motif-containing protein 1	KDELC1	Q6UW63	Q6UW63	0.520548	4	5	2	12	0.366448	14	13	3	33.1
KDEL motif-containing protein 2	KDELC2	Q7Z4H8;Q7Z4H8-2;Q7Z4H8-3	Q7Z4H8;Q7Z4H8-2;Q7Z4H8-3	1.12267	11	11	4	30.4	0.841663	14	10	1	25.4
Lysine-specific histone demethylase 1A	KDM1A	O60341;O60341-2	O60341;O60341-2	-0.670612	5	7	1	11	-0.761966	8	9	3	14.2
3-ketodihydrosphingosine reductase	KDSR	Q06136;Q06136-2	Q06136;Q06136-2	-0.28958	7	5	4	20.8	-0.425352	7	8	1	33.7
KH domain-containing, RNA-binding, signal transduction-associated protein 1	KHDRBS1	Q07666;Q07666-2;Q07666-3;O75525-2;O75525;Q5VWX1	Q07666;Q07666-2;Q07666-3	-0.248416	11	8	2	23.3	-0.437015	18	9	3	28.7
Far upstream element-binding protein 2	KHSRP	Q92945	Q92945	-0.26993	19	13	9	29.1	-0.515712	11	11	2	23.3
PCNA-associated factor	KIAA0101	Q15004;Q15004-2	Q15004	0.343692	6	6	0	52.3	0.0920172	7	6	0	52.3
Dyslexia-associated protein KIAA0319-like protein	KIAA0319L	Q8IZA0;Q8IZA0-2;Q8IZA0-3	Q8IZA0;Q8IZA0-2;Q8IZA0-3	-0.0421299	7	8	2	11.1	-0.494364	5	5	0	5.6
Mitochondrial ribonuclease P protein 3	KIAA0391	O15091-2;O15091;O15091-4;O15091-3	O15091-2;O15091;O15091-4	-0.558835	8	12	2	24.9	-0.965249	17	13	3	27
Uncharacterized protein KIAA0754	KIAA0754	O94854;O94854-2	O94854;O94854-2	0.536351	2	3	0	2.6	-0.105544	5	5	0	4.2
Transmembrane protein 131-like	KIAA0922	A2VDJ0-6;A2VDJ0;A2VDJ0-5;A2VDJ0-2;A2VDJ0-3	A2VDJ0-6;A2VDJ0;A2VDJ0-5;A2VDJ0-2;A2VDJ0-3	0.590626	3	4	2	3.3	-0.0754641	8	8	4	6.6
Uncharacterized protein KIAA1211	KIAA1211	Q6ZU35	Q6ZU35	0.0302654	2	2	0	2.9	-0.021764	4	4	2	5.4
Protein virilizer homolog	KIAA1429	Q69YN4;Q69YN4-3;Q69YN4-2;Q69YN4-4	Q69YN4;Q69YN4-3;Q69YN4-2;Q69YN4-4	-0.474593	14	16	5	10.5	-0.653519	22	19	5	12.1
Uncharacterized protein KIAA2013	KIAA2013	Q8IYS2;Q8IYS2-2	Q8IYS2;Q8IYS2-2	-0.057737	7	7	1	13.9	-0.480369	9	7	4	15
Kinase D-interacting substrate of 220 kDa	KIDINS220	Q9ULH0-2	Q9ULH0-2	0.134089	36	1	11	30.9	-0.23131	42	1	11	30
Kinesin-like protein KIF14	KIF14	Q15058	Q15058	0.372061	2	2	1	1.4	-0.250598	6	6	1	4.6
Chromosome-associated kinesin KIF4A	KIF4A	O95239;O95239-2;Q2VIQ3;Q6ZMV9-3;Q6ZMV9	O95239;O95239-2	-0.488208	16	14	9	13.6	-1.05984	21	20	7	18.5
Kinesin-1 heavy chain	KIF5B	P33176;O60282-2;O60282;Q12840	P33176	0.214747	4	5	0	7.1	-0.0692898	9	8	4	11.5
Histone-lysine N-methyltransferase 2D	KMT2D	O14686;O14686-3	O14686;O14686-3	-0.797639	2	3	1	1.3	-0.496513	17	15	7	3.9
Importin subunit alpha-1	KPNA2	P52292	P52292	0.259423	19	14	7	34.8	-0.173255	26	17	6	48.8
Importin subunit alpha-3	KPNA4	O00629	O00629	0.546265	4	3	1	10.2	0.234618	8	5	2	20.7
Importin subunit beta-1	KPNB1	Q14974;Q14974-2	Q14974;Q14974-2	0.0855606	39	24	7	35.8	-0.263155	47	22	9	33
GTPase KRas;GTPase KRas, N-terminally processed	KRAS	P01116-2;P01116	P01116-2;P01116	-0.0111663	9	4	1	39.4	-0.320542	14	4	0	39.4
Keratinocyte-associated protein 2	KRTCAP2	Q8N6L1;Q8N6L1-2	Q8N6L1;Q8N6L1-2	-0.122397	7	1	2	12.5	-0.196733	2	1	0	12.5
Kinectin	KTN1	Q86UP2;Q86UP2-4;Q86UP2-2;Q86UP2-3	Q86UP2;Q86UP2-4;Q86UP2-2;Q86UP2-3	-0.037636	85	59	20	48.6	-0.352194	97	59	17	47.5
L-2-hydroxyglutarate dehydrogenase, mitochondrial	L2HGDH	Q9H9P8-2;Q9H9P8	Q9H9P8-2;Q9H9P8	-0.338177	12	8	5	22.4	-0.489748	18	15	2	44.4
Beta-lactamase-like protein 2	LACTB2	Q53H82	Q53H82	0.452912	4	5	0	24	0.0838138	8	5	0	22.6
Laminin subunit alpha-5	LAMA5	O15230;O15230-2;Q16787-3;Q16787	O15230	0.556209	15	22	9	8.1	0.555714	34	34	9	11.4
Laminin subunit beta-1	LAMB1	P07942	P07942	1.06805	25	21	12	14.1	0.754772	21	22	3	13.8
Laminin subunit beta-2	LAMB2	P55268	P55268	0.601316	7	9	6	6.6	0.520583	5	8	2	5.2
Laminin subunit gamma-1	LAMC1	P11047	P11047	0.925088	50	32	12	28.2	0.660361	48	35	8	26.5
Lysosome-associated membrane glycoprotein 1	LAMP1	P11279;P11279-2	P11279;P11279-2	0.321004	6	4	1	8.4	-0.109026	7	5	2	12.2
Lysosome-associated membrane glycoprotein 2	LAMP2	P13473;P13473-2;P13473-3	P13473;P13473-2;P13473-3	0.744678	4	2	1	4.1	0.234516	5	3	2	7.1
Ragulator complex protein LAMTOR1	LAMTOR1	Q6IAA8	Q6IAA8	0.410992	12	6	3	47.8	0.0479498	13	7	0	55.9
Ragulator complex protein LAMTOR2	LAMTOR2	Q9Y2Q5-2;Q9Y2Q5;Q9Y2Q5-3	Q9Y2Q5-2;Q9Y2Q5	0.454808	6	4	1	28	0.0182934	9	5	1	38
Ragulator complex protein LAMTOR3	LAMTOR3	Q9UHA4;Q9UHA4-2	Q9UHA4;Q9UHA4-2	0.236584	5	1	0	8.1	0.0682262	9	3	2	43.5
Ragulator complex protein LAMTOR4;Ragulator complex protein LAMTOR4, N-terminally processed	LAMTOR4	Q0VGL1	Q0VGL1	0.412402	3	1	0	10.1	-0.0725861	3	1	1	10.1
Ragulator complex protein LAMTOR5	LAMTOR5	O43504	O43504	0.372506	2	2	0	37.4	-0.0023065	4	2	0	37.4
LanC-like protein 2	LANCL2	Q9NS86	Q9NS86	-0.19636	2	3	1	9.3	-0.659285	4	4	1	12.2
Cytosol aminopeptidase	LAP3	P28838-2;P28838	P28838-2;P28838	0.0677764	24	19	7	48.6	-0.195977	40	26	11	66.6
La-related protein 1	LARP1	Q6PKG0;Q6PKG0-3;Q659C4-7;Q659C4-6;Q659C4-5;Q659C4-2;Q659C4;Q659C4-9	Q6PKG0;Q6PKG0-3	-0.111835	30	25	4	37.9	-0.37362	27	23	4	27.8
La-related protein 4	LARP4	Q71RC2;Q71RC2-4;Q71RC2-5;Q71RC2-3;Q71RC2-2;Q71RC2-6;Q71RC2-7	Q71RC2;Q71RC2-4;Q71RC2-5;Q71RC2-3;Q71RC2-2;Q71RC2-6;Q71RC2-7	-0.0537633	11	11	1	22.8	-0.378734	12	11	3	20.6
La-related protein 4B	LARP4B	Q92615	Q92615	-0.680798	5	5	4	9.3	-0.511164	7	7	2	12.2
La-related protein 7	LARP7	Q4G0J3-3;Q4G0J3;Q4G0J3-2	Q4G0J3-3;Q4G0J3	-0.30586	4	5	1	12.2	-0.535655	11	11	3	23.1
Leucine--tRNA ligase, cytoplasmic	LARS	Q9P2J5;Q9P2J5-2;Q9P2J5-3	Q9P2J5;Q9P2J5-2	-0.712386	14	15	9	15.3	-1.04138	23	26	8	28.9
Probable leucine--tRNA ligase, mitochondrial	LARS2	Q15031	Q15031	-0.199255	30	25	9	33.7	-0.558366	29	24	6	31.6
Ribosomal biogenesis protein LAS1L	LAS1L	Q9Y4W2-2;Q9Y4W2;Q9Y4W2-3;Q9Y4W2-4	Q9Y4W2-2;Q9Y4W2;Q9Y4W2-3;Q9Y4W2-4	-0.267236	9	10	6	17.6	-0.601316	13	13	4	25.5
Lamin-B receptor	LBR	Q14739	Q14739	-0.103891	15	10	1	15.1	-0.337426	22	10	4	19.2
Lysocardiolipin acyltransferase 1	LCLAT1	Q6UWP7;Q6UWP7-3;Q6UWP7-2	Q6UWP7;Q6UWP7-3	-0.27343	8	7	1	20.5	-0.630592	10	8	3	22.7
L-lactate dehydrogenase A chain	LDHA	P00338;P00338-3;P00338-4;P00338-5;P00338-2;Q6ZMR3;P07864	P00338;P00338-3;P00338-4;P00338-5;P00338-2	-0.253292	16	9	0	34.3	-0.565792	26	13	4	42.8
L-lactate dehydrogenase B chain	LDHB	P07195	P07195	-0.146467	24	11	4	39.8	-0.378179	27	13	6	46.1
Low-density lipoprotein receptor	LDLR	P01130-2;P01130-3;P01130-6;P01130-4;P01130-5;P01130	P01130-2;P01130-3;P01130-6;P01130-4;P01130-5;P01130	-0.561154	2	3	1	5.3	-1.35389	2	3	1	5.3
LEM domain-containing protein 2	LEMD2	Q8NC56;Q8NC56-2	Q8NC56	0.131985	7	7	2	20.9	-0.103665	8	7	4	15.1
Inner nuclear membrane protein Man1	LEMD3	Q9Y2U8	Q9Y2U8	-0.361769	7	8	3	13.5	-0.513289	8	8	3	13.7
RNA polymerase-associated protein LEO1	LEO1	Q8WVC0;Q8WVC0-2	Q8WVC0;Q8WVC0-2	-0.011908	5	4	2	7.5	-0.420509	11	10	2	23.1
Prolyl 3-hydroxylase 1	LEPRE1	Q32P28-4;Q32P28;Q32P28-3;Q32P28-2;Q8IVL5-2;Q8IVL5	Q32P28-4;Q32P28;Q32P28-3	0.642471	7	7	1	11.2	0.152917	8	8	0	13.1
Prolyl 3-hydroxylase 3	LEPREL2	Q8IVL6;Q8IVL6-2	Q8IVL6;Q8IVL6-2	2.00978	8	6	7	11.7	0.614094	4	5	0	8.3
Synaptonemal complex protein SC65	LEPREL4	Q92791	Q92791	0.819668	5	4	3	11	0.48215	8	7	4	17.2
LETM1 and EF-hand domain-containing protein 1, mitochondrial	LETM1	O95202;O95202-2;O95202-3	O95202	0.0297002	44	27	7	41.1	-0.129613	48	33	10	48.8
LETM1 domain-containing protein 1	LETMD1	Q6P1Q0;Q6P1Q0-7;Q6P1Q0-4;Q6P1Q0-2;Q6P1Q0-6;Q6P1Q0-5;Q6P1Q0-3	Q6P1Q0;Q6P1Q0-7;Q6P1Q0-4;Q6P1Q0-2	0.136716	2	3	1	10.8	-0.0487942	4	5	1	15.8
Galectin-1	LGALS1	P09382	P09382	0.185232	11	6	2	57	0.152211	13	6	0	57
Galectin-3-binding protein	LGALS3BP	Q08380	Q08380	0.682304	15	9	3	22.2	0.370975	19	11	0	24.6
Lipoyl synthase, mitochondrial	LIAS	O43766;O43766-3;O43766-2	O43766;O43766-3;O43766-2	-0.0155783	7	8	5	28.5	-0.196229	6	6	1	21
DNA ligase 3	LIG3	P49916-3;P49916;P49916-4;P49916-2	P49916-3;P49916;P49916-4;P49916-2	0.0966667	2	3	0	4.4	-0.308128	7	7	2	8.8
Protein lin-7 homolog A	LIN7A	O14910;Q9HAP6;Q9HAP6-2	O14910	-0.120153	5	5	0	50.6	-0.306262	7	4	2	40.3
Protein lin-7 homolog C	LIN7C	Q9NUP9	Q9NUP9	0.0795658	18	5	3	49.2	-0.316262	21	6	2	62.9
	LINC00493	A0A096LP01	A0A096LP01	0.242206	4	3	0	34.7	-0.263155	3	2	1	25.3
Protein LLP homolog	LLPH	Q9BRT6	Q9BRT6	-0.0760066	5	3	1	29.5	-0.352307	5	4	1	29.5
Protein ERGIC-53	LMAN1	P49257	P49257	0.0301242	29	15	6	34.1	-0.229588	29	17	8	38
Vesicular integral-membrane protein VIP36	LMAN2	Q12907	Q12907	0.414244	14	13	5	44.4	0.0721339	22	14	1	46.1
VIP36-like protein	LMAN2L	Q9H0V9-2;Q9H0V9;Q9H0V9-3	Q9H0V9-2;Q9H0V9;Q9H0V9-3	-0.110371	5	5	2	15.6	0.0515188	8	8	0	28.7
Lipase maturation factor 2	LMF2	Q9BU23;Q9BU23-2;Q9BU23-3	Q9BU23;Q9BU23-2;Q9BU23-3	0.281312	5	4	3	8.3	-0.337768	6	5	2	10.5
Prelamin-A/C;Lamin-A/C	LMNA	P02545;P02545-6;P02545-3;P02545-5;P02545-4	P02545;P02545-6;P02545-3;P02545-5;P02545-4	-0.140507	24	2	3	40.2	-0.345623	31	3	4	49.4
Lamin-B1	LMNB1	P20700	P20700	-0.438346	18	17	2	33.4	-0.674099	34	25	6	43.7
Lamin-B2	LMNB2	Q03252	Q03252	-0.217189	10	12	5	26.8	-0.375735	17	16	5	28.4
Protein lunapark	LNP	Q9C0E8-2;Q9C0E8;Q9C0E8-4;Q9C0E8-3	Q9C0E8-2;Q9C0E8;Q9C0E8-4;Q9C0E8-3	-0.501198	8	10	1	28.1	-0.856866	12	11	2	32.2
Leucyl-cystinyl aminopeptidase;Leucyl-cystinyl aminopeptidase, pregnancy serum form	LNPEP	Q9UIQ6-3;Q9UIQ6-2;Q9UIQ6	Q9UIQ6-3;Q9UIQ6-2;Q9UIQ6	-0.119793	11	13	3	15.4	-0.317072	9	11	1	11.5
Loss of heterozygosity 12 chromosomal region 1 protein	LOH12CR1	Q969J3;Q969J3-2	Q969J3	-0.0237243	3	4	1	27.6	-0.217603	5	5	3	32.1
Lon protease homolog, mitochondrial	LONP1	P36776;P36776-2;P36776-3	P36776;P36776-2;P36776-3	0.596744	54	34	11	42.1	0.185409	63	39	3	48.3
Lon protease homolog 2, peroxisomal	LONP2	Q86WA8;Q86WA8-2	Q86WA8;Q86WA8-2	0.100709	8	9	4	10.9	-0.177216	9	12	2	18
Lysophosphatidylcholine acyltransferase 1	LPCAT1	Q8NF37	Q8NF37	-0.00183338	22	15	7	31.1	-0.416191	23	18	3	32.6
Acyl-CoA:lysophosphatidylglycerol acyltransferase 1	LPGAT1	Q92604	Q92604	-0.155855	10	7	1	20.3	-0.566377	8	8	1	24.1
Prolow-density lipoprotein receptor-related protein 1;Low-density lipoprotein receptor-related protein 1 85 kDa subunit;Low-density lipoprotein receptor-related protein 1 515 kDa subunit;Low-density lipoprotein receptor-related protein 1 intracellular domain	LRP1	Q07954;Q07954-2	Q07954	0.24123	29	33	11	8.8	-0.0962618	53	50	13	13.1
Low-density lipoprotein receptor-related protein 4	LRP4	O75096	O75096	0.0769695	3	4	0	2.9	-0.282973	3	4	3	2.3
Alpha-2-macroglobulin receptor-associated protein	LRPAP1	P30533	P30533	0.666211	12	10	4	29.7	0.35703	12	10	3	31.1
Leucine-rich PPR motif-containing protein, mitochondrial	LRPPRC	P42704	P42704	0.175301	285	79	42	63	-0.188528	205	79	30	62.2
Leucine-rich repeat-containing protein 1	LRRC1	Q9BTT6;Q9BTT6-2	Q9BTT6;Q9BTT6-2	0.205893	9	10	2	33.6	-0.0535284	17	12	1	39.7
Leucine-rich repeat-containing protein 47	LRRC47	Q8N1G4	Q8N1G4	0.182184	4	7	0	14.6	0.000331888	9	9	1	17.7
Leucine-rich repeat-containing protein 57	LRRC57	Q8N9N7	Q8N9N7	-0.251144	3	3	1	14.2	-0.392867	3	3	0	15.5
Leucine-rich repeat-containing protein 59	LRRC59	Q96AG4	Q96AG4	0.0848807	35	9	6	34.9	-0.203013	31	11	2	44.6
Volume-regulated anion channel subunit LRRC8A	LRRC8A	Q8IWT6	Q8IWT6	0.53963	6	6	4	10.5	-0.142348	14	13	2	20.6
Volume-regulated anion channel subunit LRRC8C	LRRC8C	Q8TDW0	Q8TDW0	0.474774	2	3	0	5.6	-0.241352	12	11	4	17.7
Volume-regulated anion channel subunit LRRC8D	LRRC8D	Q7L1W4	Q7L1W4	0.747688	2	5	1	9	0.405509	14	15	1	22
Large subunit GTPase 1 homolog	LSG1	Q9H089	Q9H089	0.458592	22	18	3	40.1	0.194229	27	23	5	39.8
Protein LSM14 homolog A	LSM14A	Q8ND56-3;Q8ND56-2;Q8ND56	Q8ND56-3;Q8ND56-2;Q8ND56	-0.463867	2	1	0	3.3	-0.473423	6	6	2	14.7
U6 snRNA-associated Sm-like protein LSm2	LSM2	Q9Y333	Q9Y333	-0.571364	3	3	0	38.9	-0.515309	8	5	1	55.8
U6 snRNA-associated Sm-like protein LSm3	LSM3	P62310	P62310	-0.233227	4	2	2	19.6	-0.461529	3	2	0	19.6
U6 snRNA-associated Sm-like protein LSm4	LSM4	Q9Y4Z0	Q9Y4Z0	-0.229738	6	4	2	26.6	-0.424277	12	5	1	30.9
U6 snRNA-associated Sm-like protein LSm6	LSM6	P62312	P62312	-0.27174	3	3	0	32.5	-0.53107	6	4	2	45
U6 snRNA-associated Sm-like protein LSm8	LSM8	O95777	O95777	-0.159009	3	3	0	37.5	-0.672108	2	1	0	16.7
Lipolysis-stimulated lipoprotein receptor	LSR	Q86X29-6;Q86X29-5;Q86X29-4;Q86X29;Q86X29-3;Q86X29-2	Q86X29-6;Q86X29-5;Q86X29-4;Q86X29;Q86X29-3;Q86X29-2	-0.06124	5	5	1	14.6	-0.0740944	8	8	3	21.1
Lanosterol synthase	LSS	P48449;P48449-3;P48449-2	P48449;P48449-3;P48449-2	-0.314894	25	22	6	37.4	-0.570852	26	24	3	40.2
Putative RNA-binding protein Luc7-like 1	LUC7L	Q9NQ29-2;Q9NQ29;Q9NQ29-3	Q9NQ29-2;Q9NQ29;Q9NQ29-3	-0.576712	2	1	0	8.3	-0.668392	6	4	1	19.4
Putative RNA-binding protein Luc7-like 2	LUC7L2	Q9Y383	Q9Y383	0.739157	2	1	1	22.4	-0.218595	3	1	2	24.7
Luc7-like protein 3	LUC7L3	O95232;O95232-2	O95232	-0.196277	8	6	2	20.6	-0.509341	13	6	2	22.2
Cell growth-regulating nucleolar protein	LYAR	Q9NX58	Q9NX58	-0.129955	12	9	3	32.7	-0.255078	12	11	3	42.2
Tyrosine-protein kinase Lyn	LYN	P07948	P07948	0.35321	13	0	7	25.6	0.0995099	18	1	5	43
Acyl-protein thioesterase 1	LYPLA1	O75608-2;O75608	O75608-2;O75608	0.0139266	8	4	0	21.5	-0.169284	11	5	1	29.9
Lysophospholipase-like protein 1	LYPLAL1	Q5VWZ2;Q5VWZ2-2	Q5VWZ2;Q5VWZ2-2	0.485324	7	6	2	28.7	0.0680599	8	7	2	34.6
LYR motif-containing protein 2	LYRM2	Q9NU23	Q9NU23	0.491802	6	3	1	20.5	-0.0889556	9	4	2	33
LYR motif-containing protein 4	LYRM4	Q9HD34	Q9HD34	0.0963968	16	5	1	45.1	-0.353888	15	7	0	52.7
LYR motif-containing protein 5	LYRM5	Q6IPR1	Q6IPR1	0.221568	4	3	0	30	-0.234256	5	3	1	30
Complex III assembly factor LYRM7	LYRM7	Q5U5X0	Q5U5X0	0.0922074	12	4	0	40.4	-0.177471	9	6	1	49
Cation-dependent mannose-6-phosphate receptor	M6PR	P20645	P20645	0.214995	5	4	3	19.1	0.0876873	7	6	1	22.4
Microtubule-actin cross-linking factor 1, isoforms 1/2/3/5	MACF1	Q9UPN3-5;Q9UPN3-3;Q9UPN3-2;Q9UPN3;Q9UPN3-4	Q9UPN3-5;Q9UPN3-3;Q9UPN3-2;Q9UPN3;Q9UPN3-4	-0.0364075	6	8	4	2.1	-0.0892269	25	25	4	5.5
O-acetyl-ADP-ribose deacetylase MACROD1	MACROD1	Q9BQ69	Q9BQ69	0.168257	5	5	1	20.3	-0.214622	8	5	2	20.9
Protein mago nashi homolog 2	MAGOHB	Q96A72	Q96A72	-0.477663	7	1	2	33.8	-0.433707	9	1	1	57.4
Magnesium transporter protein 1	MAGT1	Q9H0U3;Q9H0U3-2	Q9H0U3	-0.182	10	7	4	18.8	-0.257252	16	10	5	30.4
Mitochondrial assembly of ribosomal large subunit protein 1	MALSU1	Q96EH3	Q96EH3	0.280362	7	5	1	27.8	-0.171463	8	6	0	32.5
Mannosyl-oligosaccharide 1,2-alpha-mannosidase IA	MAN1A1	P33908;P33908-2	P33908;P33908-2	0.0926134	8	7	3	16.8	-0.234256	8	9	1	21.7
Alpha-mannosidase 2	MAN2A1	Q16706	Q16706	0.383718	18	14	6	14.2	-0.320889	18	20	4	19.8
Lysosomal alpha-mannosidase;Lysosomal alpha-mannosidase A peptide;Lysosomal alpha-mannosidase B peptide;Lysosomal alpha-mannosidase C peptide;Lysosomal alpha-mannosidase D peptide;Lysosomal alpha-mannosidase E peptide	MAN2B1	O00754-2;O00754	O00754-2;O00754	0.55562	7	6	1	7.6	-0.0545012	11	10	3	12
Mesencephalic astrocyte-derived neurotrophic factor	MANF	P55145	P55145	0.82432	15	8	2	42.3	0.523878	16	11	1	47.3
Amine oxidase [flavin-containing] A	MAOA	P21397;P21397-2	P21397;P21397-2	0.337997	8	8	1	20.1	-0.0100637	11	10	4	26.9
Microtubule-associated protein 1B;MAP1B heavy chain;MAP1 light chain LC1	MAP1B	P46821	P46821	-0.185934	2	3	0	2.2	-0.41511	10	9	4	5
Microtubule-associated protein 4	MAP4	P27816-6;P27816;P27816-2;P27816-5;P27816-7	P27816-6;P27816;P27816-2;P27816-5	-0.0924786	10	7	3	12.8	-0.308244	10	6	2	13
Mitogen-activated protein kinase kinase kinase kinase 4;Misshapen-like kinase 1	MAP4K4;MINK1	O95819-4;O95819-2;O95819-5;O95819-3;O95819;O95819-6;Q8N4C8-5;Q8N4C8-2;Q8N4C8-3;Q8N4C8-4;Q8N4C8	O95819-4;O95819-2;O95819-5;O95819-3;O95819;O95819-6;Q8N4C8-5;Q8N4C8-2;Q8N4C8-3;Q8N4C8-4;Q8N4C8	0.0214797	9	5	2	11.2	-0.177344	18	7	7	16.1
Mitogen-activated protein kinase 1	MAPK1	P28482;P28482-2;P27361-2;P27361-3;P27361	P28482;P28482-2	-0.197716	3	3	1	9.7	-0.287354	9	9	2	28.6
Microtubule-associated protein RP/EB family member 1	MAPRE1	Q15691;Q9UPY8-2;Q9UPY8	Q15691	-0.229163	9	9	3	41.8	-0.1149	6	7	0	36.6
E3 ubiquitin-protein ligase MARCH5	MARCH5	Q9NX47	Q9NX47	0.216982	15	11	3	49.3	-0.142871	11	9	0	42.4
Myristoylated alanine-rich C-kinase substrate	MARCKS	P29966	P29966	-0.112225	36	8	4	40.4	-0.145873	29	7	4	40.4
MARCKS-related protein	MARCKSL1	P49006	P49006	-0.328163	8	4	0	43.1	-0.501006	4	1	1	7.7
Methionine--tRNA ligase, cytoplasmic	MARS	P56192;P56192-2	P56192;P56192-2	-0.496122	17	16	7	24.9	-0.658189	23	26	6	38.7
Methionine--tRNA ligase, mitochondrial	MARS2	Q96GW9	Q96GW9	0.0878702	17	14	5	35.4	-0.202386	14	14	1	28.8
Matrin-3	MATR3	P43243;P43243-2	P43243;P43243-2	-0.467494	22	19	3	30.9	-0.545573	27	21	4	31.4
Mitochondrial antiviral-signaling protein	MAVS	Q7Z434;Q7Z434-2;Q7Z434-5	Q7Z434	0.465922	9	3	0	30	0.300893	16	3	5	29.3
Protein max	MAX	P61244-2;P61244;P61244-3;P61244-4;P61244-6;P61244-5	P61244-2;P61244	0.227248	5	4	0	37.1	-0.0716254	5	4	2	33.1
Myc-associated zinc finger protein	MAZ	P56270-3;P56270;P56270-2	P56270-3;P56270;P56270-2	-0.7434	4	2	1	6.6	-0.816968	5	2	0	6.6
Methyl-CpG-binding domain protein 3	MBD3	O95983-2;O95983	O95983-2;O95983	-0.725589	3	2	1	11.2	-0.893906	5	5	2	22.4
Metallo-beta-lactamase domain-containing protein 2	MBLAC2	Q68D91;Q68D91-2	Q68D91;Q68D91-2	-0.328634	5	6	1	25.4	-0.517124	7	7	0	30.5
Lysophospholipid acyltransferase 7	MBOAT7	Q96N66-3;Q96N66;Q96N66-2	Q96N66-3;Q96N66;Q96N66-2	-0.266889	5	4	2	15.4	-0.419647	6	6	0	23.5
Cell surface glycoprotein MUC18	MCAM	P43121;P43121-2	P43121	0.455334	12	11	4	21.1	0.155261	12	12	3	24.3
Malonyl-CoA-acyl carrier protein transacylase, mitochondrial	MCAT	Q8IVS2;Q8IVS2-2	Q8IVS2	-0.0371031	10	9	1	32.1	-0.311852	14	11	2	42.3
Methylcrotonoyl-CoA carboxylase subunit alpha, mitochondrial	MCCC1	Q96RQ3	Q96RQ3	0.229219	8	9	3	17.2	-0.210514	9	9	2	16.8
Methylcrotonoyl-CoA carboxylase beta chain, mitochondrial	MCCC2	Q9HCC0-2;Q9HCC0	Q9HCC0-2;Q9HCC0	0.394295	6	7	1	19	-0.12618	13	11	4	30.3
Methylmalonyl-CoA epimerase, mitochondrial	MCEE	Q96PE7	Q96PE7	-0.316277	3	2	0	13.1	-0.79917	2	3	0	18.2
Multiple coagulation factor deficiency protein 2	MCFD2	Q8NI22;Q8NI22-2;Q8NI22-3	Q8NI22;Q8NI22-2;Q8NI22-3	0.346078	3	2	0	11.6	0.0018478	7	4	0	52.1
Induced myeloid leukemia cell differentiation protein Mcl-1	MCL1	Q07820;Q07820-2	Q07820;Q07820-2	0.755059	5	5	3	25.4	0.455989	6	6	1	23.1
DNA replication licensing factor MCM2	MCM2	P49736	P49736	-1.10709	8	10	5	13.5	-0.450591	14	13	3	17.4
DNA replication licensing factor MCM3	MCM3	P25205;P25205-2	P25205;P25205-2	-0.881561	17	18	8	29	-0.287236	21	20	6	28.8
Germinal-center associated nuclear protein	MCM3AP	O60318;O60318-2	O60318	-0.467533	3	6	2	4.1	-0.529471	5	7	0	6
DNA replication licensing factor MCM4	MCM4	P33991;Q9UJA3-2;Q9UJA3-3;Q9UJA3;Q9UJA3-4	P33991	-0.871601	4	6	2	7.6	-0.36233	7	7	3	11.2
DNA replication licensing factor MCM5	MCM5	P33992	P33992	-0.794808	10	9	3	15.8	0.0602919	4	4	1	7.6
DNA replication licensing factor MCM6	MCM6	Q14566	Q14566	-1.49793	9	9	6	12.8	-0.266876	11	12	4	17.1
DNA replication licensing factor MCM7	MCM7	P33993;P33993-3;P33993-2	P33993;P33993-3;P33993-2	-0.919151	9	9	9	16.6	-0.69813	3	3	1	4.2
Malignant T-cell-amplified sequence 1	MCTS1	Q9ULC4-3;Q9ULC4;Q9ULC4-2	Q9ULC4-3;Q9ULC4;Q9ULC4-2	0.127501	4	3	0	22.5	-0.113834	2	3	0	15.9
Calcium uniporter protein, mitochondrial	MCU	Q8NE86-3;Q8NE86;Q8NE86-2	Q8NE86-3;Q8NE86;Q8NE86-2	0.478402	7	6	3	23.5	0.0685892	11	10	0	43
Mitochondrial calcium uniporter regulator 1	MCUR1	Q96AQ8;Q96AQ8-2	Q96AQ8	0.839879	3	4	2	11.7	0.19851	6	6	3	13.4
Malate dehydrogenase, mitochondrial	MDH2	P40926;P40926-2	P40926;P40926-2	0.0270125	76	15	10	59.2	-0.268315	66	16	13	59.5
Midasin	MDN1	Q9NU22;REV__P21359-3;REV__P21359-5;REV__P21359-4;REV__P21359-2;REV__P21359-6;REV__P21359	Q9NU22	-0.389924	106	102	38	24.2	-0.642286	158	123	26	25.6
NAD-dependent malic enzyme, mitochondrial	ME2	P23368;P23368-2	P23368;P23368-2	-0.000519481	24	18	7	42.1	-0.453122	41	22	9	54.6
Trans-2-enoyl-CoA reductase, mitochondrial	MECR	Q9BV79;Q9BV79-2	Q9BV79;Q9BV79-2	-0.0248101	2	2	0	5.9	-0.415001	6	5	1	13.9
Mediator of RNA polymerase II transcription subunit 1	MED1	Q15648;Q15648-3	Q15648;Q15648-3	-0.0856038	10	14	4	13.7	-0.502941	21	20	8	18.9
Mediator of RNA polymerase II transcription subunit 12	MED12	Q93074-3;Q93074;Q93074-2;Q86YW9-4;Q86YW9	Q93074-3;Q93074;Q93074-2	-0.0818123	12	20	4	10.1	-0.489646	18	19	5	10.8
Mediator of RNA polymerase II transcription subunit 13	MED13	Q9UHV7	Q9UHV7	-0.0840738	4	6	0	3.9	-0.736562	3	4	1	2.7
Mediator of RNA polymerase II transcription subunit 14	MED14	O60244	O60244	-0.0191557	14	15	5	14.4	-0.569588	17	18	5	14.6
Mediator of RNA polymerase II transcription subunit 20	MED20	Q9H944;Q9H944-2	Q9H944	-0.0495166	5	6	1	35.4	-0.395611	8	6	2	26.4
Mediator of RNA polymerase II transcription subunit 21	MED21	Q13503	Q13503	0.0528332	2	1	0	9.7	-0.448372	3	3	0	36.1
Mediator of RNA polymerase II transcription subunit 23	MED23	Q9ULK4-4;Q9ULK4-5;Q9ULK4-3;Q9ULK4;Q9ULK4-2;Q9ULK4-6	Q9ULK4-4;Q9ULK4-5;Q9ULK4-3;Q9ULK4;Q9ULK4-2	-0.353469	14	15	8	13.2	-0.357383	9	9	1	6.8
Mediator of RNA polymerase II transcription subunit 24	MED24	O75448-2;O75448	O75448-2;O75448	-0.720683	2	3	1	4.3	-0.236707	5	7	1	10
Mediator of RNA polymerase II transcription subunit 30	MED30	Q96HR3-2;Q96HR3	Q96HR3-2;Q96HR3	-0.165467	4	4	1	32.2	-0.601411	4	4	2	32.2
Mediator of RNA polymerase II transcription subunit 31	MED31	Q9Y3C7	Q9Y3C7	-0.0477261	3	2	1	23.7	-0.431997	4	4	1	40.5
Mediator of RNA polymerase II transcription subunit 6	MED6	O75586;O75586-2	O75586;O75586-2	-0.260739	3	2	0	11.4	-0.617487	4	3	0	17.5
Mediator of RNA polymerase II transcription subunit 8	MED8	Q96G25-2;Q96G25;Q96G25-3	Q96G25-2;Q96G25;Q96G25-3	-0.0994635	2	2	0	11	-0.517628	4	4	0	20.3
Multiple epidermal growth factor-like domains protein 8	MEGF8	Q7Z7M0-2;Q7Z7M0	Q7Z7M0-2;Q7Z7M0	0.470719	4	4	1	1.9	-0.1129	8	8	3	4.2
LDLR chaperone MESD	MESDC2	Q14696	Q14696	1.02048	25	9	4	37.2	0.688962	11	9	0	42.7
Hepatocyte growth factor receptor	MET	P08581;P08581-2;P08581-3;P42685-2;Q9H3Y6;P42685;Q04912-7;Q04912-2;Q04912	P08581;P08581-2	0.0938305	16	16	5	15.3	-0.0786098	11	11	1	9.2
Probable methyltransferase-like protein 15	METTL15	A6NJ78;A6NJ78-2;P0C7V9;A6NJ78-4;A6NJ78-3	A6NJ78	-0.130839	3	4	1	14.3	-0.479438	10	10	2	31.2
Methyltransferase-like protein 7A	METTL7A	Q9H8H3	Q9H8H3	-0.859902	2	2	1	11.1	-0.997545	3	3	1	17.2
Mitochondrial fission factor	MFF	Q9GZY8-2;Q9GZY8;Q9GZY8-4;Q9GZY8-3	Q9GZY8-2;Q9GZY8;Q9GZY8-4;Q9GZY8-3	-0.0502784	20	3	2	48.1	-0.235114	23	3	2	53.3
Mitofusin-1	MFN1	Q8IWA4;Q8IWA4-3;Q8IWA4-2	Q8IWA4;Q8IWA4-3	0.499782	5	5	3	9.6	-0.290424	2	2	1	4.2
Mitofusin-2	MFN2	O95140;O95140-2	O95140	0.174534	11	10	3	17.6	-0.0833836	20	18	5	28.8
Major facilitator superfamily domain-containing protein 10	MFSD10	Q14728	Q14728	0.153287	6	2	2	4.8	-0.169797	4	4	0	11.4
Alpha-1,6-mannosyl-glycoprotein 2-beta-N-acetylglucosaminyltransferase	MGAT2	Q10469	Q10469	-0.37932	3	3	0	6.9	-0.329411	8	7	3	20.4
Mitochondrial genome maintenance exonuclease 1	MGME1	Q9BQP7	Q9BQP7	-0.452353	13	14	1	47.4	-0.688046	19	16	3	47.1
Microsomal glutathione S-transferase 1	MGST1	P10620;P10620-2	P10620;P10620-2	-0.182933	36	7	7	31	-0.392207	29	7	2	31
Microsomal glutathione S-transferase 3	MGST3	O14880	O14880	0.490467	5	3	0	18.4	0.140301	5	3	0	18.4
Melanoma inhibitory activity protein 2	MIA2	Q96PC5-11;Q96PC5;Q96PC5-14;Q96PC5-13;Q96PC5-10;Q96PC5-9;Q96PC5-7;Q96PC5-5;Q96PC5-8;Q96PC5-12;Q96PC5-6;Q96RT6;Q86UF2;A4D2H0;A4FU28;Q8IX94;P0CG41;Q8IX95	Q96PC5-11;Q96PC5;Q96PC5-14;Q96PC5-13;Q96PC5-10;Q96PC5-9;Q96PC5-7;Q96PC5-5;Q96PC5-8;Q96PC5-12;Q96PC5-6	0.334568	10	10	2	16.7	-0.152768	19	18	4	30
Melanoma inhibitory activity protein 3	MIA3	Q5JRA6;Q5JRA6-2;Q5JRA6-4;Q5JRA6-3	Q5JRA6;Q5JRA6-2	0.00388999	98	59	11	42.3	-0.277509	109	58	12	38.1
Macrophage migration inhibitory factor	MIF	P14174	P14174	0.0124972	5	2	1	17.4	-0.160146	10	2	2	17.4
MIF4G domain-containing protein	MIF4GD	A9UHW6;A9UHW6-2;A9UHW6-3	A9UHW6;A9UHW6-2;A9UHW6-3	-0.474392	2	2	2	13.5	-0.300651	4	3	2	17.6
Bifunctional lysine-specific demethylase and histidyl-hydroxylase MINA	MINA	Q8IUF8-4;Q8IUF8;Q8IUF8-2;Q8IUF8-3	Q8IUF8-4;Q8IUF8;Q8IUF8-2	-0.577293	2	3	0	9.1	-0.772646	4	5	0	16.6
MICOS complex subunit MIC10	MINOS1	Q5TGZ0-2;Q5TGZ0	Q5TGZ0-2;Q5TGZ0	0.784169	2	1	0	33.3	0.439246	2	1	0	33.3
Multiple inositol polyphosphate phosphatase 1	MINPP1	Q9UNW1;Q9UNW1-4;Q9UNW1-3;Q9UNW1-2	Q9UNW1;Q9UNW1-4	1.13337	3	2	1	5.5	0.764003	5	6	1	14.2
Mitochondrial intermediate peptidase	MIPEP	Q99797	Q99797	-0.198196	15	16	3	34.5	-0.482126	20	21	3	40
Malectin	MLEC	Q14165	Q14165	0.168	12	9	2	26	-0.196229	14	11	0	37.3
Protein ENL	MLLT1	Q03111	Q03111	0.0503276	2	2	1	4.1	-0.135141	5	5	0	13.4
Afadin	MLLT4	P55196;P55196-5;P55196-3;P55196-1;P55196-2;P55196-6	P55196;P55196-5;P55196-3;P55196-1;P55196-2;P55196-6	-0.120655	43	39	12	30.5	-0.416515	53	44	12	30.6
Cob(I)yrinic acid a,c-diamide adenosyltransferase, mitochondrial	MMAB	Q96EY8	Q96EY8	-0.38947	7	6	4	31.6	-0.687419	10	7	2	35.2
Membrane magnesium transporter 1	MMGT1	Q8N4V1;Q8N4V1-2	Q8N4V1;Q8N4V1-2	-0.0543324	6	5	0	38.9	-0.241108	7	4	2	38.9
MOB-like protein phocein	MOB4	Q9Y3A3;Q9Y3A3-3;Q9Y3A3-2	Q9Y3A3;Q9Y3A3-3;Q9Y3A3-2	0.00891703	4	5	0	25.8	-0.179256	3	4	1	23.6
Mannosyl-oligosaccharide glucosidase	MOGS	Q13724;Q13724-2	Q13724;Q13724-2	0.284277	32	24	8	38	0.130429	25	19	8	30.8
Mortality factor 4-like protein 1	MORF4L1	Q9UBU8-2;Q9UBU8;Q9UBU8-3;Q15014	Q9UBU8-2;Q9UBU8;Q9UBU8-3	-0.73147	4	4	3	17.6	-0.564622	8	9	1	40.6
Motile sperm domain-containing protein 2	MOSPD2	Q8NHP6;Q8NHP6-2	Q8NHP6;Q8NHP6-2	0.126576	10	9	3	22.2	-0.308477	11	9	1	21.6
Putative helicase MOV-10	MOV10	Q9HCE1;Q9HCE1-2	Q9HCE1;Q9HCE1-2	0.251931	2	4	2	4.3	-0.633292	6	6	1	7.3
Mitochondrial pyruvate carrier 2	MPC2	O95563	O95563	0.0170667	9	6	2	43.3	-0.331017	11	6	1	43.3
Mannose-P-dolichol utilization defect 1 protein	MPDU1	O75352-2;O75352	O75352-2;O75352	-0.176838	12	3	2	18.3	-0.349478	5	3	0	18.3
M-phase phosphoprotein 6	MPHOSPH6	Q99547	Q99547	0.227495	2	2	1	6.9	-0.475811	2	2	0	6.9
55 kDa erythrocyte membrane protein	MPP1	Q00013;Q00013-3;Q00013-2	Q00013;Q00013-3;Q00013-2	0.111165	8	8	2	29.8	-0.0822938	9	10	0	32.6
MAGUK p55 subfamily member 2	MPP2	Q14168-6;Q14168-2;Q14168-3;Q14168;Q14168-4;Q14168-5	Q14168-6;Q14168-2;Q14168-3;Q14168;Q14168-4;Q14168-5	-0.111227	2	2	1	7.2	-0.826192	2	4	2	12.2
MAGUK p55 subfamily member 6	MPP6	Q9NZW5	Q9NZW5	-0.0372215	10	11	5	27.6	-0.283329	16	15	3	33.7
3-mercaptopyruvate sulfurtransferase	MPST	P25325;P25325-2	P25325;P25325-2	-0.671163	4	4	1	22.2	-1.09538	7	8	1	42.8
Mpv17-like protein 2	MPV17L2	Q567V2-2;Q567V2	Q567V2-2;Q567V2	0.767146	5	4	1	31.5	0.146388	2	4	1	31.5
Myelin protein zero-like protein 1	MPZL1	O95297-2;O95297;O95297-4;O95297-5	O95297-2;O95297;O95297-4	0.205393	4	2	0	23.5	0.14272	8	3	2	27.2
MORF4 family-associated protein 1	MRFAP1	Q9Y605;Q96HT8	Q9Y605	0.0745054	4	4	1	42.5	-0.246834	6	4	0	42.5
rRNA methyltransferase 1, mitochondrial	MRM1	Q6IN84;Q6IN84-2	Q6IN84	-0.161298	4	3	1	11.6	-0.473839	6	5	0	18.7
39S ribosomal protein L1, mitochondrial	MRPL1	Q9BYD6	Q9BYD6	0.113701	16	10	5	33.2	-0.308943	15	11	0	42.5
39S ribosomal protein L10, mitochondrial	MRPL10	Q7Z7H8;Q7Z7H8-2	Q7Z7H8;Q7Z7H8-2	-0.247046	6	4	2	17.2	-0.511063	4	5	1	30.7
39S ribosomal protein L11, mitochondrial	MRPL11	Q9Y3B7;Q9Y3B7-2;Q9Y3B7-3	Q9Y3B7;Q9Y3B7-2;Q9Y3B7-3	-0.811624	7	6	0	39.1	-1.05408	11	9	2	54.2
39S ribosomal protein L12, mitochondrial	MRPL12	P52815	P52815	0.111165	14	5	3	25.3	-0.0206266	10	5	2	25.3
39S ribosomal protein L13, mitochondrial	MRPL13	Q9BYD1	Q9BYD1	-0.89092	15	9	3	56.2	-1.0795	17	13	3	85.4
39S ribosomal protein L14, mitochondrial	MRPL14	Q6P1L8	Q6P1L8	-0.584047	6	5	0	44.1	-0.854155	5	3	2	22.1
39S ribosomal protein L15, mitochondrial	MRPL15	Q9P015	Q9P015	-0.894483	14	11	5	48.6	-1.04145	24	18	5	63.2
39S ribosomal protein L16, mitochondrial	MRPL16	Q9NX20	Q9NX20	-0.988562	11	7	2	31.9	-1.23707	13	10	3	40.2
39S ribosomal protein L17, mitochondrial	MRPL17	Q9NRX2	Q9NRX2	-0.638546	11	6	3	28.6	-0.957395	9	7	0	32.6
39S ribosomal protein L18, mitochondrial	MRPL18	Q9H0U6	Q9H0U6	-0.678257	6	4	0	26.1	-0.937947	6	4	2	18.3
39S ribosomal protein L19, mitochondrial	MRPL19	P49406	P49406	-0.834236	17	11	3	38.7	-1.05415	18	14	4	44.5
39S ribosomal protein L2, mitochondrial	MRPL2	Q5T653	Q5T653	-0.936663	3	3	1	16.7	-1.36351	7	6	2	24.3
39S ribosomal protein L20, mitochondrial	MRPL20	Q9BYC9;Q9BYC9-2	Q9BYC9	-0.321405	12	8	1	28.9	-0.596935	9	7	1	28.9
39S ribosomal protein L21, mitochondrial	MRPL21	Q7Z2W9;Q7Z2W9-2	Q7Z2W9;Q7Z2W9-2	-0.213571	2	3	0	16.1	-0.631337	7	7	1	35.6
39S ribosomal protein L22, mitochondrial	MRPL22	Q9NWU5;Q9NWU5-2;Q9NWU5-3	Q9NWU5;Q9NWU5-2;Q9NWU5-3	-0.737759	9	7	1	35.9	-0.940054	10	7	3	35.9
39S ribosomal protein L23, mitochondrial	MRPL23	Q16540	Q16540	-0.342232	5	5	0	34	-0.640898	10	6	2	40.5
39S ribosomal protein L24, mitochondrial	MRPL24	Q96A35	Q96A35	-0.500647	9	7	3	35.6	-0.800745	13	9	2	46.3
39S ribosomal protein L27, mitochondrial	MRPL27	Q9P0M9	Q9P0M9	-0.70637	7	4	1	35.1	-1.02913	7	5	1	35.8
39S ribosomal protein L28, mitochondrial	MRPL28	Q13084	Q13084	-0.825415	15	9	2	27	-0.828713	13	9	3	35.9
39S ribosomal protein L3, mitochondrial	MRPL3	P09001	P09001	-0.641761	6	5	2	20.1	-0.988194	17	14	1	40.5
39S ribosomal protein L30, mitochondrial	MRPL30	Q8TCC3;Q8TCC3-2	Q8TCC3;Q8TCC3-2	-0.496997	2	1	0	10.6	-1.20182	4	2	2	24.2
39S ribosomal protein L32, mitochondrial	MRPL32	Q9BYC8	Q9BYC8	-0.68513	2	2	0	19.1	-1.11237	5	5	0	23.9
39S ribosomal protein L33, mitochondrial	MRPL33	O75394	O75394	-0.906981	3	2	0	38.5	-1.26376	7	2	1	38.5
39S ribosomal protein L35, mitochondrial	MRPL35	Q9NZE8;Q9NZE8-2	Q9NZE8;Q9NZE8-2	-0.694251	3	3	0	12.8	-1.09248	3	3	0	12.8
39S ribosomal protein L37, mitochondrial	MRPL37	Q9BZE1	Q9BZE1	-0.83712	15	15	4	41.4	-1.09579	19	19	2	55.3
39S ribosomal protein L38, mitochondrial	MRPL38	Q96DV4;Q96DV4-2	Q96DV4;Q96DV4-2	-0.748966	14	13	4	41.3	-0.965692	15	14	1	43.2
39S ribosomal protein L39, mitochondrial	MRPL39	Q9NYK5;Q9NYK5-2	Q9NYK5;Q9NYK5-2	-0.112709	14	11	6	33.4	-0.62966	15	12	4	39.6
39S ribosomal protein L4, mitochondrial	MRPL4	Q9BYD3;Q9BYD3-2	Q9BYD3;Q9BYD3-2	-0.226696	8	5	3	24.1	-0.713256	19	9	1	43.7
39S ribosomal protein L40, mitochondrial	MRPL40	Q9NQ50	Q9NQ50	-0.30091	10	7	0	32.5	-0.617675	10	6	1	24.8
39S ribosomal protein L41, mitochondrial	MRPL41	Q8IXM3	Q8IXM3	-0.289087	7	5	0	38.7	-0.684011	6	5	0	38.7
39S ribosomal protein L42, mitochondrial	MRPL42	Q9Y6G3	Q9Y6G3	-0.3629	5	2	0	21.8	-0.519743	8	5	1	52.8
39S ribosomal protein L43, mitochondrial	MRPL43	Q8N983-4;Q8N983-3;Q8N983-2;Q8N983;Q8N983-6;Q8N983-7	Q8N983-4;Q8N983-3;Q8N983-2;Q8N983;Q8N983-6;Q8N983-7	-0.299276	9	7	0	45.3	-0.703101	7	7	0	45.3
39S ribosomal protein L44, mitochondrial	MRPL44	Q9H9J2	Q9H9J2	-0.344685	18	10	6	37	-0.707878	26	13	7	43.1
39S ribosomal protein L45, mitochondrial	MRPL45	Q9BRJ2	Q9BRJ2	-0.610764	12	8	2	32.4	-0.955015	12	11	3	42.5
39S ribosomal protein L46, mitochondrial	MRPL46	Q9H2W6	Q9H2W6	-0.109701	14	9	2	42.7	-0.413486	15	10	0	44.4
39S ribosomal protein L47, mitochondrial	MRPL47	Q9HD33;Q9HD33-2;Q9HD33-3	Q9HD33;Q9HD33-2;Q9HD33-3	-0.258719	6	6	0	24.4	-0.626112	12	9	3	32.4
39S ribosomal protein L48, mitochondrial	MRPL48	Q96GC5-3;Q96GC5	Q96GC5-3;Q96GC5	-0.531323	4	3	0	18.6	-0.712288	14	4	1	23.7
39S ribosomal protein L49, mitochondrial	MRPL49	Q13405	Q13405	-0.687033	11	7	3	41.6	-1.00942	12	8	2	42.8
39S ribosomal protein L50, mitochondrial	MRPL50	Q8N5N7;Q8N5N7-2	Q8N5N7;Q8N5N7-2	-0.493784	9	5	3	39.2	-0.631523	14	9	3	54.4
39S ribosomal protein L51, mitochondrial	MRPL51	Q4U2R6	Q4U2R6	-0.522447	5	2	2	9.4	-1.2246	2	1	0	9.4
39S ribosomal protein L53, mitochondrial	MRPL53	Q96EL3	Q96EL3	-0.32292	7	3	0	27.7	-0.516822	11	5	3	58.9
39S ribosomal protein L55, mitochondrial	MRPL55	Q7Z7F7;Q7Z7F7-2	Q7Z7F7;Q7Z7F7-2	-0.554824	9	4	2	30.5	-0.786847	9	4	1	30.5
Ribosomal protein 63, mitochondrial	MRPL57	Q9BQC6	Q9BQC6	-0.626937	2	2	0	13.7	-1.1111	5	3	2	32.4
39S ribosomal protein L9, mitochondrial	MRPL9	Q9BYD2	Q9BYD2	-0.488896	9	7	3	25.1	-0.877666	14	9	1	34.8
28S ribosomal protein S10, mitochondrial	MRPS10	P82664	P82664	-0.362084	12	8	2	33.8	-0.773659	15	12	2	42.3
28S ribosomal protein S11, mitochondrial	MRPS11	P82912;P82912-2;P82912-3	P82912;P82912-2	-0.760504	12	5	6	22.2	-1.04257	12	5	3	22.2
28S ribosomal protein S12, mitochondrial	MRPS12	O15235	O15235	-0.236503	2	2	1	14.5	-1.00763	3	2	0	24.6
28S ribosomal protein S14, mitochondrial	MRPS14	O60783	O60783	0.0545011	7	3	1	31.2	-0.961549	7	4	1	38.3
28S ribosomal protein S15, mitochondrial	MRPS15	P82914	P82914	-0.558113	6	5	3	19.1	-1.05748	7	6	1	19.5
28S ribosomal protein S16, mitochondrial	MRPS16	Q9Y3D3;Q9Y3D3-2	Q9Y3D3;Q9Y3D3-2	-0.416481	7	3	0	28.5	-0.541019	11	6	0	54
28S ribosomal protein S17, mitochondrial	MRPS17	Q9Y2R5	Q9Y2R5	-0.30495	7	4	0	44.6	-0.610133	6	5	1	53.8
28S ribosomal protein S18a, mitochondrial	MRPS18A	Q9NVS2-2;Q9NVS2;Q9NVS2-3	Q9NVS2-2;Q9NVS2	-1.01205	5	3	0	13.3	-1.18403	6	4	0	16.3
28S ribosomal protein S18b, mitochondrial	MRPS18B	Q9Y676	Q9Y676	-0.391834	12	8	0	40.3	-0.642933	12	10	2	40.7
28S ribosomal protein S2, mitochondrial	MRPS2	Q9Y399	Q9Y399	-0.163381	8	8	2	26	-0.652509	10	9	4	29.4
28S ribosomal protein S21, mitochondrial	MRPS21	P82921	P82921	-0.872076	5	2	0	29.9	-1.25761	8	4	3	47.1
28S ribosomal protein S22, mitochondrial	MRPS22	P82650;P82650-2	P82650	-0.198808	20	16	2	41.7	-0.567643	26	19	4	55
28S ribosomal protein S23, mitochondrial	MRPS23	Q9Y3D9	Q9Y3D9	-0.406312	15	9	0	47.4	-0.688225	14	9	0	45.8
28S ribosomal protein S24, mitochondrial	MRPS24	Q96EL2	Q96EL2	-0.367266	5	3	1	17.4	-0.761285	10	7	0	41.3
28S ribosomal protein S25, mitochondrial	MRPS25	P82663;P82663-3;P82663-2	P82663;P82663-3;P82663-2	-0.26401	14	7	3	53.2	-0.594357	22	8	4	53.8
28S ribosomal protein S26, mitochondrial	MRPS26	Q9BYN8	Q9BYN8	-0.279564	14	9	2	34.1	-0.637842	14	9	0	34.1
28S ribosomal protein S27, mitochondrial	MRPS27	Q92552;Q92552-2	Q92552;Q92552-2	-0.149681	24	18	6	46.1	-0.532965	28	20	2	50.2
28S ribosomal protein S28, mitochondrial	MRPS28	Q9Y2Q9	Q9Y2Q9	-0.382457	5	3	1	15.5	-0.719052	8	3	1	15.5
28S ribosomal protein S30, mitochondrial	MRPS30	Q9NP92	Q9NP92	-0.116739	8	8	7	30.5	-1.15361	12	10	3	33.3
28S ribosomal protein S31, mitochondrial	MRPS31	Q92665	Q92665	-0.209495	17	10	6	33.4	-0.73292	17	13	4	45.3
28S ribosomal protein S33, mitochondrial	MRPS33	Q9Y291	Q9Y291	-0.75794	8	3	1	28.3	-1.04949	5	3	1	28.3
28S ribosomal protein S34, mitochondrial	MRPS34	P82930	P82930	-0.228909	28	12	4	61.9	-0.456386	14	10	1	59.2
28S ribosomal protein S35, mitochondrial	MRPS35	P82673;P82673-2	P82673	-0.381442	18	11	4	45.8	-0.777535	14	10	0	45.8
28S ribosomal protein S36, mitochondrial	MRPS36	P82909	P82909	-0.482855	14	5	4	52.4	-0.741402	20	6	0	69.9
28S ribosomal protein S5, mitochondrial	MRPS5	P82675;P82675-2	P82675	-0.459576	14	10	2	27	-0.942533	17	11	2	27.4
28S ribosomal protein S6, mitochondrial	MRPS6	P82932	P82932	-0.363624	7	5	0	39.2	-0.659651	14	7	0	51.2
28S ribosomal protein S7, mitochondrial	MRPS7	Q9Y2R9	Q9Y2R9	-0.328308	24	13	7	50	-0.719578	29	13	7	49.6
28S ribosomal protein S9, mitochondrial	MRPS9	P82933	P82933	-0.397372	22	15	3	47	-0.760264	30	22	4	51.3
Ribosome-recycling factor, mitochondrial	MRRF	Q96E11-3;Q96E11;Q96E11-8;Q96E11-2;Q96E11-7;Q96E11-5;Q96E11-6;Q96E11-4	Q96E11-3;Q96E11;Q96E11-8;Q96E11-2	0.0980152	7	5	1	28.9	-0.268075	11	7	1	42.7
Magnesium transporter MRS2 homolog, mitochondrial	MRS2	Q9HD23-2;Q9HD23;Q9HD23-4	Q9HD23-2;Q9HD23;Q9HD23-4	0.551098	4	5	4	11.5	0.433019	6	6	0	17.2
mRNA turnover protein 4 homolog	MRTO4	Q9UKD2	Q9UKD2	-0.174621	3	5	2	24.3	-0.538538	9	8	2	36.4
RNA-binding protein Musashi homolog 1	MSI1	O43347	O43347	-0.592071	6	4	1	18	-0.439251	9	7	4	30.4
RNA-binding protein Musashi homolog 2	MSI2	Q96DH6;Q96DH6-2;Q96DH6-3	Q96DH6;Q96DH6-2;Q96DH6-3	-0.399864	3	2	3	11.6	-0.715278	3	3	2	14.9
Methylsterol monooxygenase 1	MSMO1	Q15800;Q15800-2	Q15800;Q15800-2	-0.935476	8	4	1	15	-0.987976	8	4	3	15
Moesin	MSN	P26038	P26038	0.126973	18	12	4	37.8	0.0238271	28	16	3	37.6
Methionine-R-sulfoxide reductase B2, mitochondrial	MSRB2	Q9Y3D2	Q9Y3D2	0.230449	3	3	1	29.1	0.31156	3	3	0	28.6
ATP synthase protein 6	MT-ATP6	P00846	P00846	-5.34708	2	1	1	4.4	-5.97402	1	2	0	6.2
ATP synthase protein 8	MT-ATP8	P03928	P03928	-4.38434	3	3	3	48.5	-5.12722	8	3	8	48.5
Cytochrome c oxidase subunit 1	MT-CO1	P00395	P00395	-1.27851	3	2	3	6	-1.72548	4	3	1	7.6
Cytochrome c oxidase subunit 2	MT-CO2	P00403	P00403	-1.70675	11	6	3	32.2	-1.99491	13	6	3	32.2
NADH-ubiquinone oxidoreductase chain 1	MT-ND1	P03886	P03886	-1.36889	4	4	0	11.9	-1.67938	4	4	1	11.9
NADH-ubiquinone oxidoreductase chain 3	MT-ND3	P03897	P03897	-2.04603	2	1	0	13	-2.11293	2	1	0	13
NADH-ubiquinone oxidoreductase chain 5	MT-ND5	P03915	P03915	-1.36435	4	3	1	8	-2.06305	3	3	1	8
Metastasis-associated protein MTA2	MTA2	O94776;O94776-2	O94776;O94776-2	-0.868911	11	10	8	25.9	-1.08011	15	16	5	36.5
Mitochondrial carrier homolog 1	MTCH1	Q9NZJ7;Q9NZJ7-2;Q9NZJ7-3	Q9NZJ7;Q9NZJ7-2;Q9NZJ7-3	0.376513	8	7	2	20.6	-0.0402613	10	8	1	24.9
Mitochondrial carrier homolog 2	MTCH2	Q9Y6C9	Q9Y6C9	0.218719	39	12	7	57.1	-0.132906	27	14	3	57.1
Protein LYRIC	MTDH	Q86UE4	Q86UE4	-0.121298	31	16	14	34	-0.289362	27	17	5	36.4
Transcription termination factor 3, mitochondrial	MTERF3	Q96E29-3;Q96E29-2;Q96E29	Q96E29-3;Q96E29-2;Q96E29	-0.512514	7	7	1	26.7	-0.497842	16	14	4	46.6
Mitochondrial fission process protein 1	MTFP1	Q9UDX5;Q9UDX5-2	Q9UDX5	-0.436002	10	5	2	30.1	-0.744247	7	5	0	30.1
Mitochondrial fission regulator 1	MTFR1	Q15390;Q15390-2	Q15390;Q15390-2	-0.506025	3	5	2	20.1	-0.410124	6	6	3	20.1
Mitochondrial fission regulator 2	MTFR2	Q6P444;Q6P444-2	Q6P444	0.108491	2	2	1	6	0.00950967	8	7	4	22.3
Mitochondrial ribosome-associated GTPase 1	MTG1	Q9BT17;Q9BT17-2	Q9BT17;Q9BT17-2	-0.261812	2	3	1	10.2	-0.610606	5	6	1	17.7
Monofunctional C1-tetrahydrofolate synthase, mitochondrial	MTHFD1L	Q6UB35;Q6UB35-2	Q6UB35	0.191815	31	22	3	27	-0.10608	36	25	3	34.8
Bifunctional methylenetetrahydrofolate dehydrogenase/cyclohydrolase, mitochondrial;NAD-dependent methylenetetrahydrofolate dehydrogenase;Methenyltetrahydrofolate cyclohydrolase	MTHFD2	P13995;P13995-2	P13995;P13995-2	0.807355	22	10	7	43.1	0.427343	25	13	3	51.7
Translation initiation factor IF-2, mitochondrial	MTIF2	P46199	P46199	-0.195021	6	5	2	9.1	-0.614945	9	8	4	13.2
Protein MTO1 homolog, mitochondrial	MTO1	Q9Y2Z2-5;Q9Y2Z2-4;Q9Y2Z2;Q9Y2Z2-6;Q9Y2Z2-2;Q9Y2Z2-3	Q9Y2Z2-5;Q9Y2Z2-4;Q9Y2Z2;Q9Y2Z2-6;Q9Y2Z2-2	0.926303	4	4	1	6.1	0.0771627	8	7	0	12.6
Serine/threonine-protein kinase mTOR	MTOR	P42345	P42345	0.458172	2	4	1	2.2	-0.0292761	4	4	1	1.9
Poly(A) RNA polymerase, mitochondrial	MTPAP	Q9NVV4-2	Q9NVV4-2	0.266637	7	0	1	16	-0.0201999	9	0	1	20.2
Peptide chain release factor 1-like, mitochondrial	MTRF1L	Q9UGC7;Q9UGC7-3;Q9UGC7-4;Q9UGC7-2	Q9UGC7;Q9UGC7-3	0.172231	3	3	2	11.3	-0.0880058	3	3	0	10.5
Metaxin-1	MTX1	Q13505-3;Q13505;Q13505-2	Q13505-3;Q13505;Q13505-2	0.419647	19	9	4	31.2	0.0536136	16	11	1	47.6
Metaxin-2	MTX2	O75431-2;O75431	O75431-2;O75431	0.498251	10	5	2	23.3	0.105644	9	5	1	20.6
Methylmalonyl-CoA mutase, mitochondrial	MUT	P22033	P22033	-0.0551865	15	15	3	29.1	-0.378955	20	17	4	32.9
Matrix-remodeling-associated protein 7	MXRA7	P84157;P84157-2	P84157;P84157-2	0.0211954	4	1	0	31.4	-0.266037	3	1	0	22.1
Myb-binding protein 1A	MYBBP1A	Q9BQG0;Q9BQG0-2	Q9BQG0;Q9BQG0-2	-0.6252	37	31	8	29.3	-0.660016	35	30	3	26.3
C-Myc-binding protein	MYCBP	Q99417	Q99417	-0.339509	4	2	3	19.4	-0.32262	7	4	1	56.3
E3 ubiquitin-protein ligase MYCBP2	MYCBP2	O75592;O75592-2	O75592;O75592-2	-0.559112	5	8	3	2	-0.626859	25	25	10	6.2
Myeloid-derived growth factor	MYDGF	Q969H8	Q969H8	0.978342	17	4	4	30.6	0.75599	9	4	0	30.6
Myosin-10	MYH10	P35580;P35580-5;P35580-2;P35580-3;P35580-4	P35580;P35580-5;P35580-2;P35580-3;P35580-4	-0.0802404	3	6	1	5.5	-0.47633	17	15	9	11.3
Myosin regulatory light chain 12A;Myosin regulatory light chain 12B;Myosin regulatory light polypeptide 9	MYL12A;MYL12B;MYL9	P19105;O14950;P24844;P24844-2	P19105;O14950;P24844	0.266757	5	5	2	35.1	-0.121944	6	5	1	29.8
Myosin light polypeptide 6	MYL6	P60660;P60660-2;P14649	P60660;P60660-2	0.0382958	9	7	0	45	-0.337083	8	6	1	47.7
Unconventional myosin-X	MYO10	Q9HD67;Q9HD67-3	Q9HD67;Q9HD67-3	0.996823	11	12	6	6.9	0.0500393	24	19	9	10.4
N-acylethanolamine-hydrolyzing acid amidase;N-acylethanolamine-hydrolyzing acid amidase subunit alpha;N-acylethanolamine-hydrolyzing acid amidase subunit beta	NAAA	Q02083;Q02083-2;Q02083-3	Q02083;Q02083-2;Q02083-3	0.753861	5	6	3	20.6	0.130602	12	9	2	30.4
Nascent polypeptide-associated complex subunit alpha;Nascent polypeptide-associated complex subunit alpha, muscle-specific form	NACA	Q13765;E9PAV3-2;E9PAV3;Q9BZK3	Q13765;E9PAV3-2;E9PAV3	-0.0954504	5	4	2	25.6	-0.559345	3	3	0	19.5
NAD kinase 2, mitochondrial	NADK2	Q4G0N4;Q4G0N4-2;Q4G0N4-3	Q4G0N4;Q4G0N4-2;Q4G0N4-3	0.245739	7	6	4	17.4	-0.126444	15	14	3	42.3
Nucleosome assembly protein 1-like 1	NAP1L1	P55209;P55209-2;P55209-3	P55209;P55209-2;P55209-3	-0.172181	8	4	0	17.4	-0.341303	8	5	0	13.3
Alpha-soluble NSF attachment protein	NAPA	P54920;Q9H115-3;Q9H115-2;Q9H115	P54920	0.31429	36	17	5	72.5	-0.111833	37	21	5	83.1
Gamma-soluble NSF attachment protein	NAPG	Q99747;Q99747-2	Q99747;Q99747-2	0.113834	4	6	0	22.4	-0.195977	12	11	1	32.1
Asparagine--tRNA ligase, cytoplasmic	NARS	O43776;O43776-2	O43776	0.218595	9	9	3	18.1	-0.130535	11	11	1	23.7
Probable asparagine--tRNA ligase, mitochondrial	NARS2	Q96I59;Q96I59-2	Q96I59;Q96I59-2	0.118493	9	8	3	27	-0.140386	13	12	1	38.6
Nuclear autoantigenic sperm protein	NASP	P49321;P49321-3;P49321-4;P49321-2	P49321;P49321-3;P49321-4	-0.465261	3	4	1	8.9	-0.689299	7	7	3	11.8
N-acetyltransferase 10	NAT10	Q9H0A0;Q9H0A0-2	Q9H0A0;Q9H0A0-2	-0.0653853	15	18	5	23.2	-0.081067	26	26	4	31.7
N-acetyltransferase 14	NAT14	Q8WUY8	Q8WUY8	-0.0932171	7	3	1	20.4	-0.282973	3	4	0	20.9
Neuroblastoma-amplified sequence	NBAS	A2RRP1;A2RRP1-2	A2RRP1;A2RRP1-2	0.219711	28	33	9	17.5	-0.128821	44	45	7	21.7
Condensin complex subunit 1	NCAPD2	Q15021;REV__Q02790	Q15021	-0.354612	2	5	2	4	-0.674009	3	3	1	2.6
Condensin-2 complex subunit D3	NCAPD3	P42695	P42695	-0.762192	2	3	1	2.5	-1.18466	5	6	2	5.6
Nuclear cap-binding protein subunit 1	NCBP1	Q09161	Q09161	-0.470729	7	10	5	16.1	-0.579759	12	13	8	20.4
Nuclear cap-binding protein subunit 2	NCBP2	P52298;P52298-3;P52298-2	P52298;P52298-3;P52298-2	-0.45904	4	2	1	12.2	-0.806695	3	3	0	20.5
Uncharacterized protein NCBP2-AS2	NCBP2-AS2	Q69YL0	Q69YL0	1.36614	4	2	0	22.2	0.695699	14	6	2	59.6
Neutral cholesterol ester hydrolase 1	NCEH1	Q6PIU2-2;Q6PIU2;Q6PIU2-3	Q6PIU2-2;Q6PIU2;Q6PIU2-3	0.709996	3	5	1	14.2	0.601934	10	9	1	25
Nck-associated protein 1	NCKAP1	Q9Y2A7;Q9Y2A7-2	Q9Y2A7;Q9Y2A7-2	0.369606	5	6	2	6.7	-0.342782	14	14	2	15.2
Nucleolin	NCL	P19338	P19338	-0.28773	35	20	10	28.3	-0.586405	61	20	14	27.5
Nicalin	NCLN	Q969V3-2;Q969V3	Q969V3-2;Q969V3	0.176067	26	18	7	39.3	-0.0765591	23	18	5	37.5
Nuclear receptor corepressor 1	NCOR1	O75376;O75376-2;O75376-3	O75376;O75376-2	-1.05568	8	9	4	4.9	-1.04977	28	25	12	13.3
Neuronal calcium sensor 1	NCS1	P62166;P62166-2	P62166;P62166-2	-0.380615	3	3	2	19.5	-0.573375	5	5	0	28.9
Nicastrin	NCSTN	Q92542-2;Q92542	Q92542-2;Q92542	0.680774	6	9	0	12.9	0.305699	10	12	1	21.8
Nucleoporin NDC1	NDC1	Q9BTX1-5;Q9BTX1-2;Q9BTX1;Q9BTX1-6;Q9BTX1-4;Q9BTX1-3	Q9BTX1-5;Q9BTX1-2;Q9BTX1;Q9BTX1-6;Q9BTX1-4;Q9BTX1-3	0.0888201	12	11	2	23	-0.31313	15	11	3	19.7
NADH dehydrogenase [ubiquinone] 1 alpha subcomplex subunit 10, mitochondrial	NDUFA10	O95299;O95299-2	O95299;O95299-2	-0.797187	13	14	1	36.1	-1.16864	22	15	0	42.3
NADH dehydrogenase [ubiquinone] 1 alpha subcomplex subunit 11	NDUFA11	Q86Y39;Q86Y39-2	Q86Y39;Q86Y39-2	-0.926015	3	4	0	31.9	-1.18167	8	5	0	41.1
NADH dehydrogenase [ubiquinone] 1 alpha subcomplex subunit 12	NDUFA12	Q9UI09;Q9UI09-2	Q9UI09;Q9UI09-2	-1.99539	19	7	10	51.7	-2.3197	14	9	3	63.4
NADH dehydrogenase [ubiquinone] 1 alpha subcomplex subunit 13	NDUFA13	Q9P0J0;Q9P0J0-2	Q9P0J0;Q9P0J0-2	-0.627984	18	8	3	43.1	-0.896388	20	10	2	63.2
NADH dehydrogenase [ubiquinone] 1 alpha subcomplex subunit 2	NDUFA2	O43678;O43678-2	O43678	-1.47489	10	5	3	42.4	-1.60715	8	5	2	42.4
NADH dehydrogenase [ubiquinone] 1 alpha subcomplex subunit 3	NDUFA3	O95167	O95167	-0.350136	3	3	0	50	-0.584	6	3	0	50
Cytochrome c oxidase subunit NDUFA4	NDUFA4	O00483	O00483	-0.625222	4	2	1	27.2	-1.05492	4	2	0	27.2
NADH dehydrogenase [ubiquinone] 1 alpha subcomplex subunit 5	NDUFA5	Q16718;Q16718-2	Q16718	-0.210312	16	4	1	36.2	-0.545573	13	5	1	40.5
NADH dehydrogenase [ubiquinone] 1 alpha subcomplex subunit 6	NDUFA6	P56556	P56556	-0.280335	16	5	6	35.2	-0.509949	11	9	0	57.8
NADH dehydrogenase [ubiquinone] 1 alpha subcomplex subunit 7	NDUFA7	O95182	O95182	-2.40095	7	7	3	65.5	-2.60108	8	8	3	76.1
NADH dehydrogenase [ubiquinone] 1 alpha subcomplex subunit 8	NDUFA8	P51970	P51970	-0.638658	13	7	6	44.8	-0.778293	14	10	2	47.7
NADH dehydrogenase [ubiquinone] 1 alpha subcomplex subunit 9, mitochondrial	NDUFA9	Q16795	Q16795	-0.47909	28	13	5	43.5	-0.79859	27	17	2	56.8
Acyl carrier protein, mitochondrial	NDUFAB1	O14561	O14561	0.171847	22	5	2	21.2	-0.0621217	16	5	1	21.2
Complex I intermediate-associated protein 30, mitochondrial	NDUFAF1	Q9Y375	Q9Y375	-0.551458	2	2	1	8.3	-1.02375	8	7	4	24.8
Mimitin, mitochondrial	NDUFAF2	Q8N183	Q8N183	0.0787465	21	7	5	44.4	-0.155361	16	7	0	44.4
NADH dehydrogenase [ubiquinone] 1 alpha subcomplex assembly factor 3	NDUFAF3	Q9BU61;Q9BU61-2	Q9BU61;Q9BU61-2	0.177854	13	6	1	31	-0.0773797	10	7	3	44
NADH dehydrogenase [ubiquinone] 1 alpha subcomplex assembly factor 4	NDUFAF4	Q9P032	Q9P032	0.249263	13	8	2	44	-0.14274	16	9	3	48
NADH dehydrogenase [ubiquinone] 1 alpha subcomplex assembly factor 5	NDUFAF5	Q5TEU4;Q5TEU4-2	Q5TEU4;Q5TEU4-2	0.301588	6	6	3	18	0.0145433	8	7	4	22.3
NADH dehydrogenase (ubiquinone) complex I, assembly factor 6	NDUFAF6	Q330K2;Q330K2-2;Q330K2-3	Q330K2;Q330K2-2	0.55454	5	4	1	18	-0.0839282	5	4	1	17.4
NADH dehydrogenase [ubiquinone] complex I, assembly factor 7	NDUFAF7	Q7L592;Q7L592-2	Q7L592;Q7L592-2	-0.285003	5	5	2	16.1	-0.743386	12	10	5	30.4
NADH dehydrogenase [ubiquinone] 1 beta subcomplex subunit 1	NDUFB1	O75438;O75438-2	O75438	-0.741662	5	3	1	34.5	-0.99769	6	3	0	34.5
NADH dehydrogenase [ubiquinone] 1 beta subcomplex subunit 10	NDUFB10	O96000;O96000-2	O96000;O96000-2	0.458697	19	14	3	58.7	0.0758545	22	11	5	50
NADH dehydrogenase [ubiquinone] 1 beta subcomplex subunit 11, mitochondrial	NDUFB11	Q9NX14;Q9NX14-2	Q9NX14;Q9NX14-2	0.54498	8	5	2	43.1	0.295819	5	4	0	34.6
NADH dehydrogenase [ubiquinone] 1 beta subcomplex subunit 3	NDUFB3	O43676	O43676	-0.457237	7	4	1	29.6	-0.850879	10	4	2	29.6
NADH dehydrogenase [ubiquinone] 1 beta subcomplex subunit 4	NDUFB4	O95168-2;O95168	O95168-2;O95168	-0.925604	14	5	2	44.2	-1.17236	9	5	2	44.2
NADH dehydrogenase [ubiquinone] 1 beta subcomplex subunit 5, mitochondrial	NDUFB5	O43674;O43674-2	O43674;O43674-2	0.237686	11	5	3	23.3	-0.066537	17	5	3	23.3
NADH dehydrogenase [ubiquinone] 1 beta subcomplex subunit 6	NDUFB6	O95139;O95139-2	O95139;O95139-2	0.201258	16	5	0	44.5	-0.0728604	7	5	0	44.5
NADH dehydrogenase [ubiquinone] 1 beta subcomplex subunit 7	NDUFB7	P17568	P17568	-0.831538	11	4	3	20.4	-1.37512	8	3	3	19.7
NADH dehydrogenase [ubiquinone] 1 beta subcomplex subunit 8, mitochondrial	NDUFB8	O95169-3;O95169;O95169-2	O95169-3;O95169;O95169-2	-1.50255	7	4	1	32.9	-1.73114	4	3	0	20.6
NADH dehydrogenase [ubiquinone] 1 beta subcomplex subunit 9	NDUFB9	Q9Y6M9	Q9Y6M9	-0.995908	14	9	7	57	-1.27798	15	10	3	65.9
NADH dehydrogenase [ubiquinone] 1 subunit C1, mitochondrial	NDUFC1	O43677	O43677	-0.708349	2	1	1	14.5	-1.28522	3	1	0	14.5
NADH dehydrogenase [ubiquinone] 1 subunit C2;NADH dehydrogenase [ubiquinone] 1 subunit C2, isoform 2	NDUFC2;NDUFC2-KCTD14	O95298;O95298-2;E9PQ53;O95298-3	O95298;O95298-2;E9PQ53	-1.03413	7	5	0	24.4	-1.35778	8	7	1	36.1
NADH-ubiquinone oxidoreductase 75 kDa subunit, mitochondrial	NDUFS1	P28331;P28331-2;P28331-4;P28331-5;P28331-3	P28331;P28331-2;P28331-4;P28331-5;P28331-3	-1.65145	29	23	12	45.5	-1.94819	41	28	12	52.1
NADH dehydrogenase [ubiquinone] iron-sulfur protein 2, mitochondrial	NDUFS2	O75306-2;O75306	O75306-2;O75306	-0.298353	27	16	8	48.1	-0.596458	25	14	7	39.8
NADH dehydrogenase [ubiquinone] iron-sulfur protein 3, mitochondrial	NDUFS3	O75489;O75489-2	O75489	-0.321315	32	10	4	41.3	-0.58323	24	12	2	43.9
NADH dehydrogenase [ubiquinone] iron-sulfur protein 4, mitochondrial	NDUFS4	O43181	O43181	-2.16799	6	4	2	25.1	-2.5684	7	5	1	25.7
NADH dehydrogenase [ubiquinone] iron-sulfur protein 5	NDUFS5	O43920	O43920	-1.34285	4	3	2	24.5	-1.80599	5	5	0	36.8
NADH dehydrogenase [ubiquinone] iron-sulfur protein 6, mitochondrial	NDUFS6	O75380	O75380	-1.0378	14	5	2	41.1	-1.41808	10	7	1	60.5
NADH dehydrogenase [ubiquinone] iron-sulfur protein 7, mitochondrial	NDUFS7	O75251;O75251-2	O75251;O75251-2	-0.466357	10	3	3	15	-1.14828	16	5	5	18.8
NADH dehydrogenase [ubiquinone] iron-sulfur protein 8, mitochondrial	NDUFS8	O00217	O00217	-0.443085	11	4	3	23.3	-0.816149	15	6	3	32.4
NADH dehydrogenase [ubiquinone] flavoprotein 1, mitochondrial	NDUFV1	P49821-2;P49821	P49821-2;P49821	-1.30561	16	15	4	49.5	-1.46582	21	16	5	55.8
NADH dehydrogenase [ubiquinone] flavoprotein 2, mitochondrial	NDUFV2	P19404	P19404	-0.762852	24	12	9	53	-1.12426	14	10	1	43.4
NADH dehydrogenase [ubiquinone] flavoprotein 3, mitochondrial	NDUFV3	P56181-2	P56181-2	-1.02738	14	10	4	32.1	-1.14313	20	15	5	42.1
Neudesin	NENF	Q9UMX5	Q9UMX5	1.17792	10	7	1	43	0.814032	20	10	0	64
Neogenin	NEO1	Q92859-3;Q92859-2;Q92859-4;Q92859	Q92859-3;Q92859-2;Q92859-4;Q92859	0.0824301	9	11	2	11.6	-0.0545012	12	11	2	9.7
Nestin	NES	P48681	P48681	-0.00333645	8	8	2	5.1	-0.065848	17	18	2	13.1
Sialidase-1	NEU1	Q99519	Q99519	1.32002	2	2	2	6	0.462396	3	2	1	6
Neurofibromin;Neurofibromin truncated	NF1	P21359-2;P21359-6;P21359;P21359-4;P21359-3;P21359-5	P21359-2;P21359-6;P21359;P21359-4	0.315914	6	8	1	2.9	-1.19881	4	4	3	1.8
Cysteine desulfurase, mitochondrial	NFS1	Q9Y697-2;Q9Y697;Q9Y697-3	Q9Y697-2;Q9Y697;Q9Y697-3	-0.00881285	10	10	3	36.8	-0.412294	19	14	3	43.3
NFU1 iron-sulfur cluster scaffold homolog, mitochondrial	NFU1	Q9UMS0;Q9UMS0-3;Q9UMS0-2	Q9UMS0;Q9UMS0-3;Q9UMS0-2	0.152638	11	6	3	30.3	-0.186754	12	7	0	30.3
NF-X1-type zinc finger protein NFXL1	NFXL1	Q6ZNB6;Q6ZNB6-2	Q6ZNB6;Q6ZNB6-2	0.714663	11	9	7	15.7	0.221623	7	8	0	14.4
Peptide-N(4)-(N-acetyl-beta-glucosaminyl)asparagine amidase	NGLY1	Q96IV0-3;Q96IV0-2;Q96IV0;Q96IV0-5	Q96IV0-3;Q96IV0-2;Q96IV0;Q96IV0-5	0.273456	4	4	1	14.7	-0.25532	4	4	1	8.8
NHP2-like protein 1;NHP2-like protein 1, N-terminally processed	NHP2L1	P55769	P55769	-0.246241	7	4	2	33.6	-0.549324	7	5	0	40.6
NHS-like protein 1	NHSL1	Q5SYE7-2;Q5SYE7	Q5SYE7-2;Q5SYE7	1.48016	3	6	2	4.9	0.0419666	3	3	0	3.2
Nidogen-1	NID1	P14543-2;P14543	P14543-2;P14543	0.560617	4	6	3	6.3	0.458109	6	9	3	9.4
Protein NipSnap homolog 1	NIPSNAP1	Q9BPW8	Q9BPW8	0.197362	9	6	0	29.6	0.0279986	5	4	0	21.8
Protein NipSnap homolog 3A	NIPSNAP3A	Q9UFN0;Q9BS92	Q9UFN0	0.238175	8	6	2	28.7	-0.138684	11	8	3	40.5
Omega-amidase NIT2	NIT2	Q9NQR4	Q9NQR4	0.573762	2	5	0	27.5	0.431637	6	7	3	33.7
NF-kappa-B-repressing factor	NKRF	O15226;O15226-2	O15226;O15226-2	-0.253446	10	9	5	15.5	-0.368042	23	22	6	33.8
Neurolysin, mitochondrial	NLN	Q9BYT8	Q9BYT8	-0.0943718	10	11	5	20.2	-0.364685	17	15	3	26.7
Nucleoside diphosphate kinase B	NME2	P22392-2	P22392-2	-0.148257	16	0	2	49.8	-0.371057	22	0	4	49.8
Nucleoside diphosphate kinase 3	NME3	Q13232	Q13232	-0.337576	4	5	1	33.1	-0.479024	8	7	1	45
Nucleoside diphosphate kinase, mitochondrial	NME4	O00746;O00746-2	O00746;O00746-2	-1.0211	15	9	1	50.8	-1.33159	14	9	1	46.5
Nucleoside diphosphate kinase 6	NME6	O75414;O75414-2	O75414	0.187134	3	3	1	18.3	-0.297837	4	4	1	21
NAD(P) transhydrogenase, mitochondrial	NNT	Q13423	Q13423	-0.161008	44	27	7	32	-0.591201	52	34	11	39.1
Bifunctional lysine-specific demethylase and histidyl-hydroxylase NO66	NO66	Q9H6W3;Q9H6W3-2	Q9H6W3	-0.119965	6	6	1	10.8	-0.358396	9	8	3	16.8
Nitric oxide-associated protein 1	NOA1	Q8NC60	Q8NC60	0.121281	13	11	5	23.5	-0.124593	16	16	6	33
Nucleolar and coiled-body phosphoprotein 1	NOLC1	Q14978-3	Q14978-3	0.0681893	8	1	3	11.3	-0.0832474	7	1	1	9.9
Nodal modulator 2;Nodal modulator 3	NOMO2;NOMO3	Q5JPE7-2;P69849;Q5JPE7;Q5JPE7-3	Q5JPE7-2;P69849;Q5JPE7;Q5JPE7-3	0.279174	91	2	27	44.5	-0.00446547	65	2	10	46
Non-POU domain-containing octamer-binding protein	NONO	Q15233;Q15233-2	Q15233;Q15233-2	-0.0896511	67	16	16	49.9	-0.283329	54	16	8	47.6
Nucleolar protein 16	NOP16	Q9Y3C1;Q9Y3C1-3;Q9Y3C1-2	Q9Y3C1;Q9Y3C1-3;Q9Y3C1-2	-0.415884	4	4	0	21.9	-0.564817	9	7	2	38.2
Probable 28S rRNA (cytosine(4447)-C(5))-methyltransferase	NOP2	P46087-2;P46087;P46087-4;P46087-3	P46087-2;P46087;P46087-4;P46087-3	-1.1346	4	4	2	6.4	-0.924556	12	11	8	16.3
Nucleolar protein 9	NOP9	Q86U38;Q86U38-2	Q86U38;Q86U38-2	-0.927112	4	3	2	7.2	-0.743989	4	4	2	8.5
Nitric oxide synthase-interacting protein	NOSIP	Q9Y314	Q9Y314	0.0677764	7	6	1	32.2	-0.348686	8	7	4	30.9
Neurogenic locus notch homolog protein 2;Notch 2 extracellular truncation;Notch 2 intracellular domain	NOTCH2	Q04721;P0DPK4;P0DPK3-2;P0DPK3;Q7Z3S9-2;Q7Z3S9;Q7Z3S9-3	Q04721	-0.11168	10	10	4	5.8	-0.357496	29	19	6	10
Niemann-Pick C1 protein	NPC1	O15118;O15118-2	O15118;O15118-2	0.547055	11	8	1	6.7	0.19192	12	9	1	7.4
Epididymal secretory protein E1	NPC2	P61916;P61916-2	P61916;P61916-2	0.699018	3	3	2	26.5	0.0843032	5	4	1	22.5
Puromycin-sensitive aminopeptidase;Puromycin-sensitive aminopeptidase-like protein	NPEPPS;NPEPPSL1	P55786;A6NEC2;P55786-2;A6NEC2-3;A6NEC2-2	P55786;A6NEC2;P55786-2	-0.24768	3	4	1	5.3	-0.337426	3	4	1	4.4
Nuclear protein localization protein 4 homolog	NPLOC4	Q8TAT6;Q8TAT6-2	Q8TAT6;Q8TAT6-2	0.447949	5	5	2	11.3	0.0398294	6	6	4	16
Nucleophosmin	NPM1	P06748;P06748-2;P06748-3	P06748;P06748-2;P06748-3	-0.2878	63	7	13	40.8	-0.445197	56	5	8	25.9
Nucleoplasmin-3	NPM3	O75607	O75607	-0.321459	8	3	2	23.6	-0.617769	9	5	1	36.5
Neuroplastin	NPTN	Q9Y639-1;Q9Y639;Q9Y639-3;Q9Y639-4;Q9Y639-5	Q9Y639-1;Q9Y639;Q9Y639-3;Q9Y639-4;Q9Y639-5	0.121281	9	4	0	13.8	0.184654	10	4	0	13.8
GTPase NRas	NRAS	P01111	P01111	0.0963968	7	2	1	38.1	-0.203389	11	2	3	39.2
Nurim	NRM	Q8IXM6;Q8IXM6-2	Q8IXM6;Q8IXM6-2	-0.15457	3	3	1	15.6	-0.816313	6	6	2	23.7
Ribosome biogenesis protein NSA2 homolog	NSA2	O95478	O95478	0.557091	2	2	1	7.7	0.0891293	3	3	1	13.1
Sterol-4-alpha-carboxylate 3-dehydrogenase, decarboxylating	NSDHL	Q15738	Q15738	-0.352639	27	13	5	47.5	-0.552475	23	16	3	53.1
Vesicle-fusing ATPase	NSF	P46459;P46459-2	P46459;P46459-2	0.178746	24	21	3	30.2	-0.16954	35	32	2	48.5
Nuclear speckle splicing regulatory protein 1	NSRP1	Q9H0G5	Q9H0G5	0.16877	4	3	2	5.4	-0.327802	8	7	1	18.1
tRNA (cytosine(34)-C(5))-methyltransferase	NSUN2	Q08J23;Q08J23-2;Q08J23-3	Q08J23;Q08J23-2;Q08J23-3	0.141171	6	8	2	17.9	-0.0927488	5	7	1	12.9
Cytosolic 5-nucleotidase 3A	NT5C3A	Q9H0P0;Q9H0P0-3;Q9H0P0-2;Q9H0P0-1	Q9H0P0;Q9H0P0-3;Q9H0P0-2;Q9H0P0-1	0.0894982	9	8	2	28.3	-0.185867	10	10	5	33.3
5-nucleotidase domain-containing protein 2	NT5DC2	Q9H857-2;Q9H857;Q9H857-3;Q9H857-4	Q9H857-2;Q9H857;Q9H857-3;Q9H857-4	-0.539813	19	15	6	40	-0.755998	31	20	9	45.4
5-nucleotidase domain-containing protein 3	NT5DC3	Q86UY8;Q86UY8-2	Q86UY8;Q86UY8-2	0.785174	4	6	2	17.5	0.225447	18	14	7	33.2
Cancer-related nucleoside-triphosphatase	NTPCR	Q9BSD7	Q9BSD7	0.352307	10	7	1	48.4	0.0310466	10	8	3	55.3
Nucleobindin-1	NUCB1	Q02818	Q02818	0.807355	21	15	7	42.7	0.507132	25	17	4	44.7
Nucleobindin-2;Nesfatin-1	NUCB2	P80303-2;P80303	P80303-2;P80303	0.143524	12	9	3	30.5	-0.214	13	10	3	34.5
Nuclear migration protein nudC	NUDC	Q9Y266	Q9Y266	0.0535284	2	2	1	7.9	-0.396379	3	3	0	11.2
Protein syndesmos	NUDT16L1	Q9BRJ7;Q9BRJ7-2;Q96DE0-3;Q96DE0	Q9BRJ7;Q9BRJ7-2	-0.212334	6	5	4	33.2	-0.533464	10	9	2	53.6
Nucleoside diphosphate-linked moiety X motif 19, mitochondrial	NUDT19	A8MXV4	A8MXV4	-0.592136	6	7	4	30.7	-0.679063	7	6	1	27.5
Cleavage and polyadenylation specificity factor subunit 5	NUDT21	O43809	O43809	-0.142322	40	10	6	41.4	-0.466862	24	12	5	51.1
Nucleoside diphosphate-linked moiety X motif 6	NUDT6	P53370;P53370-2	P53370	-0.0117043	2	2	1	5.1	-0.768756	4	4	1	14.9
ADP-ribose pyrophosphatase, mitochondrial	NUDT9	Q9BW91-2;Q9BW91	Q9BW91-2;Q9BW91	-0.269704	3	3	3	12.3	-0.452701	5	5	0	19
Nuclear mitotic apparatus protein 1	NUMA1	Q14980-2;Q14980;Q14980-4;Q14980-3;Q14980-5	Q14980-2;Q14980;Q14980-4;Q14980-3	0.972472	3	5	2	3.1	0.301995	16	15	7	9.5
Protein numb homolog	NUMB	P49757-8;P49757-7;P49757-6;P49757-5;P49757-4;P49757-2;P49757-3;P49757;P49757-9	P49757-8;P49757-7;P49757-6;P49757-5;P49757-4;P49757-2;P49757-3;P49757	-0.0423083	2	2	0	7.9	-0.201759	2	2	0	7.2
Nuclear pore complex protein Nup107	NUP107	P57740;P57740-2	P57740;P57740-2	-0.0740917	9	2	1	11.4	-0.419539	18	4	5	19.6
Nuclear pore complex protein Nup133	NUP133	Q8WUM0	Q8WUM0	-0.21322	30	29	3	36.2	-0.302524	21	18	3	24
Nuclear pore complex protein Nup153	NUP153	P49790;P49790-3;P49790-2	P49790;P49790-3;P49790-2	-0.189549	16	19	9	19.3	-0.128953	15	16	2	16.6
Nuclear pore complex protein Nup155	NUP155	O75694;O75694-2	O75694;O75694-2	-0.0446277	51	32	10	34.4	-0.249021	64	30	9	29.3
Nuclear pore complex protein Nup160	NUP160	Q12769;Q12769-3;Q12769-2	Q12769	-0.178861	36	30	7	26.2	-0.401849	31	21	8	18
Nucleoporin NUP188 homolog	NUP188	Q5SRE5;Q5SRE5-2	Q5SRE5;Q5SRE5-2	-0.129544	14	17	4	12.6	-0.445303	19	20	6	12.9
Nuclear pore complex protein Nup205	NUP205	Q92621	Q92621	-0.0976871	54	46	10	30.2	-0.307312	45	39	5	23.6
Nuclear pore membrane glycoprotein 210	NUP210	Q8TEM1;Q8TEM1-2	Q8TEM1	0.219339	60	35	9	22.5	-0.131194	61	39	9	24.7
Nucleoporin NUP53	NUP35	Q8NFH5;Q8NFH5-2;Q8NFH5-3	Q8NFH5;Q8NFH5-2	0.234379	4	4	1	17.5	-0.0274372	5	5	2	25.8
Nucleoporin Nup37	NUP37	Q8NFH4	Q8NFH4	-0.105147	11	9	3	33.7	-0.471031	13	8	4	33.7
Nuclear pore complex protein Nup50	NUP50	Q9UKX7-2;Q9UKX7	Q9UKX7-2;Q9UKX7	0.190678	4	5	1	20.2	-0.200379	8	8	2	28.2
Nuclear pore complex protein Nup85	NUP85	Q9BW27;Q9BW27-3;Q9BW27-2	Q9BW27;Q9BW27-3;Q9BW27-2	-0.270887	3	4	0	8.8	-0.388685	11	12	2	27.4
Nuclear pore complex protein Nup93	NUP93	Q8N1F7;Q8N1F7-2	Q8N1F7;Q8N1F7-2	-0.132404	25	24	6	32.7	-0.397474	12	13	3	17.1
Nuclear pore complex protein Nup98-Nup96;Nuclear pore complex protein Nup98;Nuclear pore complex protein Nup96	NUP98	P52948-5;P52948;P52948-6;P52948-2	P52948-5;P52948;P52948-6;P52948-2	-0.249411	8	14	2	10.2	-0.338225	17	17	0	11.3
Dehydrodolichyl diphosphate syntase complex subunit NUS1	NUS1	Q96E22	Q96E22	-0.547826	4	4	1	22.5	-0.435095	3	4	0	27.6
Ornithine aminotransferase, mitochondrial;Ornithine aminotransferase, hepatic form;Ornithine aminotransferase, renal form	OAT	P04181;P04181-2	P04181;P04181-2	0.697596	43	20	11	62.6	0.361379	54	20	6	59.5
OCIA domain-containing protein 1	OCIAD1	Q9NX40;Q9NX40-3;Q9NX40-2;Q9NX40-4	Q9NX40;Q9NX40-3;Q9NX40-2;Q9NX40-4	0.32458	13	6	1	24.9	-0.0725861	13	6	1	24.9
OCIA domain-containing protein 2	OCIAD2	Q56VL3;Q56VL3-2	Q56VL3	0.247928	11	6	2	38.3	-0.389347	14	6	2	38.3
Occludin	OCLN	Q16625-2;Q16625-3;Q16625;Q16625-4;Q16625-5	Q16625-2;Q16625-3;Q16625;Q16625-4;Q16625-5	0.0082	3	5	1	17.9	-0.300885	3	3	1	7.3
Protein odr-4 homolog	ODR4	Q5SWX8;Q5SWX8-4;Q5SWX8-3;Q5SWX8-2	Q5SWX8;Q5SWX8-4;Q5SWX8-3;Q5SWX8-2	0.35061	8	6	7	17.4	-0.0705267	14	13	5	35
2-oxoglutarate dehydrogenase, mitochondrial	OGDH	Q02218;Q02218-2;Q02218-3	Q02218;Q02218-2	-0.204333	40	28	7	39.7	-0.54745	48	30	3	46.1
2-oxoglutarate dehydrogenase-like, mitochondrial	OGDHL	Q9ULD0;Q9ULD0-2;Q9ULD0-3	Q9ULD0;Q9ULD0-2;Q9ULD0-3	-0.583722	5	4	3	9.2	-1.0453	3	4	3	9.8
2-oxoglutarate and iron-dependent oxygenase domain-containing protein 3	OGFOD3	Q6PK18;Q6PK18-2	Q6PK18;Q6PK18-2	0.461005	2	2	1	7.5	-0.118094	3	3	1	9.7
UDP-N-acetylglucosamine--peptide N-acetylglucosaminyltransferase 110 kDa subunit	OGT	O15294;O15294-3;O15294-2;O15294-4	O15294;O15294-3;O15294-2;O15294-4	-0.129387	9	10	3	12.1	-0.430499	13	16	2	21.2
Obg-like ATPase 1	OLA1	Q9NTK5;Q9NTK5-3;Q9NTK5-2	Q9NTK5;Q9NTK5-3	-0.251195	4	5	2	21.5	-0.235972	8	6	2	18.9
Metalloendopeptidase OMA1, mitochondrial	OMA1	Q96E52;Q96E52-2	Q96E52;Q96E52-2	0.0231843	2	2	1	4.4	-0.466549	6	6	3	12.2
Dynamin-like 120 kDa protein, mitochondrial;Dynamin-like 120 kDa protein, form S1	OPA1	O60313;O60313-2;O60313-11;O60313-10;O60313-13;O60313-9	O60313;O60313-2;O60313-11;O60313-10;O60313-13;O60313-9	0.601411	51	34	16	39.3	0.217843	59	34	18	40.6
Optic atrophy 3 protein	OPA3	Q9H6K4;Q9H6K4-2	Q9H6K4;Q9H6K4-2	0.288063	5	3	2	12.8	-0.226755	4	3	2	12.8
ORM1-like protein 1	ORMDL1	Q9P0S3	Q9P0S3	-0.168317	7	0	0	21.6	-0.421371	6	1	1	33.3
Protein OS-9	OS9	Q13438-4;Q13438;Q13438-6;Q13438-5;Q13438-3;Q13438-2;Q13438-7;Q13438-8	Q13438-4;Q13438;Q13438-6;Q13438-5;Q13438-3;Q13438-2;Q13438-7;Q13438-8	0.0540844	6	6	2	13.3	-0.590722	3	3	1	6.6
Oxysterol-binding protein 1	OSBP	P22059;Q969R2-5;Q969R2-4	P22059	-0.800274	17	16	2	30.7	-1.28001	22	15	8	22.4
Oxysterol-binding protein-related protein 8	OSBPL8	Q9BZF1-3;Q9BZF1-2;Q9BZF1;Q9H0X9-3;Q9H0X9;Q9H0X9-2	Q9BZF1-3;Q9BZF1-2;Q9BZF1	0.0306892	13	12	4	20.9	-0.250113	22	18	3	29.5
Oxysterol-binding protein-related protein 9	OSBPL9	Q96SU4-7;Q96SU4-2;Q96SU4;Q96SU4-5;Q96SU4-4;Q96SU4-3;Q96SU4-6	Q96SU4-7;Q96SU4-2;Q96SU4;Q96SU4-5;Q96SU4-4;Q96SU4-3;Q96SU4-6	-0.368924	2	3	0	4.6	-0.749835	7	8	3	17
Probable tRNA N6-adenosine threonylcarbamoyltransferase, mitochondrial	OSGEPL1	Q9H4B0;Q9H4B0-3;Q9H4B0-2	Q9H4B0;Q9H4B0-3;Q9H4B0-2	-0.168285	3	3	0	8.9	-0.650397	6	5	2	15.2
Oligosaccharyltransferase complex subunit OSTC	OSTC	Q9NRP0;Q9NRP0-2	Q9NRP0;Q9NRP0-2	-0.00497146	9	3	2	19.5	-0.286645	12	3	1	19.5
Mitochondrial inner membrane protein OXA1L	OXA1L	Q15070;Q15070-2;Q15070-3	Q15070;Q15070-2	0.320196	17	9	5	19.1	-0.0832474	11	9	1	21.1
Succinyl-CoA:3-ketoacid coenzyme A transferase 1, mitochondrial	OXCT1	P55809;P55809-2;Q9BYC2	P55809	-0.0354904	26	13	4	35.4	-0.3667	32	15	8	42.5
Oxidoreductase NAD-binding domain-containing protein 1	OXNAD1	Q96HP4	Q96HP4	0.612022	3	3	2	12.5	0.230922	5	6	0	24.7
Prolyl 4-hydroxylase subunit alpha-1	P4HA1	P13674;P13674-3;P13674-2	P13674;P13674-3;P13674-2	0.253384	16	13	3	31.5	-0.14496	27	16	5	38.2
Prolyl 4-hydroxylase subunit alpha-2	P4HA2	O15460-2;O15460	O15460-2;O15460	1.05137	11	11	5	29.6	0.837713	13	14	3	38.6
Protein disulfide-isomerase	P4HB	P07237	P07237	1.04747	84	25	23	58.9	0.797839	66	24	8	52.2
Proliferation-associated protein 2G4	PA2G4	Q9UQ80;Q9UQ80-2	Q9UQ80;Q9UQ80-2	-0.201261	23	16	7	53	-0.28948	20	14	2	43.7
Polyadenylate-binding protein 1	PABPC1	P11940;P11940-2;Q9H361;Q4VXU2;Q4VXU2-2;Q96DU9-2;Q96DU9	P11940;P11940-2	0.0060466	26	13	4	41.2	-0.300885	46	16	7	41.5
Polyadenylate-binding protein 4	PABPC4	Q13310-2;Q13310;Q13310-3;P0CB38	Q13310-2;Q13310;Q13310-3	0.208892	11	10	3	35.2	-0.201006	12	10	2	34.4
Polyadenylate-binding protein 2	PABPN1	Q86U42;Q86U42-2;Q92843-2	Q86U42;Q86U42-2;Q92843-2	-0.230465	6	5	3	35.9	-0.495286	6	4	1	21.2
Protein kinase C and casein kinase substrate in neurons protein 3	PACSIN3	Q9UKS6	Q9UKS6	-0.193981	2	2	0	6.6	-0.246469	3	4	1	11.8
RNA polymerase II-associated factor 1 homolog	PAF1	Q8N7H5;Q8N7H5-3;Q8N7H5-2	Q8N7H5;Q8N7H5-3;Q8N7H5-2	-0.52874	11	12	6	30.9	-0.658463	13	12	5	30.3
Serine/threonine-protein kinase PAK 4	PAK4	O96013;O96013-4;O96013-2;O96013-3;Q9NQU5-2;Q9NQU5;Q9P286	O96013;O96013-4;O96013-2;O96013-3	-0.144361	2	2	0	8	-0.486663	7	8	1	21
Paralemmin-1	PALM	O75781-2;O75781	O75781-2;O75781	0.00432164	4	3	1	14.6	-0.185613	5	4	0	18.4
Paralemmin-3	PALM3	A6NDB9	A6NDB9	-0.200034	11	12	8	29	-0.257373	12	11	3	21.7
Mitochondrial import inner membrane translocase subunit TIM16	PAM16	P57737-3;Q9Y3D7	P57737-3;Q9Y3D7	0.753776	2	3	1	3.1	0.29752	9	4	2	5.3
Protein deglycase DJ-1	PARK7	Q99497	Q99497	0.615981	11	9	2	46.6	0.259012	15	10	0	50.8
Presenilins-associated rhomboid-like protein, mitochondrial;P-beta	PARL	Q9H300-2;Q9H300	Q9H300-2;Q9H300	0.981633	6	3	1	12.2	0.703032	3	4	1	17
Poly(A)-specific ribonuclease PARN	PARN	O95453-2;O95453-3;O95453;O95453-4	O95453-2;O95453-3;O95453;O95453-4	-0.103069	2	3	2	5.4	-0.0354831	4	5	1	10.6
Poly [ADP-ribose] polymerase 1	PARP1	P09874	P09874	-0.089866	65	40	14	45.9	-0.288654	77	44	16	46.4
Mono [ADP-ribose] polymerase PARP16	PARP16	Q8N5Y8-3;Q8N5Y8;Q8N5Y8-2	Q8N5Y8-3;Q8N5Y8;Q8N5Y8-2	-0.419932	3	4	0	14.2	-0.613909	10	8	2	26.3
Pre-B-cell leukemia transcription factor 1	PBX1	P40424-2;P40424-3;P40424;P40426-4;P40426-3;P40426-2;P40426-5;P40426	P40424-2;P40424-3;P40424	-0.262469	2	1	1	8.4	-0.542902	4	2	1	19.9
Pre-B-cell leukemia transcription factor-interacting protein 1	PBXIP1	Q96AQ6;Q96AQ6-2;Q96AQ6-3	Q96AQ6;Q96AQ6-2;Q96AQ6-3	0.597317	9	8	3	14	0.220564	6	7	3	10.5
Pyruvate carboxylase, mitochondrial	PC	P11498;P11498-2	P11498	0.308594	13	14	4	18	-0.024036	17	18	3	19.9
Poly(rC)-binding protein 1	PCBP1	Q15365	Q15365	-0.210529	9	7	0	48.9	-0.521151	12	7	2	48.9
Poly(rC)-binding protein 2	PCBP2	Q15366-6;Q15366-3;Q15366;Q15366-2;Q15366-4;Q15366-5;Q15366-7;Q15366-8;P57721-2;P57721-3;P57721-5;P57721-4;P57721	Q15366-6;Q15366-3;Q15366;Q15366-2;Q15366-4;Q15366-5;Q15366-7;Q15366-8	-0.266594	19	9	3	47.1	-0.350158	23	9	4	47.1
Propionyl-CoA carboxylase alpha chain, mitochondrial	PCCA	P05165;P05165-2;P05165-3	P05165;P05165-2;P05165-3	-0.328634	6	6	5	11.1	-0.953973	10	10	6	16.9
Propionyl-CoA carboxylase beta chain, mitochondrial	PCCB	P05166;P05166-2	P05166;P05166-2	-0.546941	5	7	3	18.6	-0.679514	7	9	2	23.2
Pre-mRNA cleavage complex 2 protein Pcf11	PCF11	O94913	O94913	-1.48754	2	2	1	1.9	-0.721766	7	9	2	6.1
PCI domain-containing protein 2	PCID2	Q5JVF3-3;Q5JVF3-2;Q5JVF3;Q5JVF3-4	Q5JVF3-3;Q5JVF3-2;Q5JVF3;Q5JVF3-4	-0.168625	3	4	1	13	-0.540027	9	8	4	25
Phosphoenolpyruvate carboxykinase [GTP], mitochondrial	PCK2	Q16822;Q16822-3;Q16822-2;P35558;P35558-2	Q16822;Q16822-3;Q16822-2	1.00971	24	23	7	45.8	0.550423	27	23	1	46.2
Pericentriolar material 1 protein	PCM1	Q15154-2;Q15154-4	Q15154-2;Q15154-4	0.418136	2	1	0	26	0.167102	2	1	0	26.5
Pericentriolar material 1 protein	PCM1	Q15154-5	Q15154-5	0.625645	41	1	17	24.4	0.166325	60	0	14	24.7
Protein-L-isoaspartate(D-aspartate) O-methyltransferase	PCMT1	P22061;P22061-2	P22061;P22061-2	0.453333	9	8	1	44.5	0.366783	8	7	0	39.2
Proliferating cell nuclear antigen	PCNA	P12004	P12004	-0.290251	16	10	2	47.1	-0.491391	15	10	4	47.1
Prenylcysteine oxidase 1	PCYOX1	Q9UHG3;Q9UHG3-2	Q9UHG3;Q9UHG3-2	0.177344	18	12	6	26.9	-0.0756011	20	15	0	36.4
Prenylcysteine oxidase-like	PCYOX1L	Q8NBM8	Q8NBM8	0.339023	2	3	2	7.7	-0.0855607	2	1	1	2.2
28 kDa heat- and acid-stable phosphoprotein	PDAP1	Q13442	Q13442	-0.261518	8	6	4	35.9	-0.212756	6	5	0	26.5
Programmed cell death protein 10	PDCD10	Q9BUL8	Q9BUL8	0.183582	2	3	0	23.1	0.336154	2	2	0	10.8
Programmed cell death protein 5	PDCD5	O14737;O14737-2	O14737;O14737-2	-0.090849	2	3	0	27.2	-0.278817	7	5	1	45.6
Programmed cell death protein 6	PDCD6	O75340-2;O75340	O75340-2;O75340	0.537147	2	2	1	12.7	0.0753984	2	3	0	15.3
2,5-phosphodiesterase 12	PDE12	Q6L8Q7;Q6L8Q7-2	Q6L8Q7;Q6L8Q7-2	-0.0424419	6	8	2	23.6	-0.413594	12	11	3	26.3
Peptide deformylase, mitochondrial	PDF	Q9HBH1	Q9HBH1	-0.629278	4	4	1	23.5	-0.88276	8	9	1	49.4
Pyruvate dehydrogenase E1 component subunit alpha, somatic form, mitochondrial	PDHA1	P08559;P08559-4;P08559-3;P08559-2;P29803	P08559;P08559-4;P08559-3;P08559-2	-0.140905	31	15	7	43.8	-0.441484	31	15	8	43.8
Pyruvate dehydrogenase E1 component subunit beta, mitochondrial	PDHB	P11177;P11177-2;P11177-3	P11177;P11177-2;P11177-3	-0.233091	41	14	5	52.9	-0.518737	37	15	7	52.9
Pyruvate dehydrogenase protein X component, mitochondrial	PDHX	O00330;O00330-3;O00330-2	O00330;O00330-3	-0.198725	18	12	5	38.7	-0.348459	19	16	2	42.1
Protein disulfide-isomerase A3	PDIA3	P30101	P30101	0.90049	104	31	37	66.1	0.600402	82	34	12	68.1
Protein disulfide-isomerase A4	PDIA4	P13667	P13667	0.903501	49	35	7	52.6	0.640546	80	35	15	51.5
Protein disulfide-isomerase A5	PDIA5	Q14554;Q14554-2	Q14554	0.935082	5	4	4	13.9	0.771224	4	4	0	9.8
Protein disulfide-isomerase A6	PDIA6	Q15084-3;Q15084;Q15084-4;Q15084-5;Q15084-2	Q15084-3;Q15084;Q15084-4;Q15084-5;Q15084-2	0.790272	34	15	7	41.4	0.560579	39	15	8	46.2
[Pyruvate dehydrogenase (acetyl-transferring)] kinase isozyme 1, mitochondrial	PDK1	Q15118;Q15118-2	Q15118;Q15118-2	-0.189236	6	6	3	14.7	-0.523963	19	11	7	33.7
[Pyruvate dehydrogenase (acetyl-transferring)] kinase isozyme 3, mitochondrial	PDK3	Q15120;Q15120-2	Q15120;Q15120-2	-0.124016	11	6	5	24.6	-0.293959	15	11	5	33
PDZ and LIM domain protein 1	PDLIM1	O00151	O00151	0.00949053	13	10	6	52.6	-0.198871	17	14	5	54.1
Sister chromatid cohesion protein PDS5 homolog A	PDS5A	Q29RF7;Q29RF7-3	Q29RF7	-0.457158	22	19	6	19	-0.710437	23	17	4	17.1
Decaprenyl-diphosphate synthase subunit 1	PDSS1	Q5T2R2;Q5T2R2-3;Q5T2R2-2	Q5T2R2;Q5T2R2-3;Q5T2R2-2	0.514602	4	3	1	10.6	0.486348	7	6	0	19
Decaprenyl-diphosphate synthase subunit 2	PDSS2	Q86YH6;Q86YH6-2	Q86YH6;Q86YH6-2	-0.0854202	9	9	5	26.8	-0.414136	14	13	1	38.1
PDZ domain-containing protein 8	PDZD8	Q8NEN9	Q8NEN9	-0.184244	10	10	4	12.7	-0.327802	14	15	1	17.2
Phosphatidylethanolamine-binding protein 1;Hippocampal cholinergic neurostimulating peptide	PEBP1	P30086	P30086	-0.214157	6	6	1	47.6	-0.310922	6	5	1	32.6
Proline-, glutamic acid- and leucine-rich protein 1	PELP1	Q8IZL8	Q8IZL8	-0.716102	25	22	9	35.3	-0.656451	24	19	3	24.5
Phosphatidylethanolamine N-methyltransferase	PEMT	Q9UBM1-2;Q9UBM1-3;Q9UBM1	Q9UBM1-2;Q9UBM1-3;Q9UBM1	-0.0206624	3	1	0	5.5	-0.447632	5	2	0	9.3
Pescadillo homolog	PES1	O00541-2;O00541	O00541-2;O00541	-0.301088	2	2	1	4.5	-0.547351	4	3	2	8.9
Protein PET100 homolog, mitochondrial	PET100	P0DJ07	P0DJ07	-0.653355	2	2	0	13.7	-0.892197	6	3	0	23.3
Peroxisomal membrane protein 11B	PEX11B	O96011-2;O96011	O96011-2;O96011	0.370164	3	5	2	23.3	-0.145482	8	6	3	25.7
Peroxisomal membrane protein PEX13	PEX13	Q92968	Q92968	0.726221	3	4	1	17.6	0.118022	2	3	1	8.9
Peroxisomal membrane protein PEX14	PEX14	O75381-2;O75381	O75381-2;O75381	-0.075216	10	10	2	42.8	-0.277033	9	7	0	35.3
Peroxisomal membrane protein PEX16	PEX16	Q9Y5Y5;Q9Y5Y5-2	Q9Y5Y5;Q9Y5Y5-2	0.216982	5	4	1	17.6	0.0422934	8	7	1	19.6
Peroxisomal biogenesis factor 19	PEX19	P40855;P40855-5	P40855;P40855-5	-0.0582026	7	7	1	37.1	-0.191815	5	4	0	17.7
Peroxisome biogenesis factor 2	PEX2	P28328	P28328	0.262553	2	2	0	7.5	-0.175684	2	2	0	7.5
Peroxisomal biogenesis factor 3	PEX3	P56589	P56589	0.210638	10	7	1	25.5	-0.147567	7	7	1	26.3
Prefoldin subunit 2	PFDN2	Q9UHV9	Q9UHV9	0.226508	2	2	0	16.9	-0.52717	5	4	1	32.5
Profilin-1	PFN1	P07737;CON__P02584	P07737	-0.020838	11	6	0	55.7	-0.163628	11	8	2	63.6
Phosphoglycerate mutase 1	PGAM1	P18669;P15259;Q8N0Y7	P18669	-0.493357	5	4	1	24.4	-0.573471	2	2	0	9.8
Serine/threonine-protein phosphatase PGAM5, mitochondrial	PGAM5	Q96HS1;Q96HS1-2	Q96HS1;Q96HS1-2	-0.0814	41	15	4	55.4	-0.321928	29	16	7	57.1
Phosphoglycerate kinase 1	PGK1	P00558-2;P00558;P07205	P00558-2;P00558	-0.11182	15	13	6	50.1	-0.173767	18	16	5	57.8
Membrane-associated progesterone receptor component 1	PGRMC1	O00264;O00264-2	O00264;O00264-2	-0.361602	27	10	3	44.1	-0.524365	27	12	6	51.3
Membrane-associated progesterone receptor component 2	PGRMC2	O15173;O15173-2	O15173;O15173-2	-0.157705	25	10	6	47.5	-0.447209	20	9	5	47.5
Prohibitin	PHB	P35232;P35232-2	P35232;P35232-2	0.0850168	27	11	1	44.9	-0.306029	24	17	3	71.7
Prohibitin-2	PHB2	Q99623;Q99623-2	Q99623;Q99623-2	0.0790197	52	14	7	50.5	-0.313014	45	15	4	54.5
PHD finger-like domain-containing protein 5A	PHF5A	Q7RTV0	Q7RTV0	-0.283545	6	4	0	40.9	-0.610039	6	5	3	54.5
D-3-phosphoglycerate dehydrogenase	PHGDH	O43175	O43175	0.0942361	6	7	5	16.5	-0.0915306	10	10	2	24.4
PHD and RING finger domain-containing protein 1	PHRF1	Q9P1Y6-2;Q9P1Y6-3;Q9P1Y6	Q9P1Y6-2;Q9P1Y6-3;Q9P1Y6	-0.600905	2	3	1	3.2	-0.396269	6	6	1	6.2
Phosphatidylinositol 4-kinase type 2-alpha	PI4K2A	Q9BTU6	Q9BTU6	0.354339	8	9	3	24.8	-0.0786098	14	15	3	41.3
Phosphatidylinositol 4-kinase alpha	PI4KA	P42356;P42356-2;A4QPH2-2;A4QPH2-4;A4QPH2;Q8N8J0	P42356	-0.192019	11	14	3	8.7	-0.297485	23	27	11	15
Phosphatidylinositol-binding clathrin assembly protein	PICALM	Q13492-4;Q13492-3;Q13492-2;Q13492-5;Q13492;O60641-3;O60641-4;O60641	Q13492-4;Q13492-3;Q13492-2;Q13492-5;Q13492	0.294077	2	3	1	6.2	-0.378512	3	3	0	7.8
Piezo-type mechanosensitive ion channel component 1	PIEZO1	Q92508	Q92508	-0.155068	2	3	2	2.7	-0.512985	6	6	3	3.1
GPI ethanolamine phosphate transferase 2	PIGG	Q5H8A4-4;Q5H8A4-2;Q5H8A4;Q5H8A4-5;Q5H8A4-6;Q5H8A4-3	Q5H8A4-4;Q5H8A4-2;Q5H8A4;Q5H8A4-5;Q5H8A4-6;Q5H8A4-3	-1.93016	2	4	1	11.7	-0.55159	3	3	0	8.6
Phosphatidylinositol N-acetylglucosaminyltransferase subunit H	PIGH	Q14442	Q14442	0.156785	3	4	1	20.7	-0.171719	4	4	0	19.1
GPI-anchor transamidase	PIGK	Q92643;Q92643-2	Q92643;Q92643-2	0.0840642	9	6	1	20.5	-0.213627	15	10	3	36.7
GPI transamidase component PIG-S	PIGS	Q96S52;Q96S52-2	Q96S52;Q96S52-2	0.0820213	17	11	4	30.6	-0.18574	25	16	6	40.4
GPI transamidase component PIG-T	PIGT	Q969N2-5;Q969N2;Q969N2-4;Q969N2-2;Q969N2-6;Q969N2-3	Q969N2-5;Q969N2;Q969N2-4;Q969N2-2;Q969N2-6	-0.0268076	14	13	3	30.1	-0.242816	19	15	2	30.7
Phosphatidylinositol glycan anchor biosynthesis class U protein	PIGU	Q9H490-2;Q9H490	Q9H490-2;Q9H490	-0.12803	4	5	0	14.7	-0.404903	6	5	1	14.7
Phosphatidylinositol 4-phosphate 3-kinase C2 domain-containing subunit alpha	PIK3C2A	O00443;O00443-2	O00443	0.289362	5	6	2	4.3	-0.633385	9	9	1	6
Peptidyl-prolyl cis-trans isomerase NIMA-interacting 1	PIN1	Q13526;O15428	Q13526	-0.237405	7	6	1	42.9	-0.353775	6	4	0	37.4
Phosphatidylinositol 4-phosphate 5-kinase type-1 alpha;Putative PIP5K1A and PSMD4-like protein	PIP5K1A;PIPSL	Q99755-4;Q99755-3;Q99755;Q99755-2;A2A3N6;O60331-4;O60331;O60331-2;O60331-3	Q99755-4;Q99755-3;Q99755;Q99755-2;A2A3N6	0.270469	5	7	1	18.6	0.00724615	4	5	2	16.9
Phosphatidylserine decarboxylase proenzyme;Phosphatidylserine decarboxylase alpha chain;Phosphatidylserine decarboxylase beta chain	PISD	Q9UG56;Q9UG56-2	Q9UG56;Q9UG56-2	-0.90782	2	3	1	7.3	-0.145743	5	6	0	16.1
Presequence protease, mitochondrial	PITRM1	Q5JRX3-2;Q5JRX3;Q5JRX3-3	Q5JRX3-2;Q5JRX3;Q5JRX3-3	0.265557	23	22	3	28.2	-0.0549179	34	28	3	36.3
Pyruvate kinase PKM	PKM	P14618;P14618-2;P14618-3;P30613-2;P30613	P14618;P14618-2;P14618-3	-0.102589	15	14	3	34.5	-0.278104	28	23	6	63.8
Membrane-associated tyrosine- and threonine-specific cdc2-inhibitory kinase	PKMYT1	Q99640-3;Q99640;Q99640-2;Q99640-4	Q99640-3;Q99640;Q99640-2;Q99640-4	-0.533263	2	4	0	12.7	-0.549127	2	5	0	11.2
Serine/threonine-protein kinase N2	PKN2	Q16513;Q16513-3;Q16513-2;Q16513-4;Q16513-5;Q16512;Q16512-2	Q16513;Q16513-3;Q16513-2;Q16513-4;Q16513-5	-0.188924	25	21	9	26.7	-0.444561	25	24	6	32.1
HRAS-like suppressor 3	PLA2G16	P53816	P53816	0.111432	6	5	1	34.6	0.00479773	4	4	0	25.9
1-phosphatidylinositol 4,5-bisphosphate phosphodiesterase beta-3	PLCB3	Q01970-2;Q01970	Q01970-2;Q01970	-0.707148	2	3	1	3	-0.679244	9	10	2	10.9
Mitochondrial cardiolipin hydrolase	PLD6	Q8N2A8;REV__P41226	Q8N2A8	0.075738	5	5	3	29.8	-0.490878	2	2	1	6.7
Plectin	PLEC	Q15149-4;Q15149-7;Q15149-8;Q15149-9;Q15149-5;Q15149-6;Q15149-2;Q15149	Q15149-4;Q15149-7;Q15149-8;Q15149-9;Q15149-5;Q15149-6;Q15149-2;Q15149	-0.118445	98	1	24	24.7	-0.170566	168	3	32	34.3
Pleckstrin homology domain-containing family A member 5	PLEKHA5	Q9HAU0;Q9HAU0-2;Q9HAU0-4;Q9HAU0-6;Q9HAU0-5;Q9HAU0-8;Q9HAU0-3;Q9HAU0-7	Q9HAU0;Q9HAU0-2;Q9HAU0-4;Q9HAU0-6;Q9HAU0-5;Q9HAU0-8;Q9HAU0-3	-0.472469	5	7	2	7.3	-0.260026	6	6	2	6.2
Plasminogen receptor (KT)	PLGRKT	Q9HBL7	Q9HBL7	0.0499095	8	5	1	27.2	-0.424815	12	5	4	27.2
Perilipin-2	PLIN2	Q99541	Q99541	0.541911	2	2	2	8.7	0.28914	2	2	0	5.3
Serine/threonine-protein kinase PLK1	PLK1	P53350	P53350	-0.0754744	10	9	3	20.4	-0.342213	19	15	3	33.7
Procollagen-lysine,2-oxoglutarate 5-dioxygenase 1	PLOD1	Q02809;Q02809-2	Q02809;Q02809-2	0.879157	25	18	9	34.8	0.613432	20	18	4	34.5
Procollagen-lysine,2-oxoglutarate 5-dioxygenase 2	PLOD2	O00469-2;O00469;O00469-3	O00469-2;O00469;O00469-3	1.21487	20	18	4	30.6	0.840991	21	19	2	28.8
Procollagen-lysine,2-oxoglutarate 5-dioxygenase 3	PLOD3	O60568	O60568	1.01514	21	16	6	27.9	0.721539	16	18	2	30.9
Pleiotropic regulator 1	PLRG1	O43660-2;O43660	O43660-2;O43660	-0.360064	2	2	0	7.5	-0.465713	7	5	1	17.8
Plastin-3	PLS3	P13797;P13797-3;P13797-2;P13796;Q14651	P13797;P13797-3;P13797-2	0.751121	8	11	4	24	0.604148	11	12	3	26
Phospholipid transfer protein	PLTP	P55058-3;P55058-4;P55058-2;P55058	P55058-3;P55058-4;P55058-2;P55058	0.528971	2	2	1	6.3	0.15909	2	2	0	5.8
Plexin-A1	PLXNA1	Q9UIW2;Q9HCM2-4;O75051	Q9UIW2	0.19711	12	5	6	6.6	0.0657327	19	14	9	13
Plexin-A3	PLXNA3	P51805	P51805	-0.00148678	3	5	3	5.7	0.283755	7	9	3	9.8
Plexin-B2	PLXNB2	O15031	O15031	-0.0900656	18	17	6	12.3	-0.399991	20	16	6	11.3
Plexin-D1	PLXND1	Q9Y4D7;Q9Y4D7-2	Q9Y4D7;Q9Y4D7-2	0.315914	3	2	0	1	-0.257131	3	3	1	2.4
Mitochondrial-processing peptidase subunit alpha	PMPCA	Q10713;Q10713-2	Q10713;Q10713-2	-0.123591	32	19	8	41.9	-0.441802	39	22	5	47.6
Mitochondrial-processing peptidase subunit beta	PMPCB	O75439	O75439	-0.0053479	22	19	2	47.2	-0.381173	27	18	2	42.7
Phosphomevalonate kinase	PMVK	Q15126	Q15126	0.389457	2	2	2	12.5	0.450853	3	3	1	17.7
Probable hydrolase PNKD	PNKD	Q8N490-2;Q8N490	Q8N490-2;Q8N490	0.146264	3	2	0	22.5	0.0968538	3	2	0	22.5
Paraneoplastic antigen Ma2	PNMA2	Q9UL42	Q9UL42	0.323889	3	3	1	7.7	-0.218967	4	4	1	9.6
Pinin	PNN	Q9H307	Q9H307	-0.637648	3	5	1	11.4	-0.724476	12	10	1	18.8
Neuropathy target esterase	PNPLA6	Q8IY17-3;Q8IY17;Q8IY17-2;Q8IY17-5	Q8IY17-3;Q8IY17;Q8IY17-2;Q8IY17-5	-0.422695	9	9	4	11.1	-0.693141	8	12	1	10.3
Polyribonucleotide nucleotidyltransferase 1, mitochondrial	PNPT1	Q8TCS8	Q8TCS8	0.0501883	52	33	8	45.7	-0.265917	58	39	13	49.3
Podocalyxin	PODXL	O00592-2;O00592	O00592-2;O00592	0.144177	3	6	1	14.1	-0.203139	3	5	1	10.1
GDP-fucose protein O-fucosyltransferase 1	POFUT1	Q9H488;Q9H488-2	Q9H488	1.0999	8	6	3	22.9	0.999567	11	7	4	25.8
Protein O-glucosyltransferase 1	POGLUT1	Q8NBL1	Q8NBL1	0.715893	3	4	2	12	0.567147	4	4	0	13.8
Polymerase delta-interacting protein 2	POLDIP2	Q9Y2S7	Q9Y2S7	0.240497	19	14	1	44.6	-0.0657101	19	14	2	44.6
DNA polymerase epsilon catalytic subunit A	POLE	Q07864	Q07864	-0.464664	19	21	9	11.6	-0.694122	18	22	4	12.2
DNA polymerase epsilon subunit 3	POLE3	Q9NRF9	Q9NRF9	-0.529864	4	2	1	18.4	-0.181548	2	2	1	18.4
DNA polymerase subunit gamma-1	POLG	P54098	P54098	0.0650208	14	18	4	23.9	-0.0927488	13	13	2	14.2
DNA-directed RNA polymerase I subunit RPA1	POLR1A	O95602	O95602	0.113567	3	7	0	5.7	-0.120352	8	10	3	6.9
DNA-directed RNA polymerases I and III subunit RPAC1	POLR1C	O15160-2;O15160	O15160-2;O15160	-0.135174	3	4	1	16.1	-0.408929	6	6	2	23.1
DNA-directed RNA polymerases I and III subunit RPAC2	POLR1D	P0DPB6	P0DPB6	-0.0243552	3	2	1	23.3	-0.519542	5	3	2	37.6
DNA-directed RNA polymerase II subunit RPB1	POLR2A	P24928;P24928-2	P24928	-0.215965	8	10	2	7.8	-0.443819	17	21	6	14.5
DNA-directed RNA polymerase II subunit RPB2	POLR2B	P30876	P30876	0.0487942	9	13	5	13.3	-0.711671	5	5	1	3.8
DNA-directed RNA polymerase II subunit RPB3	POLR2C	P19387	P19387	-2.01485	2	2	1	12	-0.215989	4	4	1	18.5
DNA-directed RNA polymerases I, II, and III subunit RPABC1	POLR2E	P19388	P19388	-0.395682	2	1	1	6.7	-0.641361	3	2	0	11
DNA-directed RNA polymerase II subunit RPB7	POLR2G	P62487	P62487	-0.072589	3	4	1	33.1	-0.488412	4	4	1	25.6
DNA-directed RNA polymerase, mitochondrial	POLRMT	O00411	O00411	0.393965	11	11	3	12.9	0.187116	21	23	3	24.1
Protein O-mannose kinase	POMK	Q9H5K3	Q9H5K3	0.69813	8	6	2	26.6	0.285513	12	8	2	32.3
Serum paraoxonase/arylesterase 2	PON2	Q15165-3;Q15165-1;Q15165	Q15165-3;Q15165-1;Q15165	-0.138553	6	3	1	14.3	-0.343123	10	6	0	27.5
Ribonucleases P/MRP protein subunit POP1	POP1	Q99575	Q99575	-0.349125	13	14	6	19.7	-0.430499	22	20	2	27.1
NADPH--cytochrome P450 reductase	POR	P16435	P16435	-0.239021	31	24	7	41.9	-0.543298	42	30	8	55.1
POU domain, class 5, transcription factor 1	POU5F1	Q01860;Q01860-2;Q06416;P20265-3;P20265-2;P20265;Q03052;P20264	Q01860;Q01860-2	-0.524728	11	8	4	30.3	-0.509138	15	7	1	25.8
Inorganic pyrophosphatase 2, mitochondrial	PPA2	Q9H2U2;Q9H2U2-2;Q9H2U2-3;Q9H2U2-6;Q9H2U2-4	Q9H2U2;Q9H2U2-2;Q9H2U2-3;Q9H2U2-6;Q9H2U2-4	-0.305289	27	12	6	53.3	-0.747173	17	14	5	49.1
Lipid phosphate phosphohydrolase 1	PPAP2A	O14494;O14494-2	O14494;O14494-2	-0.304612	6	5	1	22.5	-0.728661	14	5	2	22.5
Liprin-alpha-1	PPFIA1	Q13136;Q13136-2;O75335;O75334-2;O75334-4;O75334-3;O75334;O75334-8;O75335-2;O75335-1;O75334-7;O75145-2;O75145	Q13136;Q13136-2	0.134747	8	7	3	11.7	-0.283448	11	11	1	15.5
Peptidyl-prolyl cis-trans isomerase A;Peptidyl-prolyl cis-trans isomerase A, N-terminally processed	PPIA	P62937;P62937-2;P0DN26;A0A0B4J2A2;A0A075B767;A0A075B759;Q9Y536;F5H284;P0DN37	P62937;P62937-2	-0.13454	37	9	4	58.8	-0.324695	37	12	3	70.9
Peptidyl-prolyl cis-trans isomerase B	PPIB	P23284	P23284	0.682393	83	14	6	53.2	0.345015	66	15	7	56.5
Peptidyl-prolyl cis-trans isomerase C	PPIC	P45877	P45877	0.935912	2	2	0	9.9	0.478668	2	3	0	14.6
Peptidyl-prolyl cis-trans isomerase E	PPIE	Q9UNP9-2;Q9UNP9;Q9UNP9-3	Q9UNP9-2;Q9UNP9;Q9UNP9-3	0.0100636	3	3	1	15.5	-0.477574	9	8	2	43.6
Peptidyl-prolyl cis-trans isomerase F, mitochondrial	PPIF	P30405;P30405-2	P30405;P30405-2	0.0582473	15	5	4	50.2	-0.376624	10	6	0	43
Peptidyl-prolyl cis-trans isomerase G	PPIG	Q13427-2;Q13427	Q13427-2;Q13427	-0.0271603	2	2	0	7.3	-0.46801	2	2	0	7.3
Peptidyl-prolyl cis-trans isomerase H	PPIH	O43447;O43447-2	O43447;O43447-2	-0.237779	7	6	0	27.7	-0.475292	7	7	1	31.6
Peptidyl-prolyl cis-trans isomerase-like 1	PPIL1	Q9Y3C6	Q9Y3C6	-0.202157	4	3	1	22.9	-0.481816	6	4	1	28.9
Peptidyl-prolyl cis-trans isomerase-like 4	PPIL4	Q8WUA2	Q8WUA2	0.000721115	12	14	3	39	-0.329985	14	14	4	38.4
Protoporphyrinogen oxidase	PPOX	P50336	P50336	0.259303	9	11	5	28.7	-0.187894	10	10	3	30.2
Serine/threonine-protein phosphatase PP1-alpha catalytic subunit	PPP1CA	P62136;P62136-2;P62136-3	P62136;P62136-2;P62136-3	0.0352017	23	4	5	39.7	-0.295488	22	4	1	61.8
Serine/threonine-protein phosphatase PP1-beta catalytic subunit	PPP1CB	P62140	P62140	-0.252501	4	4	1	40.7	0.00771015	5	5	0	59.9
Serine/threonine-protein phosphatase PP1-gamma catalytic subunit	PPP1CC	P36873;P36873-2	P36873;P36873-2	-0.107648	3	3	1	36.5	-0.431463	2	2	0	52.6
Serine/threonine-protein phosphatase 1 regulatory subunit 10	PPP1R10	Q96QC0	Q96QC0	-0.282965	10	10	4	14.1	-0.28629	14	12	3	17.6
Protein phosphatase 1 regulatory subunit 12A	PPP1R12A	O14974-5;O14974-4;O14974-3;O14974-2;O14974	O14974-5;O14974-4;O14974-3;O14974-2;O14974	0.0343565	2	2	2	3.4	0.625534	2	2	2	2.7
Nuclear inhibitor of protein phosphatase 1;Activator of RNA decay	PPP1R8	Q12972;Q12972-3;Q12972-2	Q12972	-0.317678	2	2	1	6.8	-0.448267	3	3	1	13.7
Serine/threonine-protein phosphatase 2A catalytic subunit alpha isoform;Serine/threonine-protein phosphatase 2A catalytic subunit beta isoform	PPP2CA;PPP2CB	P67775;P62714;P67775-2	P67775;P62714;P67775-2	-0.210162	8	8	4	42.7	-0.0842003	11	9	2	46.3
Serine/threonine-protein phosphatase 2A 65 kDa regulatory subunit A alpha isoform	PPP2R1A	P30153	P30153	0.0483758	16	12	3	40.1	-0.238298	29	13	6	43.1
Serine/threonine-protein phosphatase 2A 55 kDa regulatory subunit B alpha isoform	PPP2R2A	P63151;P63151-2;Q9Y2T4-3;Q9Y2T4-4;Q9Y2T4-2;Q9Y2T4;Q66LE6	P63151;P63151-2	0.422233	2	2	1	8.3	0.162735	6	5	4	19
Serine/threonine-protein phosphatase 4 catalytic subunit	PPP4C	P60510	P60510	-1.53986	2	2	2	13.4	-1.75668	2	2	2	11.4
Palmitoyl-protein thioesterase 1	PPT1	P50897;P50897-2	P50897;P50897-2	0.277747	14	7	5	33	-0.0086304	17	7	3	33
Peptidylprolyl isomerase domain and WD repeat-containing protein 1	PPWD1	Q96BP3;Q96BP3-2	Q96BP3;Q96BP3-2	0.0267293	4	4	1	10.4	-0.504671	4	5	1	10.5
Polyglutamine-binding protein 1	PQBP1	O60828-5;O60828-4;O60828-2;O60828;O60828-10;O60828-9;O60828-8;O60828-7;O60828-6;O60828-3	O60828-5;O60828-4;O60828-2;O60828	-0.613189	5	5	1	47.3	-0.560226	3	4	2	31.5
PQ-loop repeat-containing protein 3	PQLC3	Q8N755-2;Q8N755	Q8N755-2;Q8N755	0.336055	2	2	0	10.6	-0.162983	2	2	0	10.6
Peroxiredoxin-1	PRDX1	Q06830	Q06830	0.683472	11	6	1	47.2	0.442418	16	9	3	64.8
Peroxiredoxin-2	PRDX2	P32119;P32119-2	P32119	0.566766	3	3	0	19.2	0.221589	4	4	0	39.9
Thioredoxin-dependent peroxide reductase, mitochondrial	PRDX3	P30048-2;P30048	P30048-2;P30048	-0.0578271	56	9	14	43.7	-0.368601	30	9	4	43.7
Peroxiredoxin-4	PRDX4	Q13162	Q13162	0.965323	81	11	20	48.3	0.717738	82	11	16	48.3
Peroxiredoxin-5, mitochondrial	PRDX5	P30044-2;P30044;P30044-3;P30044-4	P30044-2;P30044;P30044-3;P30044-4	0.285461	49	10	8	60.5	-0.145743	28	12	3	74.7
Peroxiredoxin-6	PRDX6	P30041	P30041	0.281787	10	8	2	47.8	0.267357	11	10	1	51.3
Prolactin regulatory element-binding protein	PREB	Q9HCU5	Q9HCU5	-0.0877334	12	10	3	44.6	-0.290188	12	10	2	41.5
PRELI domain-containing protein 1, mitochondrial	PRELID1	Q9Y255-2;Q9Y255	Q9Y255-2;Q9Y255	-1.07136	2	3	1	14.9	-0.506805	2	2	2	8.7
Prolyl endopeptidase-like	PREPL	Q4J6C6-4;Q4J6C6;Q4J6C6-2;Q4J6C6-3	Q4J6C6-4;Q4J6C6;Q4J6C6-2;Q4J6C6-3	0.0828389	3	3	2	6.9	0.261431	7	6	2	13.2
cAMP-dependent protein kinase catalytic subunit alpha;cAMP-dependent protein kinase catalytic subunit beta	PRKACA;PRKACB	P17612-2;P17612;P22694-10;P22612	P17612-2;P17612;P22694-10	0.335941	7	3	1	14	-0.363788	5	2	0	10.5
cAMP-dependent protein kinase type II-alpha regulatory subunit	PRKAR2A	P13861-2;P13861	P13861-2;P13861	-0.0827133	15	10	6	40.3	-0.345623	18	11	4	44
Glucosidase 2 subunit beta	PRKCSH	P14314-2;P14314	P14314-2;P14314	1.07854	45	22	18	50.9	0.869043	51	18	9	39.4
DNA-dependent protein kinase catalytic subunit	PRKDC	P78527;P78527-2	P78527;P78527-2	0.0863761	239	156	22	38.6	-0.208018	255	161	24	37.8
Protein arginine N-methyltransferase 1	PRMT1	Q99873-2;Q99873-3;Q99873;Q99873-5;Q9NR22-2;Q9NR22	Q99873-2;Q99873-3;Q99873;Q99873-5	-0.0957124	9	10	0	31.7	-0.32458	15	13	2	32.9
Endothelial protein C receptor	PROCR	Q9UNN8	Q9UNN8	-0.363698	2	2	1	10.9	-0.502941	5	3	2	15.1
Proline dehydrogenase 1, mitochondrial	PRODH	O43272;O43272-2;O43272-1	O43272;O43272-2;O43272-1	0.521352	14	14	2	37	0.267792	22	19	4	41.5
Prominin-1	PROM1	O43490-2;O43490;O43490-5;O43490-3;O43490-4;O43490-6;O43490-7	O43490-2;O43490;O43490-5;O43490-3;O43490-4;O43490-6;O43490-7	0.208018	2	2	1	3.6	-0.331476	5	6	0	11.4
Proline synthase co-transcribed bacterial homolog protein	PROSC	O94903	O94903	0.667665	3	2	1	10.5	0.0240617	6	5	0	26.2
Pre-mRNA-processing factor 19	PRPF19	Q9UMS4	Q9UMS4	-0.296846	19	14	3	44.2	-0.54587	18	10	4	29.4
U4/U6 small nuclear ribonucleoprotein Prp3	PRPF3	O43395;O43395-3	O43395	-0.404554	7	7	4	11.3	-0.70115	7	6	2	10.7
U4/U6 small nuclear ribonucleoprotein Prp31	PRPF31	Q8WWY3;Q8WWY3-4;Q8WWY3-2;Q8WWY3-3	Q8WWY3;Q8WWY3-4;Q8WWY3-2	-0.170686	5	6	0	17.4	-0.494057	6	6	0	13.2
Pre-mRNA-splicing factor 38B	PRPF38B	Q5VTL8;Q5VTL8-2	Q5VTL8;Q5VTL8-2	-0.136426	7	7	0	21.6	-0.436695	7	7	0	14.8
U4/U6 small nuclear ribonucleoprotein Prp4	PRPF4	O43172-2;O43172	O43172-2;O43172	-0.240912	13	14	7	31.5	-0.584	13	12	1	25.3
Pre-mRNA-processing factor 40 homolog A	PRPF40A	O75400;O75400-2;O75400-3;Q6NWY9-2;Q6NWY9-3;Q6NWY9	O75400;O75400-2;O75400-3	-0.296492	23	15	6	18.6	-0.400756	22	15	4	17.9
Serine/threonine-protein kinase PRP4 homolog	PRPF4B	Q13523	Q13523	-0.337011	19	17	7	21.9	-0.53963	13	11	5	11.6
Pre-mRNA-processing factor 6	PRPF6	O94906-2;O94906	O94906-2;O94906	-0.141573	25	24	5	32	-0.45249	32	32	7	41.1
Pre-mRNA-processing-splicing factor 8	PRPF8	Q6P2Q9	Q6P2Q9	-0.246977	171	82	41	42.1	-0.518938	120	87	21	41.6
Ribose-phosphate pyrophosphokinase 2	PRPS2	P11908;P11908-2	P11908;P11908-2	-1.80692	2	1	2	20.8	-2.15507	5	3	3	28.9
Proline-rich protein 11	PRR11	Q96HE9	Q96HE9	-0.133717	5	5	2	26.1	-0.272501	6	6	2	21.9
Proline-rich protein 12	PRR12	Q9ULL5-2;Q9ULL5	Q9ULL5-2;Q9ULL5	0.0861043	4	4	1	4.7	-0.405339	10	11	3	9.6
Protein PRR14L	PRR14L	Q5THK1;Q5THK1-2;Q5THK1-4;Q5THK1-3	Q5THK1;Q5THK1-2;Q5THK1-4;Q5THK1-3	-0.628898	2	2	1	1.3	-0.567156	5	7	2	4.5
Protein PRRC2A	PRRC2A	P48634;P48634-3;P48634-2;P48634-4	P48634;P48634-3;P48634-2;P48634-4	-0.321243	17	20	8	15.3	-0.660837	24	18	7	12.7
Protein PRRC2C	PRRC2C	Q9Y520-4;Q9Y520-5;Q9Y520;Q9Y520-7;Q9Y520-6;Q9Y520-3;Q9Y520-2	Q9Y520-4;Q9Y520-5;Q9Y520;Q9Y520-7;Q9Y520-6;Q9Y520-3;Q9Y520-2	0.00187425	33	31	5	15.9	-0.372395	51	45	10	20.1
Prosaposin;Saposin-A;Saposin-B-Val;Saposin-B;Saposin-C;Saposin-D	PSAP	P07602;P07602-2;P07602-3	P07602;P07602-2;P07602-3	0.568908	12	5	4	6.9	0.237575	21	8	3	14.3
Phosphoserine aminotransferase	PSAT1	Q9Y617;Q9Y617-2	Q9Y617;Q9Y617-2	0.726046	4	8	3	26.2	0.513337	9	8	3	26.8
Presenilin-1;Presenilin-1 NTF subunit;Presenilin-1 CTF subunit;Presenilin-1 CTF12	PSEN1	P49768-2;P49768;P49768-3;P49768-5;P49768-6;P49768-7;P49768-4	P49768-2;P49768;P49768-3;P49768-5;P49768-6;P49768-7;P49768-4	0.272262	7	4	1	17.5	0.138076	5	2	0	9.9
Proteasome subunit alpha type-1	PSMA1	P25786;P25786-2	P25786;P25786-2	-0.942834	7	8	1	33.8	-1.2637	9	8	3	32.7
Proteasome subunit alpha type-2	PSMA2	P25787	P25787	-0.649344	3	4	0	27.4	-1.43632	7	6	1	39.3
Proteasome subunit alpha type-3	PSMA3	P25788-2;P25788	P25788-2;P25788	-1.15162	5	4	2	18.5	-1.3531	6	6	2	26.6
Proteasome subunit alpha type-4	PSMA4	P25789;P25789-2	P25789;P25789-2	-0.742169	4	4	0	14.9	-1.19106	9	8	1	38.7
Proteasome subunit alpha type-5	PSMA5	P28066;P28066-2	P28066;P28066-2	-1.27547	5	6	3	31.5	-1.27131	10	7	2	45.2
Proteasome subunit alpha type-6	PSMA6	P60900;P60900-2;P60900-3	P60900;P60900-2	-0.934235	3	4	1	21.1	-1.28842	12	8	5	41.9
Proteasome subunit alpha type-7	PSMA7	O14818;O14818-2;O14818-4;Q8TAA3-2;Q8TAA3-5;Q8TAA3	O14818;O14818-2;O14818-4	-1.02579	7	7	4	36.7	-1.34874	8	10	2	44.4
Proteasome subunit beta type-1	PSMB1	P20618	P20618	-0.948948	8	7	3	37.3	-1.28948	11	8	3	43.2
Proteasome subunit beta type-2	PSMB2	P49721	P49721	-0.731877	7	6	1	30.3	-1.10782	13	8	4	37.3
Proteasome subunit beta type-3	PSMB3	P49720	P49720	-1.03165	9	5	3	32.2	-1.3686	12	7	3	44.4
Proteasome subunit beta type-4	PSMB4	P28070	P28070	-0.986359	5	4	1	25	-1.10862	3	3	2	17
Proteasome subunit beta type-5	PSMB5	P28074;P28074-3;P28074-2	P28074;P28074-3	-1.11882	9	6	6	28.1	-1.4019	7	7	1	32.3
Proteasome subunit beta type-7	PSMB7	Q99436;Q99436-2	Q99436;Q99436-2	-1.3506	3	2	1	7.6	-1.14313	2	1	2	4
26S protease regulatory subunit 4	PSMC1	P62191;P62191-2	P62191;P62191-2	-1.01876	4	6	3	18	-1.26412	9	8	2	25.5
26S protease regulatory subunit 7	PSMC2	P35998;P35998-2	P35998;P35998-2	-0.976674	7	8	3	21.5	-1.55988	17	15	11	44.8
26S protease regulatory subunit 6A	PSMC3	P17980	P17980	-1.18754	9	11	7	33.3	-1.47389	7	9	4	29.4
26S protease regulatory subunit 6B	PSMC4	P43686;P43686-2	P43686;P43686-2	-1.07285	6	4	3	12.4	-1.3809	10	7	5	23.2
26S protease regulatory subunit 8	PSMC5	P62195-2;P62195;Q8NB90-3;Q8NB90-2;Q8NB90	P62195-2;P62195	-1.26212	4	6	0	19.6	-1.14483	7	10	4	33.9
26S protease regulatory subunit 10B	PSMC6	P62333	P62333	-1.14538	10	10	5	31.6	-1.48882	14	13	3	45
26S proteasome non-ATPase regulatory subunit 1	PSMD1	Q99460-2;Q99460	Q99460-2;Q99460	-1.32833	9	10	4	14.9	-1.44985	17	16	2	23.4
26S proteasome non-ATPase regulatory subunit 11	PSMD11	O00231;O00231-2	O00231;O00231-2	-1.153	7	6	5	17.1	-1.35941	14	12	6	36
26S proteasome non-ATPase regulatory subunit 12	PSMD12	O00232;O00232-2	O00232;O00232-2	-1.21685	6	8	3	17.1	-1.29801	11	12	3	27.9
26S proteasome non-ATPase regulatory subunit 13	PSMD13	Q9UNM6;Q9UNM6-2	Q9UNM6;Q9UNM6-2	-1.09406	8	10	2	32.4	-1.42739	15	16	4	47.3
26S proteasome non-ATPase regulatory subunit 14	PSMD14	O00487	O00487	-0.926043	2	2	1	4.5	-1.43936	7	6	2	17.1
26S proteasome non-ATPase regulatory subunit 2	PSMD2	Q13200;Q13200-3;Q13200-2	Q13200;Q13200-3;Q13200-2	-1.06806	17	16	6	23	-1.09173	22	15	12	22.9
26S proteasome non-ATPase regulatory subunit 3	PSMD3	O43242;O43242-2	O43242;O43242-2	-1.23906	11	11	3	27.7	-1.26987	16	16	6	36.9
26S proteasome non-ATPase regulatory subunit 4	PSMD4	P55036;P55036-2	P55036;P55036-2	-0.452136	3	3	2	8.8	-1.41451	2	3	0	8
26S proteasome non-ATPase regulatory subunit 6	PSMD6	Q15008;Q15008-4;Q15008-3;Q15008-2	Q15008;Q15008-4;Q15008-3;Q15008-2	-1.13762	7	7	4	17.2	-1.70026	16	9	6	23.7
26S proteasome non-ATPase regulatory subunit 7	PSMD7	P51665	P51665	-0.943028	3	2	0	7.1	-1.41143	9	7	6	34.9
26S proteasome non-ATPase regulatory subunit 8	PSMD8	P48556	P48556	-1.06806	6	6	3	23.4	-1.36373	6	5	2	16.3
Proteasome activator complex subunit 3	PSME3	P61289;P61289-3;P61289-2	P61289;P61289-3;P61289-2	-0.309502	4	6	2	22.8	-0.916859	6	4	1	17.7
Paraspeckle component 1	PSPC1	Q8WXF1;Q8WXF1-2	Q8WXF1;Q8WXF1-2	-0.365779	9	8	2	23.1	-0.607863	14	11	1	28.9
Polypyrimidine tract-binding protein 1	PTBP1	P26599;P26599-2;P26599-3;O95758-1;O95758-6;O95758-2;O95758;O95758-5;O95758-4	P26599;P26599-2;P26599-3	-0.235144	24	13	10	51.2	-0.434882	32	16	7	58.6
Pentatricopeptide repeat-containing protein 1, mitochondrial	PTCD1	O75127	O75127	0.687329	3	4	0	6.3	0.110308	8	8	1	11.9
Pentatricopeptide repeat domain-containing protein 3, mitochondrial	PTCD3	Q96EY7;Q96EY7-2	Q96EY7	-0.332444	24	18	5	35.7	-0.658554	33	21	6	42.8
Phosphatidylserine synthase 1	PTDSS1	P48651;P48651-3;P48651-2	P48651;P48651-3;P48651-2	0.162726	6	6	1	18.4	-0.278223	8	8	2	23.3
Phosphatidylserine synthase 2	PTDSS2	Q9BVG9	Q9BVG9	-0.389886	4	4	1	11.3	-0.22848	10	7	3	14
Prostaglandin E synthase 2;Prostaglandin E synthase 2 truncated form	PTGES2	Q9H7Z7	Q9H7Z7	0.241352	16	11	2	41.6	-0.0799754	16	13	2	41.6
Prostaglandin E synthase 3	PTGES3	Q15185-3;Q15185-4;Q15185;Q15185-2	Q15185-3;Q15185-4;Q15185;Q15185-2	-0.156225	7	4	1	34.6	-0.319734	5	5	0	36.2
Prostaglandin F2 receptor negative regulator	PTGFRN	Q9P2B2	Q9P2B2	0.382833	17	14	8	18.7	0.032979	29	25	6	31.2
Inactive tyrosine-protein kinase 7	PTK7	Q13308;Q13308-6;Q13308-4;Q13308-2;Q13308-3;Q13308-5	Q13308;Q13308-6;Q13308-4;Q13308-2;Q13308-3;Q13308-5	-0.191442	29	22	10	28.4	-0.395721	27	24	6	29.3
Protein tyrosine phosphatase type IVA 1	PTP4A1	Q93096	Q93096	0.719578	2	3	0	36.4	0.323769	4	3	1	40.5
Protein tyrosine phosphatase type IVA 2	PTP4A2	Q12974;Q12974-4;Q12974-3;Q12974-2	Q12974;Q12974-4;Q12974-3;Q12974-2	-0.234975	7	4	5	37.7	-0.461948	14	4	1	50.9
Phosphatidylglycerophosphatase and protein-tyrosine phosphatase 1	PTPMT1	Q8WUK0;Q8WUK0-2;Q8WUK0-3	Q8WUK0;Q8WUK0-2	-0.534078	10	7	4	41.8	-0.732399	8	8	3	46.8
Tyrosine-protein phosphatase non-receptor type 1	PTPN1	P18031	P18031	-0.0939714	18	12	7	38.6	-0.308943	14	11	3	34.9
Tyrosine-protein phosphatase non-receptor type 13	PTPN13	Q12923-3;Q12923;Q12923-4;Q12923-2;REV__Q14197	Q12923-3;Q12923;Q12923-4;Q12923-2	0.236462	8	12	5	6.8	0.177082	7	8	3	3.6
Receptor-type tyrosine-protein phosphatase alpha	PTPRA	P18433-6;P18433	P18433-6;P18433	0.0984196	2	4	0	7.6	-1.90789	2	2	1	3.2
Receptor-type tyrosine-protein phosphatase delta	PTPRD	P23468;P23468-2;P23468-3;P23468-7;P23468-5;P23468-4;P23468-6	P23468;P23468-2;P23468-3;P23468-7;P23468-5;P23468-4;P23468-6	-0.299152	5	4	1	4.6	-0.793188	3	2	0	4.9
Receptor-type tyrosine-protein phosphatase F	PTPRF	P10586-2;P10586	P10586-2;P10586	-0.118523	27	27	4	22.9	-0.228234	29	25	2	20.6
Receptor-type tyrosine-protein phosphatase gamma	PTPRG	P23470-2;P23470	P23470-2;P23470	0.342213	9	11	4	10	-0.171847	15	15	3	13.2
Receptor-type tyrosine-protein phosphatase eta	PTPRJ	Q12913;Q12913-2	Q12913;Q12913-2	0.211635	8	8	1	9.4	-0.305679	18	11	8	9.8
Peptidyl-tRNA hydrolase 2, mitochondrial	PTRH2	Q9Y3E5	Q9Y3E5	-0.00353892	19	6	5	49.2	-0.436695	13	6	0	49.2
Putative peptidyl-tRNA hydrolase PTRHD1	PTRHD1	Q6GMV3	Q6GMV3	-1.43098	2	4	1	30.7	-0.385818	6	4	1	30.7
Poly(U)-binding-splicing factor PUF60	PUF60	Q9UHX1-2;Q9UHX1-4;Q9UHX1-6;Q9UHX1;Q9UHX1-3;Q9UHX1-5	Q9UHX1-2;Q9UHX1-4;Q9UHX1-6;Q9UHX1;Q9UHX1-3;Q9UHX1-5	-0.318884	22	15	4	45.8	-0.615793	33	19	7	50.7
tRNA pseudouridine synthase A, mitochondrial	PUS1	Q9Y606-2;Q9Y606	Q9Y606-2;Q9Y606	-0.0895743	12	10	1	30.6	-0.473631	17	15	4	48.1
Poliovirus receptor	PVR	P15151-3;P15151-2;P15151-4;P15151	P15151-3;P15151-2;P15151-4;P15151	0.796681	6	5	1	15.9	0.610345	7	5	3	15.9
Nectin-2	PVRL2	Q92692-2;Q92692	Q92692-2;Q92692	0.295018	3	5	1	13.8	0.0761435	5	5	1	13.2
Peroxidasin homolog	PXDN	Q92626;Q92626-2	Q92626	2.42519	8	8	8	9.2	2.11522	11	13	8	12.2
Peroxisomal membrane protein 2	PXMP2	Q9NR77	Q9NR77	0.297367	4	4	2	19	-0.0558898	9	5	1	22.6
Pyrroline-5-carboxylate reductase 1, mitochondrial	PYCR1	P32322;P32322-3;P32322-2	P32322;P32322-3;P32322-2	0.381505	44	12	15	53.3	0.054677	47	16	5	61.8
Pyrroline-5-carboxylate reductase 2	PYCR2	Q96C36	Q96C36	0.345283	24	9	5	40.3	0.058428	23	14	3	50.9
Glutamine--tRNA ligase	QARS	P47897;P47897-2	P47897;P47897-2	-0.288699	8	10	0	16.1	-0.654619	11	13	4	21.3
Dihydropteridine reductase	QDPR	P09417;P09417-2	P09417;P09417-2	0.22231	4	5	3	36.1	-0.0742314	12	9	3	57.8
Protein quaking	QKI	Q96PU8-9;Q96PU8-8;Q96PU8-6;Q96PU8;Q96PU8-5;Q96PU8-3	Q96PU8-9;Q96PU8-8;Q96PU8-6;Q96PU8;Q96PU8-5;Q96PU8-3	-0.469869	2	2	0	7.5	-0.449112	5	4	1	17.6
Glutaminyl-peptide cyclotransferase-like protein	QPCTL	Q9NXS2;Q9NXS2-3	Q9NXS2;Q9NXS2-3	0.208268	2	2	1	4.7	0.225346	6	6	1	19.9
Glutamyl-tRNA(Gln) amidotransferase subunit A, mitochondrial	QRSL1	Q9H0R6;Q9H0R6-2	Q9H0R6	-0.0307961	4	5	1	14	-0.198746	10	10	3	25.6
Sulfhydryl oxidase 2	QSOX2	Q6ZRP7	Q6ZRP7	-0.175452	7	7	2	12.5	-0.605494	13	12	3	23.8
Queuine tRNA-ribosyltransferase	QTRT1	Q9BXR0;Q9BXR0-2	Q9BXR0	-0.26112	4	5	2	21.1	-0.063779	5	5	1	18.9
Queuine tRNA-ribosyltransferase subunit QTRTD1	QTRTD1	Q9H974-2;Q9H974-3;Q9H974;Q9H974-4	Q9H974-2;Q9H974-3;Q9H974;Q9H974-4	-0.665706	2	2	0	10.6	-0.295135	2	3	1	14
Ras-related protein Rab-10	RAB10	P61026	P61026	0.00834347	15	8	2	39.5	-0.288418	13	8	1	39.5
Ras-related protein Rab-11A	RAB11A	P62491;P62491-2;P57735	P62491;P62491-2	-0.162913	8	2	0	56.5	-0.1956	5	1	0	57.9
Ras-related protein Rab-11B	RAB11B	Q15907;Q15907-2	Q15907;Q15907-2	0.146003	35	2	10	60.6	-0.238542	29	3	9	72
Rab11 family-interacting protein 1	RAB11FIP1	Q6WKZ4;Q6WKZ4-3;Q6WKZ4-1;Q6WKZ4-2;Q7L804;Q7L804-2	Q6WKZ4;Q6WKZ4-3;Q6WKZ4-1	0.312665	10	11	2	12.7	0.137346	9	9	2	9.5
Ras-related protein Rab-12	RAB12	Q6IQ22	Q6IQ22	0.113567	6	6	0	23.4	-0.182692	6	8	1	34.4
Ras-related protein Rab-13	RAB13	P51153	P51153	0.103665	7	5	1	37.4	-0.126048	7	4	2	34
Ras-related protein Rab-14	RAB14	P61106	P61106	0.054779	24	15	2	66.5	-0.318461	27	17	2	74.9
Ras-related protein Rab-15	RAB15	P59190;P59190-2	P59190;P59190-2	-0.0701787	2	2	1	24.1	-0.135929	5	5	0	42.9
Ras-related protein Rab-18	RAB18	Q9NP72;Q9NP72-2;Q9NP72-3	Q9NP72;Q9NP72-2;Q9NP72-3	0.33308	20	11	3	58.7	0.0299709	18	11	2	58.3
Ras-related protein Rab-1A	RAB1A	P62820;P62820-2;P62820-3	P62820;P62820-2;P62820-3	-0.347252	5	3	0	45.4	-0.605684	13	4	0	55.1
Ras-related protein Rab-1B;Putative Ras-related protein Rab-1C	RAB1B;RAB1C	Q9H0U4;Q92928	Q9H0U4;Q92928	-0.141191	35	2	8	34.8	-0.459432	26	5	4	62.7
Ras-related protein Rab-21	RAB21	Q9UL25	Q9UL25	0.0712136	15	7	5	40.9	-0.224411	13	8	3	43.6
Ras-related protein Rab-23	RAB23	Q9ULC3	Q9ULC3	-0.110246	8	10	3	55.7	-0.0024506	14	9	0	54.9
Ras-related protein Rab-24	RAB24	Q969Q5	Q969Q5	0.0772429	8	8	1	47.8	-0.208018	8	8	2	51.7
Ras-related protein Rab-7L1	RAB29	O14966;O14966-2;O14966-3;Q13637	O14966;O14966-2;O14966-3	0.151989	8	5	3	39.9	-0.271067	6	5	0	36
Ras-related protein Rab-2A	RAB2A	P61019;P61019-2	P61019;P61019-2	0.249991	24	5	6	59.9	-0.278817	16	5	0	59.9
Ras-related protein Rab-2B	RAB2B	Q8WUD1;Q8WUD1-2	Q8WUD1;Q8WUD1-2	0.215368	29	5	7	57.4	-0.278698	25	7	2	67.6
Ras-related protein Rab-31	RAB31	Q13636	Q13636	0.0913952	8	5	4	51	-0.241596	11	7	3	66
Ras-related protein Rab-33B	RAB33B	Q9H082	Q9H082	-0.0363483	3	2	0	16.6	-0.897628	2	1	0	10
Ras-related protein Rab-35	RAB35	Q15286;Q15286-2	Q15286;Q15286-2	0.140255	5	3	0	17.9	-0.215865	5	4	0	21.9
Ras-related protein Rab-38	RAB38	P57729	P57729	-0.0617368	2	2	1	15.2	-0.583134	6	6	2	33.6
Ras-related protein Rab-3A	RAB3A	P20336	P20336	-0.152885	10	3	1	26.8	-0.302992	7	4	0	34.1
Ras-related protein Rab-3B	RAB3B	P20337	P20337	0.303693	4	2	0	16.4	-0.171207	7	3	0	20.1
Ras-related protein Rab-3D	RAB3D	O95716;Q96E17	O95716	0.049352	8	4	0	32	-0.305095	6	3	0	24.7
Rab3 GTPase-activating protein non-catalytic subunit	RAB3GAP2	Q9H2M9;Q9H2M9-2	Q9H2M9	0.0182068	19	21	6	19	-0.166073	24	23	5	18.2
Ras-related protein Rab-43	RAB43	Q86YS6;Q86YS6-2;A4D1S5;A4D1S5-2	Q86YS6;Q86YS6-2	-0.645954	2	2	1	9	0.181738	3	3	1	17.5
Ras-related protein Rab-4A	RAB4A	P20338	P20338	0.123799	11	7	3	47.2	-0.393197	16	10	2	54.6
Ras-related protein Rab-5A	RAB5A	P20339-2;P20339	P20339-2;P20339	0.0822938	10	4	4	45.3	-0.195474	6	3	2	35.8
Ras-related protein Rab-5B	RAB5B	P61020;P61020-2	P61020;P61020-2	0.0426443	2	2	0	30.2	-0.372841	5	3	0	36.7
Ras-related protein Rab-5C	RAB5C	P51148;P51148-2	P51148;P51148-2	-0.0388064	26	4	4	42.1	-0.364012	21	6	0	56
Ras-related protein Rab-6A	RAB6A	P20340-2;P20340-4	P20340-2;P20340-4	0.00230651	19	0	1	49	-0.259544	21	0	2	57.2
Ras-related protein Rab-6B	RAB6B	Q9NRW1;Q9NRW1-2	Q9NRW1;Q9NRW1-2	-0.391418	5	3	0	43.3	-0.682933	5	3	1	46.6
Ras-related protein Rab-7a	RAB7A	P51149	P51149	0.101247	55	14	9	72.5	-0.215492	45	19	6	81.2
Ras-related protein Rab-8A	RAB8A	P61006;P61006-2	P61006;P61006-2	-0.0166141	14	2	2	30.4	-0.529971	10	2	0	30.4
Ras-related protein Rab-8B	RAB8B	Q92930	Q92930	0.0978804	2	1	1	26.6	-0.367595	2	1	0	26.6
Ras-related protein Rab-9A	RAB9A	P51151;Q9NP90	P51151	0.30381	14	6	4	36.3	-0.113967	11	7	1	44.3
Prenylated Rab acceptor protein 1	RABAC1	Q9UI14	Q9UI14	-0.0892366	3	2	1	15.7	-0.155231	5	2	3	15.7
Rab-like protein 3	RABL3	Q5HYI8	Q5HYI8	0.461843	6	5	2	22	0.0544523	6	5	1	29.7
Ras-related C3 botulinum toxin substrate 1	RAC1	P63000;P63000-2	P63000;P63000-2	0.218471	10	3	1	43.8	0.073029	14	3	1	43.8
DNA repair protein RAD50	RAD50	Q92878-2;Q92878;Q92878-3	Q92878-2;Q92878;Q92878-3	-0.549493	12	14	7	11.1	-0.734482	17	17	6	13.7
Ras-related protein Ral-A	RALA	P11233	P11233	0.0436244	13	3	1	22.8	-0.208767	17	4	2	26.2
Ras-related protein Ral-B	RALB	P11234;P11234-3;P11234-2	P11234;P11234-3;P11234-2	-0.446954	3	3	3	24.3	-0.267835	4	4	0	26.7
RNA-binding protein Raly	RALY	Q9UKM9-2;Q9UKM9	Q9UKM9-2;Q9UKM9	-1.17033	2	2	1	11.4	-0.53097	3	3	0	10
GTP-binding nuclear protein Ran	RAN	P62826	P62826	-0.19851	16	7	3	32.4	-0.37829	21	11	4	43.5
Ran-specific GTPase-activating protein	RANBP1	P43487-2;P43487	P43487-2;P43487	-0.462336	2	2	1	22.5	-0.358846	2	2	0	11
E3 SUMO-protein ligase RanBP2	RANBP2	P49792;P0DJD0;P0DJD1	P49792	-0.141939	128	77	17	44.7	-0.354791	162	73	22	39.3
Ran GTPase-activating protein 1	RANGAP1	P46060	P46060	-0.113364	27	20	6	43.3	-0.332278	15	13	6	30
Ras-related protein Rap-1A	RAP1A	P62834	P62834	-0.281421	3	3	1	33.7	-0.172744	6	3	4	45.7
Ras-related protein Rap-1b;Ras-related protein Rap-1b-like protein	RAP1B	P61224-3;P61224;P61224-2;P61224-4;A6NIZ1	P61224-3;P61224;P61224-2;P61224-4;A6NIZ1	0.156138	12	3	1	37.6	-0.154972	22	3	2	50.9
Ras-related protein Rap-2b	RAP2B	P61225	P61225	0.716596	12	3	1	31.7	0.696681	9	4	0	39.9
Ras-related protein Rap-2c	RAP2C	Q9Y3L5	Q9Y3L5	0.213752	4	3	0	31.7	-0.0271541	7	3	0	31.7
Arginine--tRNA ligase, cytoplasmic	RARS	P54136	P54136	-0.379245	9	1	2	16.8	-0.733528	18	2	4	30.9
Probable arginine--tRNA ligase, mitochondrial	RARS2	Q5T160	Q5T160	0.17479	4	9	2	16.4	-0.472488	11	12	4	24.2
RB1-inducible coiled-coil protein 1	RB1CC1	Q8TDY2-2;Q8TDY2	Q8TDY2-2;Q8TDY2	0.129085	2	2	1	1.9	-0.0966667	5	5	3	3.9
Histone-binding protein RBBP4	RBBP4	Q09028-3;Q09028;Q09028-4;Q09028-2	Q09028-3;Q09028;Q09028-4;Q09028-2	-0.865858	7	6	3	28.8	-0.784085	8	7	2	36.1
E3 ubiquitin-protein ligase RBBP6	RBBP6	Q7Z6E9-2;Q7Z6E9;Q7Z6E9-4;Q7Z6E9-3	Q7Z6E9-2;Q7Z6E9;Q7Z6E9-4	-0.313262	12	13	3	11	-0.603407	9	8	3	7
Histone-binding protein RBBP7	RBBP7	Q16576;Q16576-2	Q16576;Q16576-2	-0.481566	14	5	5	28.5	-0.645241	17	9	1	44
Putative ribosome-binding factor A, mitochondrial	RBFA	Q8N0V3;Q8N0V3-2	Q8N0V3	-0.913298	2	4	1	14.3	-0.071488	3	3	0	12
RNA binding protein fox-1 homolog 2;RNA binding protein fox-1 homolog 1;RNA binding protein fox-1 homolog 3	RBFOX2;RBFOX1;RBFOX3	O43251-8;O43251;O43251-6;Q9NWB1-2;O43251-7;Q9NWB1;Q9NWB1-5;Q9NWB1-4;O43251-2;O43251-10;O43251-5;O43251-4;Q9NWB1-3;O43251-9;A6NFN3-2;A6NFN3;O43251-3	O43251-8;O43251;O43251-6;Q9NWB1-2;O43251-7;Q9NWB1;Q9NWB1-5;Q9NWB1-4;O43251-2;O43251-10;O43251-5;O43251-4;Q9NWB1-3;O43251-9;A6NFN3-2;A6NFN3	-0.0425311	2	2	0	5.8	0.0321231	2	2	1	5.3
RNA-binding protein 10	RBM10	P98175-5;P98175-2;P98175;P98175-4;P98175-3	P98175-5;P98175-2;P98175;P98175-4;P98175-3	0.0126402	9	10	2	11.9	-0.373286	15	13	4	15.8
Splicing factor 45	RBM17	Q96I25	Q96I25	-0.331191	6	7	3	22.7	-0.368601	9	9	4	28.9
RNA-binding protein 25	RBM25	P49756;P49756-2;P49756-3;P49756-4	P49756;P49756-2;P49756-3	-0.311506	18	18	3	25.6	-0.372618	27	24	6	28
RNA-binding protein 26	RBM26	Q5T8P6-3;Q5T8P6-2;Q5T8P6;Q5T8P6-5;Q5T8P6-4;Q5T8P6-6	Q5T8P6-3;Q5T8P6-2;Q5T8P6;Q5T8P6-5;Q5T8P6-4	-0.971176	13	13	4	17.7	-1.17556	14	12	5	14
RNA-binding protein 27	RBM27	Q9P2N5	Q9P2N5	-0.757038	9	10	4	12	-1.13862	3	3	2	4.3
RNA-binding protein 3	RBM3	P98179	P98179	-0.0913869	5	3	0	21	-0.286645	9	3	0	21
RNA-binding protein 39	RBM39	Q14498-3;Q14498-2;Q14498;Q86U06-3;Q86U06-4;Q86U06-5;Q86U06-2;Q86U06	Q14498-3;Q14498-2;Q14498	-0.382307	13	10	4	26.2	-0.548141	14	14	1	38.8
RNA-binding protein 4;RNA-binding protein 4B	RBM4;RBM4B	Q9BWF3;Q9BQ04;Q9BWF3-4;Q9BWF3-3;Q9BWF3-2	Q9BWF3;Q9BQ04;Q9BWF3-4;Q9BWF3-3;Q9BWF3-2	-0.14476	20	10	5	52.5	-0.53057	19	10	1	52.5
RNA-binding protein 8A	RBM8A	Q9Y5S9-2;Q9Y5S9	Q9Y5S9-2;Q9Y5S9	-0.215161	4	4	2	37	-0.35242	5	4	1	26.6
RNA-binding motif protein, X chromosome;RNA-binding motif protein, X chromosome, N-terminally processed;RNA binding motif protein, X-linked-like-1	RBMX;RBMXL1	P38159;P38159-2;P38159-3;Q96E39;Q8N7X1	P38159;P38159-2;P38159-3;Q96E39	-0.307984	5	2	2	13.8	-0.581496	15	4	2	19.2
RNA-binding protein with multiple splicing 2	RBPMS2	Q6ZRY4	Q6ZRY4	0.087327	4	4	0	31.1	-0.0820213	3	3	0	25.4
Regulator of chromosome condensation	RCC1	P18754;P18754-2	P18754;P18754-2	-0.279126	13	10	5	31.6	-0.524264	18	13	7	43.7
Protein RCC2	RCC2	Q9P258	Q9P258	0.0556121	16	15	4	36.2	-0.0590783	17	15	0	37.4
CAAX prenyl protease 2	RCE1	Q9Y256	Q9Y256	-0.324437	4	3	1	10.9	-0.46801	2	2	0	6.7
RNA 3-terminal phosphate cyclase-like protein	RCL1	Q9Y2P8;Q9Y2P8-2	Q9Y2P8	-0.0620229	2	3	1	8.3	-0.0575542	7	7	2	21.4
Reticulocalbin-1	RCN1	Q15293;Q15293-2	Q15293;Q15293-2	1.38665	29	13	8	55.3	0.977668	28	13	4	55.3
Reticulocalbin-2	RCN2	Q14257;Q14257-2	Q14257;Q14257-2	1.08086	18	12	7	60.3	0.773023	17	12	3	48.6
Reticulocalbin-3	RCN3	Q96D15	Q96D15	0.740021	9	7	1	32.3	0.553447	8	7	1	32.3
Retinol dehydrogenase 10	RDH10	Q8IZV5	Q8IZV5	-0.410121	2	5	0	20.5	-0.771379	6	7	2	27
Retinol dehydrogenase 11	RDH11	Q8TC12;Q8TC12-2;Q8TC12-3	Q8TC12;Q8TC12-2;Q8TC12-3	-0.210847	14	8	1	33	-0.577151	16	10	2	44.3
Retinol dehydrogenase 13	RDH13	Q8NBN7;Q8NBN7-2	Q8NBN7;Q8NBN7-2	-0.0627762	11	9	5	29.9	-0.419539	12	10	3	33.2
Retinol dehydrogenase 14	RDH14	Q9HBH5	Q9HBH5	-0.0285429	7	6	5	22	-0.48388	8	6	0	19.9
Radixin	RDX	P35241;P35241-5;P35241-4;P35241-2	P35241;P35241-5;P35241-4	-0.315092	9	4	4	22.3	-0.426748	11	7	5	31.6
Receptor expression-enhancing protein 4	REEP4	Q9H6H4;Q9H6H4-2	Q9H6H4;Q9H6H4-2	-0.105008	4	4	1	19.8	-0.268315	5	4	0	19.8
Receptor expression-enhancing protein 5	REEP5	Q00765;Q00765-2	Q00765	0.0274371	12	5	1	15.3	-0.266757	11	5	1	15.3
Receptor expression-enhancing protein 6	REEP6	Q96HR9-2;Q96HR9	Q96HR9-2;Q96HR9	0.0173518	2	2	0	10.9	-0.162339	5	4	0	23.9
RalBP1-associated Eps domain-containing protein 1	REPS1	Q96D71-4;Q96D71-3;Q96D71;Q96D71-2;Q8NFH8-3;Q8NFH8-2;Q8NFH8-4;Q8NFH8	Q96D71-4;Q96D71-3;Q96D71;Q96D71-2	0.20389	3	7	2	12.4	-0.257614	8	7	0	11.4
Protein RER1	RER1	O15258	O15258	0.215741	9	5	1	33.7	0.053958	7	6	0	34.2
All-trans-retinol 13,14-reductase	RETSAT	Q6NUM9;Q6NUM9-2	Q6NUM9;Q6NUM9-2	-0.0428283	9	10	3	23.8	-0.272023	11	11	1	25.4
Oligoribonuclease, mitochondrial	REXO2	Q9Y3B8;Q9Y3B8-2;Q9Y3B8-3	Q9Y3B8;Q9Y3B8-2;Q9Y3B8-3	-0.0467124	3	3	1	12.2	-0.262553	6	5	2	27
Replication factor C subunit 1	RFC1	P35251-2;P35251	P35251-2;P35251	-0.187444	4	7	3	9.4	-1.01314	8	8	0	8.8
Replication factor C subunit 2	RFC2	P35250;P35250-2	P35250;P35250-2	-0.598086	5	6	0	19.5	-0.710525	11	9	4	31.9
Replication factor C subunit 3	RFC3	P40938;P40938-2	P40938;P40938-2	-0.0641782	3	3	1	12.1	-0.830661	7	7	2	25.3
Replication factor C subunit 4	RFC4	P35249;P35249-2	P35249;P35249-2	-0.275821	6	6	1	20.4	-0.762987	12	10	1	41.6
Replication factor C subunit 5	RFC5	P40937-2;P40937	P40937-2;P40937	-0.22132	3	3	0	10.3	-0.694746	11	10	4	44.2
Protein RFT1 homolog	RFT1	Q96AA3	Q96AA3	0.0908535	4	4	1	6.3	-0.242938	6	5	0	9.2
GTP-binding protein Rheb	RHEB	Q15382	Q15382	0.0766959	8	6	0	25	-0.0928839	9	7	2	33.2
Transforming protein RhoA	RHOA	P61586	P61586	-0.127053	17	1	3	33.7	-0.326307	13	1	0	24.4
Rho-related GTP-binding protein RhoF	RHOF	Q9HBH0;Q9HBH0-2	Q9HBH0;Q9HBH0-2	-0.161137	2	4	1	14.7	-0.577151	4	5	2	23.2
Rho-related GTP-binding protein RhoG	RHOG	P84095	P84095	0.222434	17	9	2	61.3	-0.013498	13	8	1	61.3
Mitochondrial Rho GTPase 1	RHOT1	Q8IXI2;Q8IXI2-2;Q8IXI2-7;Q8IXI2-3;Q8IXI2-4;Q8IXI2-5;Q8IXI2-6	Q8IXI2;Q8IXI2-2;Q8IXI2-7;Q8IXI2-3;Q8IXI2-4;Q8IXI2-5;Q8IXI2-6	0.202261	6	7	1	15.4	-0.3122	10	10	2	20.9
Mitochondrial Rho GTPase 2	RHOT2	Q8IXI1;Q8IXI1-2	Q8IXI1	-0.00192009	19	13	4	34.6	-0.183836	22	15	6	41.4
Regulator of microtubule dynamics protein 1	RMDN1	Q96DB5;Q96DB5-2;Q96DB5-3	Q96DB5;Q96DB5-2;Q96DB5-3	-0.00475429	19	9	7	31.2	-0.375401	14	12	2	39.2
Regulator of microtubule dynamics protein 3	RMDN3	Q96TC7;Q96TC7-2	Q96TC7;Q96TC7-2	0.332164	12	12	3	34.3	-0.00302646	18	12	5	36
Required for meiotic nuclear division protein 1 homolog	RMND1	Q9NWS8;Q9NWS8-2;Q9NWS8-3	Q9NWS8;Q9NWS8-2	0.206768	8	6	5	14.7	-0.0408223	10	9	2	22
E3 ubiquitin-protein ligase RNF170	RNF170	Q96K19;Q96K19-3;Q96K19-2;Q96K19-5;Q96K19-6;Q96K19-4	Q96K19;Q96K19-3;Q96K19-2;Q96K19-5;Q96K19-6	0.552082	4	4	1	20.2	0.263161	2	2	0	8.9
E3 ubiquitin-protein ligase BRE1A	RNF20	Q5VTR2	Q5VTR2	-0.679642	3	4	0	10.6	-0.932061	9	9	4	14.4
E3 ubiquitin-protein ligase RNF213	RNF213	Q63HN8;Q63HN8-4;Q63HN8-5;Q63HN8-6	Q63HN8;Q63HN8-4	-0.274808	3	5	3	0.9	-0.498864	23	25	9	5.4
mRNA cap guanine-N7 methyltransferase	RNMT	O43148;O43148-2	O43148;O43148-2	-0.387789	5	5	1	14.3	-0.932364	7	7	2	14.7
rRNA methyltransferase 3, mitochondrial	RNMTL1	Q9HC36	Q9HC36	0.191815	3	3	1	7.1	-0.0603242	5	5	1	16.4
RNA-binding protein with serine-rich domain 1	RNPS1	Q15287-3;Q15287-2;Q15287	Q15287-3;Q15287-2;Q15287	-0.495288	3	3	1	13.1	-0.782409	6	5	0	26.5
Roundabout homolog 1	ROBO1	Q9Y6N7-5;Q9Y6N7-4;Q9Y6N7-3;Q9Y6N7;Q9Y6N7-2;Q9Y6N7-6;Q9HCK4-2;Q9HCK4;Q9HCK4-3	Q9Y6N7-5;Q9Y6N7-4;Q9Y6N7-3;Q9Y6N7;Q9Y6N7-2;Q9Y6N7-6	-0.179155	14	11	5	10.6	-0.329411	24	22	6	16.5
[truncated: 743 more rows]

## Sheet: S6
Supplementary Dataset S6. Peptide data for the ATPase inhibitor protein obtained in SILAC experiments comparing mitoplasts from wild-type and HAP1-Δd cells
This information is obtained from the MaxQuant evidence file after the processing of SILAC peptide pair data. The peptide data is from digitonin protein extracts of mitoplast samples prepared with a 1:1 mixture of HAP1wild-type and HAP1-Δd cells. Experiment 1 refers to heavy isotope labelled HAP1-Δd cells mixed with light labelled wild-type cells, and experiment 2 vice versa. Only peptide data th…
Sequence	Modifications	Missed cleavages	Proteins	Leading proteins	Gene Names	Protein Names	Experiment	Type	Labeling State	MS/MS m/z	Charge	m/z	Mass	Score	Delta score	Intensity L	Intensity H	Ratio H/L	Inverse Expt 2 Ratio	Log2 Ratio
FGSDQSENVDRGAGSIR	Unmodified	1	Q9UII2-M1	Q9UII2-M1	ATP5IF1	ATPase inhibitor, mitochondrial	1	MULTI-MSMS		605.623	3	598.95	1793.83	28.089	23.541	278800	355990	1.7861	n/a	0.836813
HHEEEIVHHKK	Unmodified	1	Q9UII2-M1;Q9UII2-M3;Q9UII2-M2;Q9UII2	Q9UII2-M1	ATP5IF1	ATPase inhibitor, mitochondrial	1	MULTI-MSMS		475.248	3	474.913	1421.72	17.809	11.776	371430	380530	1.7495	n/a	0.806943
FGSDQSENVDRGAGSIR	Unmodified	1	Q9UII2-M1	Q9UII2-M1	ATP5IF1	ATPase inhibitor, mitochondrial	2	MULTI-MSMS		598.951	3	598.95	1793.83	55.885	53.741	1357700	906780	0.50424	1.98318	0.987818
FGSDQSENVDRGAGSIREAGGAFGK	Unmodified	2	Q9UII2-M1	Q9UII2-M1	ATP5IF1	ATPase inhibitor, mitochondrial	2	MULTI-MSMS		629.052	4	628.801	2511.17	74.579	67.809	2524800	1139100	0.4319	2.31535	1.21123

## Sheet: S7
Supplementary Dataset S7. Proteins identified in SILAC experiments comparing mitoplasts from wild-type and HAP1-ΔF6 cells
This information is the output from Perseus after processing of MaxQuant SILAC peptide pair data. Digitonin solubilized mitoplast samples were prepared from a 1:1 mixture of wild-type and HAP1-ΔF6 cells, analyzed by SDS-PAGE and gel sections digested with trypsin. Experiment 1 refers to heavy isotope labelled HAP1-ΔF6 cells mixed with light labelled wild-type cells, and experiment 2 vice versa. P…
Protein names	Gene names	Protein IDs	Majority protein IDs	Ratio H/L expt 1 (log2)	Ratio H/L count expt 1	Unique peptides expt 1	Ratio H/L iso-count expt 1	Sequence coverage expt 1 [%]	Ratio H/L expt 2 (-log2)	Ratio H/L count expt 2	Unique peptides expt 2	Ratio H/L iso-count expt 2	Sequence coverage expt 2 [%]
Aladin	AAAS	Q9NRG9;Q9NRG9-2	Q9NRG9;Q9NRG9-2	-0.138061	13	14	2	37.2	-0.244765	20	15	3	43.2
Alanine--tRNA ligase, mitochondrial	AARS2	Q5JTZ9	Q5JTZ9	0.278342	17	17	5	21	0.0177968	15	16	6	22.5
Alpha-aminoadipic semialdehyde synthase, mitochondrial;Lysine ketoglutarate reductase;Saccharopine dehydrogenase	AASS	Q9UDR5	Q9UDR5	-0.101149	28	25	5	32.5	-0.413161	30	29	5	36.7
Multidrug resistance protein 1	ABCB1	P08183;P08183-2;P21439-3;P21439-2;P21439	P08183;P08183-2	-0.0252945	24	23	9	22	-0.349705	17	20	2	19.3
ATP-binding cassette sub-family B member 10, mitochondrial	ABCB10	Q9NRK6	Q9NRK6	0.478817	15	15	1	27.4	0.264478	17	18	3	30.8
Bile salt export pump	ABCB11	O95342	O95342	-0.0810795	2	1	0	1.3	-0.634872	2	1	1	1.3
ATP-binding cassette sub-family B member 7, mitochondrial	ABCB7	O75027-2;O75027;O75027-3	O75027-2;O75027;O75027-3	0.275722	9	8	2	11.6	-0.0659859	10	9	2	12.9
Multidrug resistance-associated protein 1	ABCC1	P33527;P33527-9;P33527-2;P33527-3;P33527-5;P33527-4;P33527-6;P33527-7;P33527-8;O15438;O15438-4	P33527;P33527-9;P33527-2;P33527-3;P33527-5;P33527-4;P33527-6;P33527-7;P33527-8	0.453649	49	41	9	35.4	0.155438	28	30	2	25.2
Multidrug resistance-associated protein 4	ABCC4	O15439;O15439-2;O15439-3;O15439-4	O15439;O15439-2;O15439-3;O15439-4	0.0132121	25	29	6	28.3	-0.286526	19	23	7	20.8
ATP-binding cassette sub-family D member 3	ABCD3	P28288;P28288-2;P28288-3	P28288;P28288-2	0.111566	25	21	4	37.3	-0.238787	21	18	4	35.4
ATP-binding cassette sub-family E member 1	ABCE1	P61221	P61221	-0.188069	5	4	1	9.3	-0.189919	6	7	3	14
ATP-binding cassette sub-family F member 1	ABCF1	Q8NE71-2;Q8NE71	Q8NE71-2;Q8NE71	-0.110137	11	11	1	17.5	-0.253747	8	9	3	14.4
ATP-binding cassette sub-family F member 2	ABCF2	Q9UG63;Q9UG63-2	Q9UG63;Q9UG63-2	0.154065	14	13	7	22.8	-0.122739	9	9	4	18
Mycophenolic acid acyl-glucuronide esterase, mitochondrial	ABHD10	Q9NUJ1;Q9NUJ1-2;Q9NUJ1-3	Q9NUJ1;Q9NUJ1-2	-0.072422	10	10	1	45.4	-0.338111	13	11	2	50.7
Alpha/beta hydrolase domain-containing protein 11	ABHD11	Q8NFV4;Q8NFV4-4;Q8NFV4-6;Q8NFV4-3;Q8NFV4-2	Q8NFV4;Q8NFV4-4;Q8NFV4-6	0.00877379	4	5	1	20	-0.293606	3	2	2	8.9
Monoacylglycerol lipase ABHD12	ABHD12	Q8N2K0-2;Q8N2K0;Q8N2K0-3	Q8N2K0-2;Q8N2K0;Q8N2K0-3	0.434028	15	12	6	35.6	0.0598559	14	12	4	40.8
Abhydrolase domain-containing protein 16A	ABHD16A	O95870;O95870-2	O95870;O95870-2	0.0426443	6	7	2	16.7	-0.174023	5	5	1	13.3
Alpha/beta hydrolase domain-containing protein 17B	ABHD17B	Q5VST6;Q5VST6-2	Q5VST6;Q5VST6-2	0.509544	5	7	1	32.6	-0.140517	2	4	0	21.5
3-ketoacyl-CoA thiolase, peroxisomal	ACAA1	P09110;P09110-2	P09110;P09110-2	0.0482362	14	10	2	43.9	-0.083792	17	12	5	48.3
3-ketoacyl-CoA thiolase, mitochondrial	ACAA2	P42765	P42765	-0.252862	27	15	3	56.4	-0.615228	31	16	6	65.2
Isobutyryl-CoA dehydrogenase, mitochondrial	ACAD8	Q9UKU7;Q9UKU7-2;Q9UKU7-3	Q9UKU7;Q9UKU7-2;Q9UKU7-3	-0.495085	4	5	3	13	-0.643302	4	5	2	12
Acyl-CoA dehydrogenase family member 9, mitochondrial	ACAD9	Q9H845	Q9H845	0.0370308	25	20	7	42.8	-0.36042	22	20	7	39.5
Medium-chain specific acyl-CoA dehydrogenase, mitochondrial	ACADM	P11310;P11310-2	P11310;P11310-2	-0.0575719	15	12	5	26.4	-0.384271	22	13	3	39
Short-chain specific acyl-CoA dehydrogenase, mitochondrial	ACADS	P16219	P16219	-1.066	5	6	1	15.5	-1.09559	5	4	4	10.7
Short/branched chain specific acyl-CoA dehydrogenase, mitochondrial	ACADSB	P45954;P45954-2	P45954;P45954-2	0.140255	13	14	5	39.6	-0.231432	15	14	4	45.8
Very long-chain specific acyl-CoA dehydrogenase, mitochondrial	ACADVL	P49748-2;P49748;P49748-3	P49748-2;P49748;P49748-3	0.90273	18	20	4	36.2	0.580483	18	21	4	39.3
Acetyl-CoA acetyltransferase, mitochondrial	ACAT1	P24752;P24752-2	P24752	0.307778	52	18	13	54.1	-0.101919	57	19	8	60.4
Golgi resident protein GCP60	ACBD3	Q9H3P7	Q9H3P7	0.281431	11	11	2	33.7	0.0914485	12	12	2	40.3
Apoptotic chromatin condensation inducer in the nucleus	ACIN1	Q9UKV3-5;Q9UKV3;Q9UKV3-3;Q9UKV3-2	Q9UKV3-5;Q9UKV3	-0.45599	8	10	5	10.5	-1.19743	3	6	1	8.1
Aconitate hydratase, mitochondrial	ACO2	Q99798	Q99798	0.328951	76	34	12	56.4	-0.0655722	74	35	20	56.7
Acyl-coenzyme A thioesterase 13;Acyl-coenzyme A thioesterase 13, N-terminally processed	ACOT13	Q9NPJ3;Q9NPJ3-2	Q9NPJ3;Q9NPJ3-2	0.185486	12	7	3	47.1	0.00057723	10	7	2	68.6
Acyl-coenzyme A thioesterase 8	ACOT8	O14734	O14734	-0.284634	2	3	0	17.2	-0.128425	4	4	1	20.1
Acyl-coenzyme A thioesterase 9, mitochondrial	ACOT9	Q9Y305-2;Q9Y305;Q9Y305-4;Q9Y305-3	Q9Y305-2;Q9Y305;Q9Y305-4;Q9Y305-3	0.00992034	17	13	7	34.7	-0.336969	13	12	3	34.2
Peroxisomal acyl-coenzyme A oxidase 1	ACOX1	Q15067;Q15067-2;Q15067-3	Q15067;Q15067-2;Q15067-3	-0.253756	20	15	5	32.9	-0.432853	18	15	3	35.3
Low molecular weight phosphotyrosine protein phosphatase	ACP1	P24666;P24666-4;P24666-3;P24666-2	P24666;P24666-4;P24666-3;P24666-2	0.00230651	4	4	0	31.6	-0.216362	6	5	1	39.2
Long-chain-fatty-acid--CoA ligase 1	ACSL1	P33121;P33121-2;P33121-3;Q9UKU0-7;Q9ULC5-4;Q9UKU0-2;Q9ULC5;Q9UKU0-5;Q9UKU0-3;Q9UKU0;Q9UKU0-9;Q9UKU0-6;Q9UKU0-8;Q9UKU0-1;Q9ULC5-3	P33121;P33121-2;P33121-3	0.170822	17	22	3	40.1	-0.106616	18	19	4	35
Long-chain-fatty-acid--CoA ligase 3	ACSL3	O95573	O95573	-0.176626	27	22	6	49.4	-0.411426	28	21	3	44.7
Long-chain-fatty-acid--CoA ligase 4	ACSL4	O60488-2;O60488	O60488-2;O60488	-0.291257	19	20	7	49	-0.627233	24	17	8	44.5
Acyl-coenzyme A synthetase ACSM1, mitochondrial	ACSM1	Q08AH1-2;Q08AH1	Q08AH1-2;Q08AH1	-1.26337	2	1	0	4.4	-1.5966	2	1	0	4.4
Acetyl-coenzyme A synthetase 2-like, mitochondrial	ACSS1	Q9NUB1-4;Q9NUB1-2;Q9NUB1;Q9NUB1-3	Q9NUB1-4;Q9NUB1-2;Q9NUB1;Q9NUB1-3	-0.125872	2	5	0	12	-0.739762	4	5	3	13.6
Actin, alpha skeletal muscle;Actin, alpha cardiac muscle 1;Actin, gamma-enteric smooth muscle;Actin, aortic smooth muscle	ACTA1;ACTC1;ACTG2;ACTA2	P68133;P68032;P63267;P62736	P68133;P68032;P63267;P62736	0.533065	8	1	1	25.7	0.207344	11	1	1	28.6
Actin, cytoplasmic 1;Actin, cytoplasmic 1, N-terminally processed	ACTB	P60709;Q6S8J3;P63267-2;A5A3E0;P0CG38;Q562R1;P0CG39;Q9BYX7	P60709	1.03858	6	1	1	69.3	0.356569	10	1	5	72.3
Actin, cytoplasmic 2;Actin, cytoplasmic 2, N-terminally processed	ACTG1	P63261	P63261	0.571531	119	1	33	69.3	0.299436	141	1	42	72.3
Alpha-actinin-1	ACTN1	P12814;P12814-3;P12814-2;P12814-4;P35609-2;P35609;Q08043	P12814;P12814-3;P12814-2;P12814-4	-0.628118	21	19	4	49.8	-0.966135	27	22	9	55.3
Alpha-actinin-4	ACTN4	O43707;O43707-2;O43707-3	O43707;O43707-2	0.125519	49	26	10	60.5	-0.230326	66	29	11	66
Disintegrin and metalloproteinase domain-containing protein 10	ADAM10	O14672;O14672-2	O14672	0.41846	19	17	4	30.9	0.100592	17	16	2	34
Disintegrin and metalloproteinase domain-containing protein 15	ADAM15	Q13444-2;Q13444-12;Q13444-5;Q13444-4;Q13444-3;Q13444;Q13444-8;Q13444-7;Q13444-6;Q13444-10;Q13444-9;Q13444-13;Q13444-11	Q13444-2;Q13444-12;Q13444-5;Q13444-4;Q13444-3;Q13444;Q13444-8;Q13444-7;Q13444-6;Q13444-10;Q13444-9;Q13444-13;Q13444-11	-0.0599159	6	9	1	16.1	-0.607105	9	14	3	25.6
Disintegrin and metalloproteinase domain-containing protein 17	ADAM17	P78536;P78536-2	P78536;P78536-2	0.387142	3	3	2	5.3	-0.124857	6	6	2	9.7
Disintegrin and metalloproteinase domain-containing protein 9	ADAM9	Q13443;Q13443-2	Q13443;Q13443-2	0.361656	7	7	1	10.9	0.0614508	9	8	4	11.5
Double-stranded RNA-specific adenosine deaminase	ADAR	P55265-5;P55265;P55265-4;P55265-3;P55265-2	P55265-5;P55265;P55265-4;P55265-3;P55265-2	-0.0429323	8	9	4	11.9	-0.377957	10	10	2	13.3
Atypical kinase ADCK3, mitochondrial	ADCK3	Q8NI60-3;Q8NI60;Q8NI60-4;Q8NI60-2	Q8NI60-3;Q8NI60;Q8NI60-4;Q8NI60-2	-0.682071	4	6	0	12.3	-0.837701	6	5	4	10.1
Alpha-adducin	ADD1	P35611-2;P35611-6;P35611;P35611-3;P35611-4;P35611-5	P35611-2;P35611-6;P35611;P35611-3;P35611-4;P35611-5	0.27023	9	10	1	25.4	-0.126576	10	9	2	23.3
Beta-adducin	ADD2	P35612;P35612-4;P35612-3;P35612-2;P35612-8;P35612-9;P35612-5;P35612-6;P35612-7	P35612;P35612-4;P35612-3;P35612-2;P35612-8;P35612-9	0.551491	4	7	4	15.2	0.673578	2	4	1	8.4
ADP-dependent glucokinase	ADPGK	Q9BRR6-2;Q9BRR6;Q9BRR6-4;Q9BRR6-3;Q9BRR6-6;Q9BRR6-5	Q9BRR6-2;Q9BRR6;Q9BRR6-4;Q9BRR6-3	0.367147	16	12	6	37.9	0.0600964	14	10	2	29.8
Poly(ADP-ribose) glycohydrolase ARH3	ADPRHL2	Q9NX46	Q9NX46	-0.29917	2	3	0	11.6	-0.128953	2	1	1	4.4
AF4/FMR2 family member 4	AFF4	Q9UHB7;Q9UHB7-2;Q9UHB7-3	Q9UHB7;Q9UHB7-2	0.434988	11	11	3	13.3	-0.29537	5	5	4	5.5
AFG3-like protein 2	AFG3L2	Q9Y4W6	Q9Y4W6	-0.00523207	32	29	3	40.7	-0.381062	31	27	7	35
Acylglycerol kinase, mitochondrial	AGK	Q53H12;Q53H12-2	Q53H12	-0.164884	12	10	1	36.7	-0.450908	18	13	2	45.3
1-acyl-sn-glycerol-3-phosphate acyltransferase alpha	AGPAT1	Q99943	Q99943	-0.410735	2	2	0	10.6	-0.637193	4	4	1	20.8
1-acyl-sn-glycerol-3-phosphate acyltransferase epsilon	AGPAT5	Q9NUQ2	Q9NUQ2	0.424492	5	5	0	15.1	0.0097567	9	8	3	29.7
Glycerol-3-phosphate acyltransferase 3	AGPAT9	Q53EU6	Q53EU6	0.282499	2	4	0	10.6	0.544414	11	9	5	29.3
Alkyldihydroxyacetonephosphate synthase, peroxisomal	AGPS	O00116	O00116	0.31429	29	24	7	49.5	-0.109962	28	25	4	53.5
Agrin;Agrin N-terminal 110 kDa subunit;Agrin C-terminal 110 kDa subunit;Agrin C-terminal 90 kDa fragment;Agrin C-terminal 22 kDa fragment	AGRN	O00468-6;O00468-3;O00468-5;O00468-4;O00468-7;O00468;O00468-2	O00468-6;O00468-3;O00468-5;O00468-4;O00468-7;O00468;O00468-2	-0.08804	20	22	4	14.1	-0.451857	13	20	5	12.5
Type-1 angiotensin II receptor-associated protein	AGTRAP	Q6RW13;Q6RW13-2;Q6RW13-4;Q6RW13-3;Q6RW13-5	Q6RW13;Q6RW13-2	0.206768	3	3	0	30.2	0.510272	2	2	0	24.5
Putative adenosylhomocysteinase 3	AHCYL2	Q96HN2-2;Q96HN2;Q96HN2-4;Q96HN2-3	Q96HN2-2;Q96HN2;Q96HN2-4;Q96HN2-3	-0.144249	4	2	1	12	-0.643394	6	1	3	12.6
Neuroblast differentiation-associated protein AHNAK	AHNAK	Q09666;Q09666-2	Q09666	0.567253	169	151	43	49.7	0.385318	211	177	53	54.5
Axin interactor, dorsalization-associated protein	AIDA	Q96BJ3;Q96BJ3-3;Q96BJ3-2	Q96BJ3;Q96BJ3-3	0.404031	7	6	2	22.2	0.167231	10	9	2	29.1
Apoptosis-inducing factor 1, mitochondrial	AIFM1	O95831;O95831-3;O95831-4;O95831-2;O95831-6;O95831-5	O95831;O95831-3;O95831-4;O95831-2	0.0950467	40	24	6	53.5	-0.270589	40	26	7	54.3
Apoptosis-inducing factor 2	AIFM2	Q9BRQ8;Q9BRQ8-2	Q9BRQ8;Q9BRQ8-2	0.93138	2	3	2	9.7	1.18626	5	6	2	21.4
Aminoacyl tRNA synthase complex-interacting multifunctional protein 1;Endothelial monocyte-activating polypeptide 2	AIMP1	Q12904;Q12904-2	Q12904;Q12904-2	-0.20146	8	6	7	32.7	-0.362217	10	11	4	50
Aminoacyl tRNA synthase complex-interacting multifunctional protein 2	AIMP2	Q13155;Q13155-2	Q13155;Q13155-2	-0.568923	3	4	1	18.4	-0.300065	5	5	2	26.2
Adenylate kinase 2, mitochondrial;Adenylate kinase 2, mitochondrial, N-terminally processed	AK2	P54819-2;P54819;P54819-5;P54819-3;P54819-6;P54819-4	P54819-2;P54819;P54819-5;P54819-3;P54819-6;P54819-4	-0.0208965	39	17	7	76.7	-0.387252	41	17	8	77.6
GTP:AMP phosphotransferase AK3, mitochondrial	AK3	Q9UIJ7;Q9UIJ7-3;Q9UIJ7-2	Q9UIJ7;Q9UIJ7-3;Q9UIJ7-2	0.142348	21	13	2	62.6	-0.260146	17	13	1	62.6
Adenylate kinase 4, mitochondrial	AK4	P27144	P27144	-0.944027	16	9	5	53.4	-1.18732	12	9	3	58.3
A-kinase anchor protein 1, mitochondrial	AKAP1	Q92667;Q92667-2	Q92667;Q92667-2	-0.0754896	34	28	4	38.6	-0.471656	29	26	3	38.2
A-kinase anchor protein 12	AKAP12	Q02952;Q02952-3;Q02952-2	Q02952;Q02952-3;Q02952-2	0.225398	70	61	11	50.4	-0.0633648	85	66	11	59.4
Aldose reductase	AKR1B1	P15121;C9JRZ8;C9JRZ8-2	P15121	0.916782	4	6	2	20.6	0.84019	2	3	1	9.5
Aflatoxin B1 aldehyde reductase member 2	AKR7A2	O43488;Q8NHP1	O43488	-0.622243	5	4	2	16.2	-0.935611	3	4	1	15.9
5-aminolevulinate synthase, nonspecific, mitochondrial	ALAS1	P13196	P13196	0.366028	11	12	3	27.3	-0.161823	9	8	2	18.8
CD166 antigen	ALCAM	Q13740;Q13740-2;Q13740-3	Q13740;Q13740-2	0.0469799	2	4	1	9.3	-0.322274	3	3	1	6
Delta-1-pyrroline-5-carboxylate synthase;Glutamate 5-kinase;Gamma-glutamyl phosphate reductase	ALDH18A1	P54886;P54886-2	P54886;P54886-2	0.214871	65	36	23	59.9	-0.157561	59	34	11	52.5
Aldehyde dehydrogenase X, mitochondrial	ALDH1B1	P30837;P05091-2;P00352;P47895;P05091	P30837	-0.697453	24	13	5	36.6	-1.07334	24	17	7	48.7
Fatty aldehyde dehydrogenase	ALDH3A2	P51648;P51648-2;P48448;P43353-2;P30838;P43353	P51648;P51648-2	-0.0329495	21	11	10	29.5	-0.64441	19	11	6	27.4
Delta-1-pyrroline-5-carboxylate dehydrogenase, mitochondrial	ALDH4A1	P30038;P30038-2;P30038-3	P30038;P30038-2;P30038-3	0.0973411	6	6	4	16.2	-0.646163	10	8	5	20.1
Succinate-semialdehyde dehydrogenase, mitochondrial	ALDH5A1	P51649;P51649-2	P51649;P51649-2	-0.0353278	7	6	2	15.1	-0.485324	7	8	2	25.6
Methylmalonate-semialdehyde dehydrogenase [acylating], mitochondrial	ALDH6A1	Q02252-2;Q02252	Q02252-2;Q02252	-0.901634	9	9	4	17	-1.45286	15	15	11	36.4
Alpha-aminoadipic semialdehyde dehydrogenase	ALDH7A1	P49419-2;P49419;P49419-4	P49419-2;P49419;P49419-4	0.0380147	12	11	2	30.1	-0.391548	12	14	1	36.6
4-trimethylaminobutyraldehyde dehydrogenase	ALDH9A1	P49189;P49189-3;P49189-2	P49189;P49189-3;P49189-2	0.185486	11	11	1	28.1	-0.124461	13	13	3	33.4
Fructose-bisphosphate aldolase A	ALDOA	P04075;P04075-2;P09972	P04075;P04075-2	-0.128566	14	11	4	40.7	-0.187261	14	14	4	53.6
Chitobiosyldiphosphodolichol beta-mannosyltransferase	ALG1	Q9BT22;Q9BT22-2;Q6GMV1	Q9BT22;Q9BT22-2	0.217479	9	9	3	25.2	-0.042084	8	8	3	19.8
Dol-P-Glc:Glc(2)Man(9)GlcNAc(2)-PP-Dol alpha-1,2-glucosyltransferase;Putative Dol-P-Glc:Glc(2)Man(9)GlcNAc(2)-PP-Dol alpha-1,2-glucosyltransferase	ALG10;ALG10B	Q5BKT4;Q5I7T1	Q5BKT4;Q5I7T1	-0.852537	2	3	1	6.3	-0.418891	3	4	0	8.5
Putative bifunctional UDP-N-acetylglucosamine transferase and deubiquitinase ALG13	ALG13	Q9NP73-2;Q9NP73;Q9NP73-3	Q9NP73-2;Q9NP73	-0.644848	6	5	1	33.3	-1.05811	4	4	0	26.7
Alpha-1,3/1,6-mannosyltransferase ALG2	ALG2	Q9H553;Q9H553-2	Q9H553;Q9H553-2	0.658463	4	8	1	24.3	0.264668	8	8	2	24.3
Dol-P-Man:Man(5)GlcNAc(2)-PP-Dol alpha-1,3-mannosyltransferase	ALG3	Q92685-2;Q92685	Q92685-2;Q92685	0.00920381	3	2	0	5.1	-0.216113	3	2	0	5.1
Dolichyl-phosphate beta-glucosyltransferase	ALG5	Q9Y673;Q9Y673-2	Q9Y673;Q9Y673-2	-0.560898	10	8	2	29.9	-0.785509	15	11	3	36.1
Alpha-1,2-mannosyltransferase ALG9	ALG9	Q9H6U8-2;Q9H6U8-4;Q9H6U8;Q9H6U8-3	Q9H6U8-2;Q9H6U8-4;Q9H6U8;Q9H6U8-3	0.032242	3	3	0	10.2	-0.147176	4	2	2	6.8
Alpha-ketoglutarate-dependent dioxygenase alkB homolog 7, mitochondrial	ALKBH7	Q9BT30	Q9BT30	0.268315	4	4	1	27.1	-0.307079	2	2	1	12.2
Alkaline phosphatase, tissue-nonspecific isozyme	ALPL	P05186-2;P05186-3;P05186	P05186-2;P05186-3;P05186	0.363788	3	6	1	16.6	-0.012211	2	2	1	5.6
THO complex subunit 4	ALYREF	Q86V81	Q86V81	-0.267983	21	9	2	36.2	-0.59474	29	9	1	36.2
E3 ubiquitin-protein ligase AMFR	AMFR	Q9UKV5	Q9UKV5	-0.335317	10	9	1	24.4	-0.4609	9	9	2	21.3
Ankyrin repeat and LEM domain-containing protein 2	ANKLE2	Q86XL3;Q86XL3-2;Q86XL3-3	Q86XL3;Q86XL3-2	-0.431909	14	16	3	27.5	-0.816723	15	14	7	23
Ankyrin repeat domain-containing protein 46	ANKRD46	Q86W74-2;Q86W74	Q86W74-2;Q86W74	-0.0875647	3	3	0	16.7	-0.484602	2	2	0	11.8
Anoctamin-6	ANO6	Q4KMQ2-3;Q4KMQ2;Q4KMQ2-2;Q4KMQ2-4	Q4KMQ2-3;Q4KMQ2;Q4KMQ2-2;Q4KMQ2-4	0.0846086	3	4	1	7.7	-0.365469	4	6	1	8.6
Acidic leucine-rich nuclear phosphoprotein 32 family member A	ANP32A	P39687;O95626;O43423	P39687	-0.132198	6	3	2	22.9	-0.1956	6	4	2	23.3
Acidic leucine-rich nuclear phosphoprotein 32 family member B	ANP32B	Q92688-2;Q92688	Q92688-2;Q92688	-0.0111663	3	3	1	31.3	-0.0267293	4	3	1	31.3
Aminopeptidase N	ANPEP	P15144	P15144	0.133169	4	8	0	9.8	-0.59827	4	6	4	7.1
Annexin A1	ANXA1	P04083	P04083	0.277628	9	10	3	39.6	-0.207268	6	6	0	19.4
Annexin A2;Putative annexin A2-like protein	ANXA2;ANXA2P2	P07355;P07355-2;A6NMY6	P07355;P07355-2;A6NMY6	1.04956	24	19	5	58.4	0.78024	30	19	9	58.4
AP-1 complex subunit beta-1	AP1B1	Q10567-3;Q10567-4;Q10567-2;Q10567	Q10567-3;Q10567-4;Q10567-2;Q10567	-0.288294	7	7	4	24.3	-0.973648	9	9	4	26.2
AP-1 complex subunit gamma-1	AP1G1	O43747;O43747-2	O43747;O43747-2	0.0241777	8	9	0	13.4	-0.336055	9	11	2	15.1
AP-1 complex subunit mu-1	AP1M1	Q9BXS5;Q9BXS5-2;Q9Y6Q5;Q9Y6Q5-2	Q9BXS5;Q9BXS5-2	-0.212751	7	8	3	24.8	-0.552869	9	12	2	38.1
AP-1 complex subunit sigma-1A	AP1S1	P61966;P61966-2	P61966;P61966-2	-0.0706029	4	2	1	20.3	-0.60521	5	3	0	25.9
AP-2 complex subunit alpha-1	AP2A1	O95782-2;O95782	O95782-2;O95782	-0.101118	19	14	6	24.7	-0.600175	22	15	8	24.3
AP-2 complex subunit alpha-2	AP2A2	O94973;O94973-2;O94973-3	O94973;O94973-2;O94973-3	-0.091925	12	14	4	26.7	-0.230941	12	13	9	24.3
AP-2 complex subunit beta	AP2B1	P63010-2;P63010;P63010-3	P63010-2;P63010;P63010-3	-0.0147911	31	15	9	32.6	-0.447103	28	13	9	32.1
AP-2 complex subunit mu	AP2M1	Q96CW1-2;Q96CW1	Q96CW1-2;Q96CW1	-0.230161	5	5	2	15	-0.591105	10	8	5	24.5
AP-2 complex subunit sigma	AP2S1	P53680;P53680-2	P53680;P53680-2	-0.0650382	6	4	0	23.9	-0.490776	7	5	3	34.5
Adenomatous polyposis coli protein	APC	P25054-2;P25054;P25054-3	P25054-2;P25054;P25054-3	0.113167	2	2	0	1.3	-0.149259	4	6	1	3.2
DNA-(apurinic or apyrimidinic site) lyase;DNA-(apurinic or apyrimidinic site) lyase, mitochondrial	APEX1	P27695	P27695	-0.764788	8	8	2	37.4	-1.12684	8	8	1	37.4
Gamma-secretase subunit APH-1A	APH1A	Q96BI3-2;Q96BI3	Q96BI3-2;Q96BI3	0.487281	2	2	0	5.7	0.384414	2	2	1	5.7
Apoptosis inhibitor 5	API5	Q9BZZ5-2;Q9BZZ5;Q9BZZ5-3;Q9BZZ5-6;Q9BZZ5-5;Q9BZZ5-1	Q9BZZ5-2;Q9BZZ5;Q9BZZ5-3;Q9BZZ5-6;Q9BZZ5-5;Q9BZZ5-1	-0.238817	13	10	4	26.8	-0.363451	11	10	3	23.8
Amyloid-like protein 2	APLP2	Q06481-3;Q06481-6;Q06481;Q06481-5;Q06481-4;Q06481-2	Q06481-3;Q06481-6;Q06481;Q06481-5;Q06481-4;Q06481-2	0.831472	2	4	2	6.9	0.290162	3	3	2	6.8
Adipocyte plasma membrane-associated protein	APMAP	Q9HDC9;Q9HDC9-2	Q9HDC9;Q9HDC9-2	0.335483	28	19	3	58.4	0.0522067	31	23	4	64.9
NAD(P)H-hydrate epimerase	APOA1BP	Q8NCW5;Q8NCW5-2	Q8NCW5;Q8NCW5-2	-0.333589	9	6	4	26.7	-0.487075	8	8	2	37.5
Apolipoprotein O	APOO	Q9BUR5;Q9BUR5-2	Q9BUR5;Q9BUR5-2	0.382059	9	5	3	31.8	0.00565196	13	6	1	39.9
MICOS complex subunit MIC27	APOOL	Q6UXV4	Q6UXV4	0.529071	19	12	5	60.8	0.183949	16	12	5	60.8
Amyloid beta A4 protein;N-APP;Soluble APP-alpha;Soluble APP-beta;C99;Beta-amyloid protein 42;Beta-amyloid protein 40;C83;P3(42);P3(40);C80;Gamma-secretase C-terminal fragment 59;Gamma-secretase C-terminal fragment 57;Gamma-secretase C-terminal fragment 50;C31	APP	P05067;P05067-6;P05067-11;P05067-8;P05067-9;P05067-4;P05067-5;P05067-7;P05067-10;P05067-3;P05067-2	P05067;P05067-6;P05067-11;P05067-8;P05067-9;P05067-4;P05067-5;P05067-7;P05067-10;P05067-3	0.143393	15	12	2	21.9	-0.174279	17	15	8	28.6
Intron-binding protein aquarius	AQR	O60306	O60306	-0.215061	35	35	13	28.8	-0.393526	20	23	6	18.9
Coatomer subunit delta	ARCN1	P48444;P48444-2	P48444;P48444-2	-0.0486808	14	15	2	36.6	-0.29443	10	11	2	22.7
ADP-ribosylation factor 3;ADP-ribosylation factor 1	ARF3;ARF1	P61204;P84077;P61204-2	P61204;P84077;P61204-2	-0.31079	21	4	4	45.9	-0.435522	26	3	8	53.6
ADP-ribosylation factor 4	ARF4	P18085	P18085	0.262794	14	5	3	47.8	-0.014641	13	5	4	59.4
ADP-ribosylation factor 5	ARF5	P84085	P84085	-0.391512	5	4	2	47.2	-0.350384	6	4	4	58.9
ADP-ribosylation factor 6	ARF6	P62330	P62330	-0.584912	7	4	2	31.4	-1.08909	8	4	3	31.4
ADP-ribosylation factor GTPase-activating protein 1	ARFGAP1	Q8N6T3;Q8N6T3-5;Q8N6T3-2;Q8N6T3-3;Q8N6T3-4	Q8N6T3;Q8N6T3-5;Q8N6T3-2;Q8N6T3-3;Q8N6T3-4	0.415975	7	6	2	21.4	0.241936	8	8	4	29.1
Arfaptin-2	ARFIP2	P53365;P53365-3;P53365-2	P53365;P53365-3;P53365-2	-0.322361	3	2	0	8.8	-0.0586628	2	1	0	5
ADP-ribosylation factor-related protein 1	ARFRP1	Q13795;Q13795-4;Q13795-3;Q13795-2	Q13795;Q13795-4;Q13795-3;Q13795-2	0.384823	2	4	0	19.4	-0.736562	4	2	1	11.4
Arginase-2, mitochondrial	ARG2	P78540	P78540	0.226632	7	7	1	28	-0.204516	8	7	2	28.8
Rho GDP-dissociation inhibitor 1	ARHGDIA	P52565;P52565-2	P52565;P52565-2	-0.423971	3	3	1	30.9	-0.348799	2	3	0	30.4
AT-rich interactive domain-containing protein 4B	ARID4B	Q4LE39-2;Q4LE39;Q4LE39-3;Q4LE39-4	Q4LE39-2;Q4LE39;Q4LE39-3	-0.115597	8	10	1	11	-0.675184	4	5	1	5.4
ADP-ribosylation factor-like protein 1	ARL1	P40616-2;P40616	P40616-2;P40616	0.16954	11	10	2	79.3	-0.157173	11	7	3	39.6
ADP-ribosylation factor-like protein 2	ARL2	P36404;P36404-2	P36404;P36404-2	0.250477	14	7	6	50	0.129655	9	7	3	50
ADP-ribosylation factor-like protein 6-interacting protein 1	ARL6IP1	Q15041;Q15041-2;Q15041-3	Q15041;Q15041-2	0.0840642	6	5	0	27.6	-0.0885487	4	3	1	22.2
PRA1 family protein 3	ARL6IP5	O75915	O75915	-0.292387	17	5	7	28.2	-0.71079	24	6	6	28.7
ADP-ribosylation factor-like protein 6-interacting protein 6	ARL6IP6	Q8N6S5	Q8N6S5	-0.978378	2	3	1	16.4	-0.955164	4	4	3	21.2
ADP-ribosylation factor-like protein 8A	ARL8A	Q96BM9	Q96BM9	0.537644	4	3	0	37.6	0.352216	3	3	0	45.2
ADP-ribosylation factor-like protein 8B	ARL8B	Q9NVJ2;Q9NVJ2-2	Q9NVJ2	0.376735	11	4	0	36.6	0.116536	12	3	4	43
Armadillo repeat-containing protein 1	ARMC1	Q9NVT9;Q9NVT9-2	Q9NVT9	-0.204566	7	9	0	49.3	-0.639788	9	9	2	36.9
Armadillo repeat-containing protein 10	ARMC10	Q8N2F6-3;Q8N2F6	Q8N2F6-3;Q8N2F6	0.867106	5	1	1	30.6	0.264772	5	2	0	30.3
Armadillo repeat-containing X-linked protein 3	ARMCX3	Q9UH62	Q9UH62	0.322044	11	9	3	30.9	-0.185613	15	14	5	44.3
Actin-related protein 2/3 complex subunit 4	ARPC4	P59998;P59998-3;P59998-2;P59998-4	P59998;P59998-3;P59998-2;P59998-4	0.379843	2	4	1	22.6	-0.207268	2	4	1	22.6
Acid ceramidase;Acid ceramidase subunit alpha;Acid ceramidase subunit beta	ASAH1	Q13510-2;Q13510;Q13510-3	Q13510-2;Q13510;Q13510-3	0.997039	18	13	9	32.6	0.679042	34	13	8	32.6
Activating signal cointegrator 1 complex subunit 3	ASCC3	Q8N3C0;Q8N3C0-4;Q8N3C0-3	Q8N3C0	-0.367341	18	23	8	13.1	-1.12307	7	16	2	9.7
ATPase ASNA1	ASNA1	O43681	O43681	0.644502	12	9	1	35.1	0.194741	14	10	2	37.6
Aspartyl/asparaginyl beta-hydroxylase	ASPH	Q12797-10;Q12797;Q12797-9;Q12797-6;Q12797-11;Q12797-5;Q12797-8;Q12797-2;Q12797-7;Q12797-4;Q12797-3	Q12797-10;Q12797	-0.173694	17	16	2	30	-0.399226	21	18	6	34.2
ATPase family AAA domain-containing protein 1	ATAD1	Q8NBU5;Q8NBU5-2	Q8NBU5;Q8NBU5-2	0.229219	11	11	1	37.4	-0.109829	12	11	3	38
ATPase family AAA domain-containing protein 3A	ATAD3A	Q9NVI7-2;Q9NVI7;Q9NVI7-3	Q9NVI7-2;Q9NVI7;Q9NVI7-3	0.0447438	11	6	1	42.8	-0.263996	16	8	5	40.8
ATPase family AAA domain-containing protein 3B	ATAD3B	Q5T9A4;Q5T9A4-3;Q5T9A4-2	Q5T9A4;Q5T9A4-3	0.0683268	36	8	10	44.1	-0.295253	31	9	8	45.1
Autophagy-related protein 9A	ATG9A	Q7Z3C6;Q7Z3C6-2;Q7Z3C6-3	Q7Z3C6;Q7Z3C6-2	0.594549	4	5	4	7.5	0.446757	5	5	1	7.2
Atlastin-1	ATL1	Q8WXF7-2;Q8WXF7	Q8WXF7-2;Q8WXF7	-1.3562	2	2	1	4.9	-1.72408	2	3	1	11
Atlastin-2	ATL2	Q8NHH9;Q8NHH9-5;Q8NHH9-2;Q8NHH9-3;Q8NHH9-4	Q8NHH9;Q8NHH9-5;Q8NHH9-2;Q8NHH9-3;Q8NHH9-4	-0.0612099	10	10	3	22.3	-0.0356239	6	6	2	17
Atlastin-3	ATL3	Q6DD88	Q6DD88	-0.00733303	16	12	4	35.3	-0.240376	23	16	4	45.7
Phospholipid-transporting ATPase IG	ATP11C	Q8NB49-3;Q8NB49-2;Q8NB49-4;Q8NB49	Q8NB49-3;Q8NB49-2;Q8NB49-4;Q8NB49	-0.0119516	22	19	3	22.3	-0.347099	23	21	7	24.7
Manganese-transporting ATPase 13A1	ATP13A1	Q9HD20;Q9HD20-2;Q9HD20-3	Q9HD20;Q9HD20-2	-0.307823	28	29	10	34.2	-0.502127	33	28	11	31.6
Sodium/potassium-transporting ATPase subunit alpha-1	ATP1A1	P05023-4;P05023;P05023-3;P05023-2;P50993;P20648;P54707;P54707-2	P05023-4;P05023;P05023-3;P05023-2	0.0277203	68	24	16	42.7	-0.309991	80	24	25	42.6
Sodium/potassium-transporting ATPase subunit alpha-3	ATP1A3	P13637;P13637-2;P13637-3	P13637;P13637-2;P13637-3	-0.253223	5	5	1	24.6	-0.757877	5	5	3	24.1
Sodium/potassium-transporting ATPase subunit beta-1	ATP1B1	P05026-2;P05026	P05026-2;P05026	0.195222	12	8	1	32.6	-0.0643311	16	8	7	35.9
Sodium/potassium-transporting ATPase subunit beta-3	ATP1B3	P54709;P54709-2	P54709;P54709-2	-0.0365407	26	9	8	33.7	-0.379399	27	11	8	36.2
Sarcoplasmic/endoplasmic reticulum calcium ATPase 2	ATP2A2	P16615;P16615-5;P16615-2;P16615-3;P16615-4;O14983-2;O14983;O14983-3;Q93084-4;Q93084-2;Q93084-3;Q93084-7;Q93084;Q93084-6;Q93084-5	P16615;P16615-5;P16615-2;P16615-3;P16615-4	-0.0536135	79	41	13	49.2	-0.406972	75	40	13	46.9
Plasma membrane calcium-transporting ATPase 1	ATP2B1	P20020-6;P20020;P20020-4;P20020-1;P20020-5;P20020-2;Q01814-6;Q01814-8;Q01814-5;Q01814;Q01814-4;Q01814-7;Q01814-3;Q01814-2	P20020-6;P20020;P20020-4;P20020-1;P20020-5;P20020-2	0.266876	37	18	12	33	-0.17594	29	14	8	26.4
Plasma membrane calcium-transporting ATPase 4	ATP2B4	P23634-7;P23634-6;P23634-8;P23634;P23634-5;P23634-4;P23634-3;P23634-2	P23634-7;P23634-6;P23634-8;P23634;P23634-5;P23634-4;P23634-3;P23634-2	0.359746	4	4	3	16.3	-0.309176	2	4	1	14.2
Calcium-transporting ATPase type 2C member 1	ATP2C1	P98194-2;P98194-4;P98194;P98194-3;P98194-5;P98194-9;P98194-6;P98194-7;P98194-8	P98194-2;P98194-4;P98194;P98194-3;P98194-5;P98194-9;P98194-6;P98194-7;P98194-8	-0.341683	6	8	5	13	-0.446997	6	6	4	9.8
ATP synthase subunit alpha, mitochondrial	ATP5F1A	P25705;P25705-2;P25705-3	P25705;P25705-2;P25705-3	-0.212651	205	26	90	52.6	-0.516318	146	25	59	52.4
ATP synthase subunit beta, mitochondrial	ATP5F1B	P06576	P06576	-0.200714	193	26	44	76.2	-0.465191	205	28	60	76.6
ATP synthase subunit gamma, mitochondrial	ATP5F1C	P36542;P36542-2	P36542;P36542-2	-0.238	25	10	4	31.9	-0.555914	22	10	4	41.9
ATP synthase subunit delta, mitochondrial	ATP5F1D	P30049	P30049	-0.232515	31	5	11	28	-0.488309	14	5	3	41.1
ATP synthase subunit epsilon, mitochondrial;ATP synthase subunit epsilon-like protein, mitochondrial	ATP5F1E;ATP5EP2	Q5VTU8;P56381	Q5VTU8;P56381	-0.282913	4	2	0	31.4	-0.517124	4	3	0	54.9
ATPase inhibitor, mitochondrial	ATP5IF1	Q9UII2-M1;Q9UII2-M3;Q9UII2;Q9UII2-3;Q9UII2-2	Q9UII2-M1	1.24458	5	2	2	20.7	0.934964	6	3	0	30.5
ATP synthase subunit k (DAPIT)	ATP5MD	Q96IX5	Q96IX5	-0.688683	12	4	0	44.8	-0.986957	16	5	2	44.8
ATP synthase subunit e, mitochondrial	ATP5ME	P56385	P56385	-1.43507	36	6	19	66.7	-1.68957	43	7	10	66.7
ATP synthase subunit f, mitochondrial	ATP5MF	P56134-4;P56134-2	P56134-4;P56134-2	-2.93335	2	2	1	69.4	-3.1367	3	2	3	69.4
ATP synthase subunit f, mitochondrial	ATP5MF	P56134-3;P56134	P56134-3;P56134	-2.83753	21	3	5	72.7	-3.02121	29	3	14	72.7
ATP synthase subunit g, mitochondrial	ATP5MG	O75964	O75964	-1.58074	15	6	5	47.6	-1.86873	30	10	4	83.5
ATP synthase subunit j (6.8 kDa mitochondrial proteolipid)	ATP5MPL	P56378;P56378-2	P56378;P56378-2	-3.23202	12	2	3	32.8	-3.36807	16	2	2	32.8
ATP synthase F(0) complex subunit B1, mitochondrial	ATP5PB	P24539	P24539	-3.72373	49	17	23	51.6	-3.81455	46	17	26	52.7
ATP synthase subunit d, mitochondrial	ATP5PD	O75947;O75947-2	O75947;O75947-2	-4.84813	20	15	20	82	-6.64962	16	15	11	76.4
ATP synthase-coupling factor 6, mitochondrial	ATP5PF	P18859;P18859-2	P18859;P18859-2	-4.91328	9	7	9	53.7	-7.81551	17	7	16	63.9
ATP synthase subunit O, mitochondrial	ATP5PO	P48047	P48047	-1.92473	29	12	4	62.9	-2.29722	23	12	6	62.9
ATP synthase subunit s, mitochondrial	ATP5S	Q99766;Q99766-3;Q99766-2	Q99766	-0.761018	4	4	0	18.6	-0.957766	5	5	0	21.9
ATP synthase subunit s-like protein	ATP5SL	Q9NW81-5;Q9NW81;Q9NW81-4	Q9NW81-5;Q9NW81;Q9NW81-4	0.228973	5	3	1	17	-0.0625362	4	3	1	17
V-type proton ATPase subunit S1	ATP6AP1	Q15904	Q15904	0.381726	13	10	3	26.4	0.115973	17	12	3	29.4
Renin receptor	ATP6AP2	O75787-2;O75787	O75787-2;O75787	0.176961	20	12	1	44	0.0986136	24	11	4	44
V-type proton ATPase 116 kDa subunit a isoform 1	ATP6V0A1	Q93050-1;Q93050;Q93050-3;Q9HBG4	Q93050-1;Q93050;Q93050-3	0.098689	11	11	2	18.1	0.0755505	9	10	2	16.6
V-type proton ATPase 116 kDa subunit a isoform 2	ATP6V0A2	Q9Y487	Q9Y487	0.581592	14	13	5	22.2	0.289069	9	11	3	17.5
V-type proton ATPase 16 kDa proteolipid subunit	ATP6V0C	P27449	P27449	0.189793	5	1	0	11.6	-0.129349	7	1	2	11.6
V-type proton ATPase subunit d 1	ATP6V0D1	P61421	P61421	0.282499	7	7	2	23.1	0.0568513	9	8	3	28.8
V-type proton ATPase catalytic subunit A	ATP6V1A	P38606;P38606-2	P38606;P38606-2	0.755571	20	18	5	38.7	0.58059	23	20	5	46.2
V-type proton ATPase subunit B, brain isoform	ATP6V1B2	P21281;P15313	P21281	0.843823	15	15	5	43.4	0.652743	19	18	2	46.6
V-type proton ATPase subunit C 1	ATP6V1C1	P21283;Q8NEY4-2;Q8NEY4	P21283	0.659468	8	9	3	22.8	0.652992	7	8	4	19.9
V-type proton ATPase subunit D	ATP6V1D	Q9Y5K8	Q9Y5K8	0.622649	4	4	1	21.5	0.672221	4	4	0	27.1
V-type proton ATPase subunit E 1	ATP6V1E1	P36543;P36543-3;P36543-2;Q96A05	P36543;P36543-3;P36543-2	0.705934	15	9	5	38.5	0.67542	16	10	2	41.6
V-type proton ATPase subunit F	ATP6V1F	Q16864;Q16864-2	Q16864;Q16864-2	0.236829	9	5	3	42.9	0.0429622	14	6	3	57.1
V-type proton ATPase subunit G 1	ATP6V1G1	O75348;O95670-2;O95670	O75348	0.848718	12	5	2	33.1	0.573682	8	4	2	30.5
V-type proton ATPase subunit H	ATP6V1H	Q9UI12-2;Q9UI12	Q9UI12-2;Q9UI12	0.52306	6	6	3	17.2	0.67512	6	7	4	22.2
Copper-transporting ATPase 1	ATP7A	Q04656-5;Q04656;Q04656-2;Q04656-3;Q04656-4;P35670-2;P35670-3;P35670-4;P35670	Q04656-5;Q04656;Q04656-2;Q04656-3;Q04656-4	-0.29108	5	8	3	8.5	-0.754546	3	5	1	3.8
ATP synthase mitochondrial F1 complex assembly factor 1	ATPAF1	Q5TC12;Q5TC12-3;Q5TC12-2	Q5TC12;Q5TC12-3;Q5TC12-2	0.330903	15	11	3	37.5	-0.0153549	17	12	6	37.8
ATP synthase mitochondrial F1 complex assembly factor 2	ATPAF2	Q8N5M1	Q8N5M1	-0.145318	6	7	1	32.2	-0.504061	5	6	0	25.3
Serine/threonine-protein kinase ATR	ATR	Q13535-2;Q13535-3;Q13535	Q13535-2;Q13535-3;Q13535	-0.547067	4	6	2	2.8	-0.741834	3	3	1	1.7
Attractin	ATRN	O75882;O75882-3;O75882-2	O75882;O75882-3;O75882-2	-0.413557	3	6	2	5	0.867015	2	3	0	2.7
Methylglutaconyl-CoA hydratase, mitochondrial	AUH	Q13825;Q13825-2	Q13825;Q13825-2	-0.820311	5	6	2	23	-0.941933	4	5	0	19.2
Ancient ubiquitous protein 1	AUP1	Q9Y679;Q9Y679-3	Q9Y679;Q9Y679-3	-0.242874	13	8	4	28.8	-0.508936	13	8	3	28.5
Beta-2-microglobulin;Beta-2-microglobulin form pI 5.3	B2M	P61769	P61769	-0.318092	2	2	0	29.4	-0.53963	4	4	0	52.1
Galactosylgalactosylxylosylprotein 3-beta-glucuronosyltransferase 3	B3GAT3	O94766-2;O94766	O94766-2;O94766	-0.846791	2	3	1	16.2	-0.437441	5	6	4	24.4
Beta-1,4-glucuronyltransferase 1	B4GAT1	O43505	O43505	0.0600474	4	5	1	14.7	-0.268075	8	6	3	22.7
Bcl2-associated agonist of cell death	BAD	Q92934	Q92934	0.164786	6	5	2	53.6	-0.0496307	2	4	0	44
BAG family molecular chaperone regulator 2	BAG2	O95816;O95816-2	O95816;O95816-2	0.201634	12	10	1	49.8	-0.0977455	17	10	7	49.8
Large proline-rich protein BAG6	BAG6	P46379-2;P46379;P46379-3;P46379-5;P46379-4	P46379-2;P46379;P46379-3;P46379-5;P46379-4	-0.42618	14	14	4	18.2	-0.348459	14	19	5	27.1
Bcl-2 homologous antagonist/killer	BAK1	Q16611;Q16611-2	Q16611;Q16611-2	0.215741	7	7	1	62.6	-0.0705267	4	5	1	33.2
Barrier-to-autointegration factor;Barrier-to-autointegration factor, N-terminally processed	BANF1	O75531	O75531	-0.108596	5	2	1	34.8	-0.439889	7	4	0	49.4
Brain acid soluble protein 1	BASP1	P80723;P80723-2	P80723;P80723-2	-0.449907	17	8	5	57.3	-0.552672	20	10	7	63
Apoptosis regulator BAX	BAX	Q07812-2;Q07812-8;Q07812;Q07812-5;Q07812-7;Q07812-6;Q07812-4	Q07812-2;Q07812-8;Q07812;Q07812-5;Q07812-7	-0.524189	12	9	0	52.8	-0.694479	17	9	6	52.8
Basal cell adhesion molecule	BCAM	P50895	P50895	-0.340368	5	5	2	10.2	-0.222063	4	3	3	6.2
B-cell receptor-associated protein 29	BCAP29	Q9UHQ4;Q9UHQ4-2	Q9UHQ4;Q9UHQ4-2	-0.67275	3	2	0	12.9	-0.895458	2	2	0	10.4
B-cell receptor-associated protein 31	BCAP31	P51572;P51572-2	P51572;P51572-2	0.219958	28	12	4	38.2	-0.0535284	31	11	4	32.1
Pre-mRNA-splicing factor SPF27	BCAS2	O75934	O75934	-0.223862	12	9	5	52	-0.547351	11	11	2	59.1
Branched-chain-amino-acid aminotransferase, mitochondrial	BCAT2	O15382;O15382-2	O15382;O15382-2	-0.203518	8	8	4	26.3	-0.614003	10	9	2	26.5
2-oxoisovalerate dehydrogenase subunit alpha, mitochondrial	BCKDHA	P12694;P12694-2	P12694;P12694-2	-0.0636051	6	7	3	21.3	-0.151079	9	6	7	18
2-oxoisovalerate dehydrogenase subunit beta, mitochondrial	BCKDHB	P21953;P21953-2	P21953	0.0220482	4	4	3	14	-1.15335	3	4	2	13.8
Bcl-2-like protein 13	BCL2L13	Q9BXK5;Q9BXK5-2;Q9BXK5-4	Q9BXK5;Q9BXK5-2	-0.202074	4	6	1	19.8	-0.757023	5	6	0	22.3
Bcl-2-associated transcription factor 1	BCLAF1	Q9NYF8;Q9NYF8-2;Q9NYF8-4	Q9NYF8;Q9NYF8-2;Q9NYF8-4	0.136323	20	0	2	13.6	-0.368713	16	0	7	13.8
Mitochondrial chaperone BCS1	BCS1L	Q9Y276	Q9Y276	0.178619	9	11	1	33.9	-0.141825	12	15	1	47.5
D-beta-hydroxybutyrate dehydrogenase, mitochondrial	BDH1	Q02338	Q02338	-0.61947	6	7	1	26.2	-0.709379	6	6	4	25.4
BEN domain-containing protein 3	BEND3	Q5T5X7	Q5T5X7	-0.295447	8	7	5	11.5	-0.383829	6	6	2	9.5
BET1 homolog	BET1	O15155;O15155-2	O15155;O15155-2	0.591775	11	3	2	28	0.282983	8	4	1	54.2
BET1-like protein	BET1L	Q9NYM9	Q9NYM9	-0.405279	5	4	2	28.8	-0.773996	2	1	1	11.7
Bloom syndrome protein	BLM	P54132	P54132	-0.22923	10	12	2	10.9	-0.757706	5	5	1	4.4
Biogenesis of lysosome-related organelles complex 1 subunit 1	BLOC1S1	P78537-2;P78537	P78537-2;P78537	0.165687	2	2	0	17.6	-0.108223	2	2	1	17.6
Biogenesis of lysosome-related organelles complex 1 subunit 2	BLOC1S2	Q6QNY1;Q6QNY1-2	Q6QNY1	0.294547	3	4	0	34.5	-0.181039	3	3	2	26.1
Ribosome biogenesis protein BMS1 homolog	BMS1	Q14692	Q14692	-0.196773	5	7	2	6.1	-1.33588	2	2	2	1.6
Vesicle transport protein SEC20	BNIP1	Q12981;Q12981-1;Q12981-2;Q12981-3	Q12981;Q12981-1;Q12981-2;Q12981-3	-0.17767	10	9	1	49.6	-0.427928	9	9	3	45.2
BCL2/adenovirus E1B 19 kDa protein-interacting protein 3	BNIP3	Q12983	Q12983	-2.56901	2	1	0	8.1	-2.72786	2	3	1	20.1
Biorientation of chromosomes in cell division protein 1-like 1	BOD1L1	Q8NFC6	Q8NFC6	-0.573961	33	30	7	16.1	-0.932061	46	47	18	25
BolA-like protein 2	BOLA2	Q9H3K6;Q9H3K6-2	Q9H3K6;Q9H3K6-2	-0.0741069	2	2	0	29.1	-0.392647	3	3	1	43
BolA-like protein 3	BOLA3	Q53S33	Q53S33	0.196859	2	2	0	20.6	-0.224905	5	3	1	32.7
Valacyclovir hydrolase	BPHL	Q86WA6-2;Q86WA6	Q86WA6-2;Q86WA6	-0.470409	7	8	3	29.6	-1.16324	9	8	5	33.9
Nucleosome-remodeling factor subunit BPTF	BPTF	Q12830-4;Q12830-2;Q12830	Q12830-4;Q12830-2;Q12830	-0.434559	2	5	1	2.2	-0.817378	8	13	3	5.5
BRI3-binding protein	BRI3BP	Q8WY22;REV__Q96PE2	Q8WY22	-0.422153	4	3	0	10.8	-0.652601	3	2	0	10.4
Ribosome biogenesis protein BRX1 homolog	BRIX1	Q8TDN6	Q8TDN6	-0.636818	3	2	1	5.4	-1.2405	4	3	3	10.2
Basigin	BSG	P35613;P35613-2;P35613-4	P35613;P35613-2;P35613-4	0.067088	39	1	9	25.7	0.0180159	36	2	7	33.8
Basigin	BSG	P35613-3	P35613-3	0.190299	2	1	1	55.1	0.0475919	3	1	1	55.1
Bone marrow stromal antigen 2	BST2	Q10589-2;Q10589	Q10589-2;Q10589	-0.565204	4	2	1	14.9	-0.437441	4	3	2	19.6
Transcription factor BTF3	BTF3	P20290-2;P20290	P20290-2;P20290	-0.068907	4	2	1	27.2	-0.559443	5	2	1	27.2
Mitotic checkpoint protein BUB3	BUB3	O43684-2;O43684	O43684-2;O43684	-0.646044	11	9	1	41.1	-0.888461	14	10	3	53.1
Protein BUD31 homolog	BUD31	P41223;P41223-2	P41223;P41223-2	0.558464	8	6	1	27.8	0.223812	9	7	1	46.5
Basic leucine zipper and W2 domain-containing protein 1	BZW1	Q7L1Q6;Q7L1Q6-4;Q7L1Q6-3;Q7L1Q6-2	Q7L1Q6;Q7L1Q6-4;Q7L1Q6-3;Q7L1Q6-2	-0.161766	2	2	0	8.4	-0.389347	7	7	0	24.3
Basic leucine zipper and W2 domain-containing protein 2	BZW2	Q9Y6E2;Q9Y6E2-2	Q9Y6E2	-0.158848	4	4	1	12.6	-0.324926	7	7	1	17.4
Uncharacterized protein C10orf35	C10orf35	Q96D05;Q96D05-2	Q96D05;Q96D05-2	0.622556	3	3	0	24	0.120028	2	2	0	22.3
UPF0160 protein MYG1, mitochondrial	C12orf10	Q9HB07	Q9HB07	0.447738	2	2	2	6.4	-0.303109	3	2	3	6.4
Uncharacterized protein C12orf43	C12orf43	Q96C57	Q96C57	-0.561026	2	2	1	9.5	1.1055	2	2	1	9.5
Protein C10	C12orf57	Q99622	Q99622	0.168899	5	4	0	49.2	-0.182057	2	2	1	27
Uncharacterized protein C12orf73	C12orf73	Q69YU5	Q69YU5	0.072586	2	2	0	35.2	-0.140909	13	3	5	60.6
Probable ergosterol biosynthetic protein 28	C14orf1	Q9UKR5	Q9UKR5	-0.968718	5	3	0	22.9	-1.22083	4	3	0	22.9
UPF0317 protein C14orf159, mitochondrial	C14orf159	Q7Z3D6-5;Q7Z3D6-4;Q7Z3D6-3;Q7Z3D6;Q7Z3D6-2	Q7Z3D6-5;Q7Z3D6-4;Q7Z3D6-3;Q7Z3D6;Q7Z3D6-2	-1.74783	3	3	3	6.4	-0.762476	3	3	2	5.1
UPF0568 protein C14orf166	C14orf166	Q9Y224	Q9Y224	-0.162476	16	11	5	53.3	-0.306262	10	7	4	42.6
UPF0235 protein C15orf40	C15orf40	Q8WUR7;Q8WUR7-2;Q8WUR7-3	Q8WUR7;Q8WUR7-2;Q8WUR7-3	-0.400244	4	3	0	28.8	-0.590243	4	3	1	28.8
Uncharacterized protein C15orf61	C15orf61	A6NNL5	A6NNL5	0.485221	5	6	0	26.1	0.0388063	9	7	3	40.1
RUS1 family protein C16orf58	C16orf58	Q96GQ5;Q96GQ5-2	Q96GQ5	-0.157431	6	6	2	13.2	-0.703898	6	6	5	16.5
UPF0729 protein C18orf32	C18orf32	Q8TCD1	Q8TCD1	-0.674245	3	2	1	23.7	-0.638584	2	1	0	23.7
UPF0449 protein C19orf25	C19orf25	Q9UFG5;Q9UFG5-2	Q9UFG5;Q9UFG5-2	-0.109763	8	4	2	57.6	-0.239276	6	4	1	57.6
Uncharacterized protein C19orf43	C19orf43	Q9BQ61	Q9BQ61	-0.206362	7	5	2	22.7	-0.389347	6	4	2	22.2
Uncharacterized protein C19orf52	C19orf52	Q9BSF4	Q9BSF4	-0.163785	6	5	0	28.5	-0.391988	6	5	0	28.5
Complement component 1 Q subcomponent-binding protein, mitochondrial	C1QBP	Q07021	Q07021	0.102591	76	8	25	51.4	-0.190172	69	9	14	60.6
Uncharacterized protein C20orf24	C20orf24	Q9BUV8-4;Q9BUV8-3;Q9BUV8-2;Q9BUV8;Q9BUV8-5	Q9BUV8-4;Q9BUV8-3;Q9BUV8-2;Q9BUV8;Q9BUV8-5	0.317304	3	3	0	18.4	0.237302	6	3	3	18.4
C2 domain-containing protein 5	C2CD5	Q86YS7;Q86YS7-2;Q86YS7-3;Q86YS7-4;Q86YS7-5	Q86YS7;Q86YS7-2;Q86YS7-3;Q86YS7-4;Q86YS7-5	-0.485176	2	5	1	5.1	-0.227248	3	3	0	2.9
UPF0554 protein C2orf43	C2orf43	Q9H6V9;Q9H6V9-2;Q9H6V9-3;Q9H6V9-4	Q9H6V9;Q9H6V9-2;Q9H6V9-3	0.233765	5	6	2	20	-0.112633	5	6	2	19.4
Uncharacterized protein C2orf47, mitochondrial	C2orf47	Q8WWC4	Q8WWC4	0.438825	10	5	0	19.6	-0.0163536	15	7	5	27.1
Ashwin	C2orf49	Q9BVC5;Q9BVC5-2	Q9BVC5;Q9BVC5-2	0.0160683	3	3	2	19.4	1.03372	2	2	0	17.2
Uncharacterized protein C2orf72	C2orf72	A6NCS6	A6NCS6	0.186754	2	1	1	2.4	-0.366924	2	1	0	2.4
Uncharacterized protein C4orf3	C4orf3	Q8WVX3;Q8WVX3-2	Q8WVX3;Q8WVX3-2	-0.56403	4	2	0	40.9	-0.714487	5	2	2	40.9
Uncharacterized protein C4orf32	C4orf32	Q8N8J7	Q8N8J7	-0.119291	5	5	0	43.2	-0.580917	2	3	0	31.8
Bombesin receptor-activated protein C6orf89	C6orf89	Q6UWU4-3;Q6UWU4;Q6UWU4-2	Q6UWU4-3;Q6UWU4;Q6UWU4-2	-1.9052	2	2	0	9.1	0.706653	2	3	1	12.9
Uncharacterized protein C7orf50	C7orf50	Q9BRJ6	Q9BRJ6	-0.250697	8	7	3	42.3	-0.412294	8	5	2	38.7
UPF0562 protein C7orf55;Putative RNA-binding protein Luc7-like 2	C7orf55;LUC7L2	Q96HJ9-2;Q9Y383-3;Q9Y383-2	Q96HJ9-2;Q9Y383-3;Q9Y383-2	0.461948	14	0	2	23.8	-0.112367	15	0	2	28.8
UPF0598 protein C8orf82	C8orf82	Q6P1X6;Q6P1X6-2	Q6P1X6;Q6P1X6-2	-0.0823315	6	6	0	35.2	-0.398898	4	5	0	31.9
Bcl10-interacting CARD protein	C9orf89	Q96LW7-2;Q96LW7	Q96LW7-2;Q96LW7	0.882526	5	5	1	35	-0.0190613	2	5	1	36.1
Voltage-dependent calcium channel subunit alpha-2/delta-2;Voltage-dependent calcium channel subunit alpha-2-2;Voltage-dependent calcium channel subunit delta-2	CACNA2D2	Q9NY47-4;Q9NY47-3;Q9NY47-2;Q9NY47-5;Q9NY47	Q9NY47-4;Q9NY47-3;Q9NY47-2;Q9NY47-5;Q9NY47	-0.297928	17	20	7	25.2	-0.660929	13	15	1	19.2
Calcyclin-binding protein	CACYBP	Q9HB71-3;Q9HB71	Q9HB71-3;Q9HB71	0.387142	7	7	1	44.3	0.156788	8	9	2	55.1
CAD protein;Glutamine-dependent carbamoyl-phosphate synthase;Aspartate carbamoyltransferase;Dihydroorotase	CAD	P27708;P31327-2;P31327;P31327-3	P27708	-0.289986	13	16	4	8.9	-0.988776	2	10	1	5.6
Calcium-binding and coiled-coil domain-containing protein 2	CALCOCO2	Q13137-4;Q13137-2;Q13137;Q13137-3;Q13137-5	Q13137-4;Q13137-2;Q13137;Q13137-3	0.225028	3	3	2	5.3	-0.290896	3	2	0	3.8
Calmodulin-3;Calmodulin-2;Calmodulin-1	CALM3;CALM2:CALM1	P0DP25;P0DP24;P0DP23;P27482;P02585	P0DP25;P0DP24;P0DP23	-0.136268	14	6	2	50.3	-0.374845	19	7	3	50.3
Calreticulin	CALR	P27797	P27797	0.831634	83	19	32	74.3	0.751489	67	18	22	70
Calumenin	CALU	O43852;O43852-3;O43852-6;O43852-10;O43852-5;O43852-9;O43852-15;O43852-13;O43852-14;O43852-11;O43852-12	O43852;O43852-3;O43852-6;O43852-10;O43852-5;O43852-9;O43852-15	1.17166	32	4	7	63.2	0.786273	27	4	7	63.2
Calcium signal-modulating cyclophilin ligand	CAMLG	P49069	P49069	-0.0638917	6	6	2	33.1	-0.462157	4	4	1	19.9
Calnexin	CANX	P27824-2;P27824;P27824-3	P27824-2;P27824;P27824-3	-0.0562362	131	31	30	47.5	-0.196859	110	31	17	45.3
Caprin-1	CAPRIN1	Q14444-2;Q14444	Q14444-2;Q14444	-0.165904	20	12	0	27.7	-0.43957	17	11	4	26.7
F-actin-capping protein subunit alpha-1	CAPZA1	P52907;P47755-2	P52907	0.279174	4	3	2	20.6	-0.00446547	5	3	3	20.6
F-actin-capping protein subunit beta	CAPZB	P47756-2;P47756	P47756-2;P47756	0.107286	5	5	4	22.1	0.194295	7	9	2	33.8
Probable cysteine--tRNA ligase, mitochondrial	CARS2	Q9HA77	Q9HA77	-0.486388	6	7	1	14.7	-0.747946	13	12	1	31
Peripheral plasma membrane protein CASK	CASK	O14936-3;O14936;O14936-4;O14936-6;O14936-2;O14936-5	O14936-3;O14936;O14936-4;O14936-6;O14936-2	-0.120043	18	17	3	23.3	-0.417488	20	18	5	25.9
Caspase-7	CASP7	P55210-2	P55210-2	0.241962	5	2	0	6.3	-0.143132	6	1	1	2.8
Catalase	CAT	P04040	P04040	-0.0615712	36	20	10	54.5	-0.352307	33	24	11	58.6
Carbonyl reductase [NADPH] 1	CBR1	P16152;P16152-2;O75828	P16152	0.417812	4	5	1	29.2	-0.723777	3	6	1	33.6
Carbonyl reductase family member 4	CBR4	Q8N4T8;Q8N4T8-2	Q8N4T8;Q8N4T8-2	-1.53604	4	4	2	23.6	-1.89604	5	6	1	37.1
Chromobox protein homolog 3	CBX3	Q13185	Q13185	-0.47285	10	6	1	45.9	-0.519542	12	5	5	30.1
Cell division cycle and apoptosis regulator protein 1	CCAR1	Q8IX12-2;Q8IX12	Q8IX12-2;Q8IX12	-0.06608	24	17	8	15.7	-0.314058	25	22	1	23.4
Cell cycle and apoptosis regulator protein 2	CCAR2	Q8N163;Q8N163-2	Q8N163;Q8N163-2	-0.848427	16	15	11	23.3	-1.1125	20	20	10	33.7
Coiled-coil domain-containing protein 115	CCDC115	Q96NT0;Q96NT0-2	Q96NT0;Q96NT0-2	-0.213604	4	3	0	20.6	-0.363451	4	4	1	36.1
Coiled-coil domain-containing protein 12	CCDC12	Q8WUD4	Q8WUD4	-0.459655	5	5	0	39.2	-0.184979	5	7	0	49.4
Coiled-coil domain-containing protein 124	CCDC124	Q96CT7	Q96CT7	-0.24284	9	7	0	30	-0.323312	8	6	0	28.3
Coiled-coil domain-containing protein 127	CCDC127	Q96BQ5	Q96BQ5	-0.0643592	2	2	0	6.9	-0.300534	3	4	1	14.6
Coiled-coil domain-containing protein 134	CCDC134	Q9H6E4	Q9H6E4	0.550211	9	6	3	29.7	0.44719	7	5	2	25.8
Coiled-coil domain-containing protein 137	CCDC137	Q6PK04	Q6PK04	-0.267375	3	3	2	12.1	-0.420402	4	5	2	24.2
Coiled-coil domain-containing protein 47	CCDC47	Q96A33-2;Q96A33	Q96A33-2;Q96A33	-0.00257025	28	18	6	40.8	-0.280719	29	19	6	43.1
Coiled-coil domain-containing protein 51	CCDC51	Q96ER9;Q96ER9-2	Q96ER9;Q96ER9-2	0.263635	9	9	1	27.3	-0.0946416	11	10	3	28.7
Coiled-coil domain-containing protein 58	CCDC58	Q4VC31	Q4VC31	0.0877344	32	7	4	47.9	-0.23952	23	8	4	61.8
G2/mitotic-specific cyclin-B1	CCNB1	P14635;P14635-2	P14635;P14635-2	-0.0640123	2	3	0	8.1	-0.616264	6	5	4	14.1
G2/mitotic-specific cyclin-B2	CCNB2	O95067	O95067	-0.132784	3	4	2	12.3	-0.367595	3	4	1	12.8
Cyclin-K	CCNK	O75909;O75909-4;O75909-1;O75909-2	O75909;O75909-4;O75909-1;O75909-2	-1.15643	5	6	4	16.9	-0.67084	7	6	5	15.5
Cyclin-T1	CCNT1	O60563;O60563-2	O60563	-0.092617	5	5	3	12.4	0.0248247	5	5	3	13.1
Cyclin-Y	CCNY	Q8ND76;Q8ND76-2;Q8ND76-3	Q8ND76;Q8ND76-2;Q8ND76-3	0.291604	2	2	0	8.8	0.0197114	4	4	0	16.4
Nocturnin	CCRN4L	Q9UK39	Q9UK39	0.0806577	2	4	1	13.2	0.0823926	2	4	0	16
Protein CCSMST1	CCSMST1	Q4G0I0	Q4G0I0	-0.42138	5	4	2	34.8	-0.576667	10	4	6	34.8
T-complex protein 1 subunit beta	CCT2	P78371;P78371-2	P78371;P78371-2	-0.0616615	30	23	6	51.6	-0.184725	29	23	7	57.8
T-complex protein 1 subunit gamma	CCT3	P49368;P49368-2	P49368;P49368-2	-2.88934e-05	34	28	9	54.9	-0.256407	29	28	3	53.9
T-complex protein 1 subunit delta	CCT4	P50991;P50991-2	P50991;P50991-2	-0.00471089	19	17	2	37.7	-0.169412	24	20	8	49.4
T-complex protein 1 subunit epsilon	CCT5	P48643;P48643-2	P48643;P48643-2	-0.0539579	32	24	8	56.2	-0.173895	32	25	8	54.5
T-complex protein 1 subunit zeta	CCT6A	P40227;P40227-2	P40227;P40227-2	0.0100636	17	12	3	45.4	-0.19711	20	11	3	42.6
T-complex protein 1 subunit eta	CCT7	Q99832;Q99832-3;Q99832-4;Q99832-2	Q99832;Q99832-3;Q99832-4;Q99832-2	-0.0596302	24	19	5	43.8	-0.166587	28	18	6	48.1
T-complex protein 1 subunit theta	CCT8	P50990;P50990-2;P50990-3	P50990;P50990-2;P50990-3	-0.0467571	34	21	5	45.4	-0.201132	31	21	5	44
CD109 antigen	CD109	Q6YHK3;Q6YHK3-2;Q6YHK3-4;Q6YHK3-3	Q6YHK3;Q6YHK3-2;Q6YHK3-4;Q6YHK3-3	0.386921	9	13	4	11.6	0.340404	6	8	2	7.1
CD151 antigen	CD151	P48509	P48509	0.15082	4	2	2	7.5	0.364496	3	2	1	7.5
CD276 antigen	CD276	Q5ZPR3-3;Q5ZPR3-4;Q5ZPR3;Q5ZPR3-2	Q5ZPR3-3;Q5ZPR3-4;Q5ZPR3;Q5ZPR3-2	0.346872	3	3	0	13.8	-0.0277203	3	3	0	9.3
CD2 antigen cytoplasmic tail-binding protein 2	CD2BP2	O95400	O95400	-0.267757	3	3	0	10.3	-0.826437	3	4	1	13.8
Leukocyte surface antigen CD47	CD47	Q08722-2;Q08722-3;Q08722-4;Q08722	Q08722-2;Q08722-3;Q08722-4;Q08722	0.447844	4	3	1	9.6	-0.0244615	2	2	0	6.5
CD59 glycoprotein	CD59	P13987;P13987-2	P13987;P13987-2	0.557091	8	5	2	25.8	0.199587	7	3	0	18.8
CD63 antigen	CD63	P08962-3;P08962-2;P08962	P08962-3;P08962-2;P08962	0.054779	5	1	1	6.4	0.198179	3	1	0	6.4
CD70 antigen	CD70	P32970;P32970-2	P32970;P32970-2	-2.47489	4	4	2	29.5	-1.56677	5	4	4	28
CD81 antigen	CD81	P60033	P60033	0.181421	6	3	2	21.6	-0.0538065	2	2	0	18.2
CD9 antigen	CD9	P21926	P21926	0.213378	4	3	0	9.6	0.958308	2	2	0	9.2
CD97 antigen;CD97 antigen subunit alpha;CD97 antigen subunit beta	CD97	P48960-2;P48960-3;P48960;Q9UHX3-4;Q9UHX3-6;Q9UHX3-3;Q9UHX3-2;Q9UHX3	P48960-2;P48960-3;P48960	0.432959	4	5	0	9.7	-0.25084	6	8	3	18.2
CD99 antigen	CD99	P14209;P14209-2;P14209-3	P14209;P14209-2;P14209-3	0.412185	10	3	2	40	0.412923	12	3	2	40
CD99 antigen-like protein 2	CD99L2	Q8TCZ2-3;Q8TCZ2-2;Q8TCZ2;Q8TCZ2-5;Q8TCZ2-6	Q8TCZ2-3;Q8TCZ2-2;Q8TCZ2;Q8TCZ2-5;Q8TCZ2-6	-0.142178	3	3	0	25.8	-0.493442	2	2	0	17.9
Cell division control protein 42 homolog	CDC42	P60953	P60953	0.234133	16	2	1	46.1	0.0381397	13	2	3	25.7
Serine/threonine-protein kinase MRCK alpha	CDC42BPA	Q5VT25-3;Q5VT25-4;Q5VT25-5;Q5VT25;Q5VT25-2;Q5VT25-6	Q5VT25-3;Q5VT25-4;Q5VT25-5;Q5VT25;Q5VT25-2;Q5VT25-6	0.594071	11	13	4	13.8	0.146084	5	7	3	9.5
Serine/threonine-protein kinase MRCK beta	CDC42BPB	Q9Y5S2;Q09013-12;Q09013-10;Q09013-2;Q09013-8;Q09013-5;Q09013-7;Q09013-11;Q09013-15;Q09013;Q09013-16;Q09013-6;Q09013-1	Q9Y5S2	-0.592506	15	14	4	12.9	-0.665848	13	12	7	12.2
Cdc42 effector protein 1	CDC42EP1	Q00587-2;Q00587	Q00587-2;Q00587	0.373732	3	2	3	10.2	1.41081	6	6	3	26.6
Cell division cycle 5-like protein	CDC5L	Q99459	Q99459	-0.360879	14	14	3	23.7	-0.400647	13	13	4	23.6
Parafibromin	CDC73	Q6P1J9	Q6P1J9	-0.584804	10	7	10	16	-0.755229	9	8	4	15.6
Cell division cycle-associated protein 3	CDCA3	Q99618	Q99618	0.377957	4	4	2	26.1	-0.714048	2	4	1	26.1
Cadherin-2	CDH2	P19022-2;P19022;P55283-2;P55283	P19022-2;P19022	0.585251	11	11	4	23	0.03354	14	12	2	21.3
Cadherin-6	CDH6	P55285;P55285-2;Q9ULB4	P55285;P55285-2	0.00417777	5	5	3	9.5	-0.530071	3	4	1	7
CDP-diacylglycerol--inositol 3-phosphatidyltransferase	CDIPT	O14735-3;O14735;O14735-2	O14735-3;O14735	0.0057592	4	4	0	26.8	-0.311271	9	5	2	34.5
Cyclin-dependent kinase 1	CDK1	P06493;P06493-2	P06493;P06493-2	-0.0818886	19	12	6	59.6	-0.22033	24	13	8	69.4
Cyclin-dependent kinase 11B;Cyclin-dependent kinase 11A	CDK11B;CDK11A	P21127;P21127-9;P21127-2;P21127-3;P21127-8;P21127-6;Q9UQ88-4;Q9UQ88-3;Q9UQ88-2;Q9UQ88;P21127-5;P21127-10;P21127-4;P21127-12;Q9UQ88-10;Q9UQ88-5;Q9UQ88-9;Q9UQ88-8;Q13882	P21127;P21127-9;P21127-2;P21127-3;P21127-8;P21127-6;Q9UQ88-4;Q9UQ88-3;Q9UQ88-2;Q9UQ88;P21127-5;P21127-10;P21127-4;P21127-12;Q9UQ88-10;Q9UQ88-5;Q9UQ88-9	-0.762118	12	13	3	19.9	-0.961105	13	13	4	18.7
Cyclin-dependent kinase 12	CDK12	Q9NYV4;Q9NYV4-2;Q9NYV4-3;Q00536;Q00536-2;Q00537-2;Q00537;Q07002-3;Q00536-3;Q00534;Q96Q40-6;O94921;O94921-2;Q96Q40;Q96Q40-5;O94921-3;Q96Q40-3;Q96Q40-4;Q07002	Q9NYV4;Q9NYV4-2;Q9NYV4-3	-0.205281	23	18	8	22	-0.516419	14	12	5	14.3
Cyclin-dependent kinase 13	CDK13	Q14004;Q14004-2	Q14004;Q14004-2	-0.430528	7	10	3	12.9	1.28507	2	4	1	7.7
Cyclin-dependent kinase 2	CDK2	P24941;P24941-2;Q00526	P24941;P24941-2	-0.643698	7	7	2	38.9	-0.760264	7	7	1	38.6
Cyclin-dependent-like kinase 5	CDK5	Q00535;Q00535-2	Q00535;Q00535-2	0.319734	4	5	2	22.3	0.149569	3	5	1	21.9
CDK5 regulatory subunit-associated protein 3	CDK5RAP3	Q96JB5;Q96JB5-4;Q96JB5-2;Q96JB5-3	Q96JB5;Q96JB5-4;Q96JB5-2	0.286053	18	18	1	37	-0.0294175	19	17	6	36.4
Cyclin-dependent kinase 9	CDK9	P50750;P50750-2	P50750;P50750-2	-0.300377	11	10	3	30.9	-0.737081	7	9	1	31.7
Threonylcarbamoyladenosine tRNA methylthiotransferase	CDKAL1	Q5VV42;Q5VV42-2;Q5VV42-3	Q5VV42;Q5VV42-2	-0.493926	12	13	6	29.7	-0.912267	8	8	2	22.1
CDKN2A-interacting protein	CDKN2AIP	Q9NXV6	Q9NXV6	-0.727069	8	8	5	19.3	-1.19383	6	9	3	20.9
Phosphatidate cytidylyltransferase 2	CDS2	O95674	O95674	-0.579124	4	2	1	7	-0.435949	2	3	0	10.8
Protein CDV3 homolog	CDV3	Q9UKY7;Q9UKY7-2;Q9UKY7-3	Q9UKY7;Q9UKY7-2	0.301822	2	2	0	12	-0.00115369	3	3	0	19
Cat eye syndrome critical region protein 5	CECR5	Q9BXW7-2;Q9BXW7	Q9BXW7-2;Q9BXW7	-0.641424	19	11	3	44.3	-0.945233	26	13	10	46.8
CUGBP Elav-like family member 1	CELF1	Q92879-2;Q92879-3;Q92879-6;Q92879;Q92879-4;Q92879-5;O95319-5;O95319-2;O95319;O95319-4;O95319-3	Q92879-2;Q92879-3;Q92879-6;Q92879;Q92879-4;Q92879-5	-0.0196676	7	9	4	18.5	-0.464459	9	11	5	23.9
Cadherin EGF LAG seven-pass G-type receptor 2	CELSR2	Q9HCU4	Q9HCU4	-0.830999	3	7	3	4.1	-1.83819	3	5	3	1.8
Centromere protein F	CENPF	P49454	P49454	-0.0286754	37	45	9	18.5	-0.320658	59	67	19	27.8
Ceramide synthase 1	CERS1	P27544-2;P27544	P27544-2;P27544	-0.855014	4	3	1	14.5	-0.95442	3	2	0	7.4
Ceramide synthase 2	CERS2	Q96G23	Q96G23	0.0731348	16	6	2	21.6	-0.142348	24	6	10	21.6
Ceramide synthase 6	CERS6	Q6ZMG9;Q6ZMG9-2	Q6ZMG9;Q6ZMG9-2	-0.354003	2	1	0	2.9	-0.229957	2	2	0	4.9
Cilia- and flagella-associated protein 20	CFAP20	Q9Y6A4	Q9Y6A4	-0.597627	3	4	0	20.7	-1.07834	4	4	1	24.9
Cofilin-1	CFL1	P23528	P23528	0.104605	29	10	7	65.1	0.0362152	36	11	4	68.7
Cofilin-2	CFL2	Q9Y281;Q9Y281-3	Q9Y281;Q9Y281-3	-0.659882	13	8	5	60.8	-0.923872	14	7	6	60.8
CGG triplet repeat-binding protein 1	CGGBP1	Q9UFW8	Q9UFW8	-0.31362	5	7	0	49.7	-0.41565	6	5	1	35.9
Coiled-coil-helix-coiled-coil-helix domain-containing protein 1	CHCHD1	Q96BP2	Q96BP2	-1.15923	4	3	1	22.9	-1.42019	2	1	1	13.6
Coiled-coil-helix-coiled-coil-helix domain-containing protein 2;Putative coiled-coil-helix-coiled-coil-helix domain-containing protein CHCHD2P9, mitochondrial	CHCHD2;CHCHD2P9	Q9Y6H1;Q5T1J5	Q9Y6H1;Q5T1J5	0.485324	17	4	1	33.8	0.34474	24	4	5	33.8
MICOS complex subunit MIC19	CHCHD3	Q9NX63	Q9NX63	0.212756	9	8	2	28.6	-0.165044	11	8	1	28.6
Mitochondrial intermembrane space import and assembly protein 40	CHCHD4	Q8N4Q1;Q8N4Q1-2	Q8N4Q1;Q8N4Q1-2	-0.160008	6	4	0	29.6	-0.358959	6	4	0	29.6
MICOS complex subunit MIC25	CHCHD6	Q9BRQ6	Q9BRQ6	0.299831	5	4	1	25.5	-0.0892269	5	4	0	25.5
Chromodomain-helicase-DNA-binding protein 1	CHD1	O14646-2;O14646;O14647-2;O14647	O14646-2;O14646	-0.336701	4	8	0	5.7	-0.431997	2	4	2	3.9
Chromodomain-helicase-DNA-binding protein 3	CHD3	Q12873-2;Q12873;Q12873-3	Q12873-2;Q12873;Q12873-3	-0.883822	9	10	4	14.4	-1.32072	13	18	9	18.7
Chromodomain-helicase-DNA-binding protein 4	CHD4	Q14839;Q14839-2	Q14839;Q14839-2	-0.91175	64	39	25	35	-1.16909	65	36	21	33.7
Calcium homeostasis endoplasmic reticulum protein	CHERP	Q8IWX8	Q8IWX8	-0.117678	14	13	4	18	-0.528371	13	12	3	16.9
Chitinase domain-containing protein 1	CHID1	Q9BWS9-3;Q9BWS9;Q9BWS9-2	Q9BWS9-3;Q9BWS9;Q9BWS9-2	0.920141	7	9	2	33.1	0.645051	8	7	1	26
Calcineurin B homologous protein 1	CHP1	Q99653	Q99653	0.178746	18	14	5	73.8	-0.0381552	21	15	5	77.9
Cholinephosphotransferase 1	CHPT1	Q8WUD6;Q8WUD6-2	Q8WUD6;Q8WUD6-2	0.181548	2	2	0	6.9	-0.0698396	3	2	0	6.9
Chromatin target of PRMT1 protein	CHTOP	Q9Y3Y2-4;Q9Y3Y2;Q9Y3Y2-3	Q9Y3Y2-4;Q9Y3Y2;Q9Y3Y2-3	-0.250835	7	3	0	20.8	-0.306262	6	3	1	20.8
Calcium and integrin-binding protein 1	CIB1	Q99828;Q99828-2	Q99828;Q99828-2	0.69537	3	3	0	22.5	0.132973	3	3	0	20.9
Cold-inducible RNA-binding protein	CIRBP	Q14011;Q14011-2	Q14011;Q14011-2	-0.76136	4	3	0	20.9	-0.893673	4	4	2	26.2
CDGSH iron-sulfur domain-containing protein 1	CISD1	Q9NZ45	Q9NZ45	-0.133321	44	12	8	65.7	-0.561986	20	7	4	56.5
CDGSH iron-sulfur domain-containing protein 2	CISD2	Q8N5K1	Q8N5K1	-0.233159	30	8	5	48.1	-0.478506	28	8	4	48.1
Citron Rho-interacting kinase	CIT	O14578-4;O14578;O14578-3;O14578-2	O14578-4;O14578;O14578-3	-0.403218	16	18	4	10.3	-0.771801	6	11	6	5.8
Cytoskeleton-associated protein 4	CKAP4	Q07065	Q07065	0.321004	53	28	10	56	-0.0329472	46	27	3	54.8
Cytoskeleton-associated protein 5	CKAP5	Q14008;Q14008-2;Q14008-3	Q14008;Q14008-2;Q14008-3	0.29725	89	67	19	39.2	-0.00532813	67	61	14	39.7
Creatine kinase U-type, mitochondrial	CKMT1A	P12532;P12532-2;P17540	P12532;P12532-2	-0.964658	14	14	4	54.9	-1.36748	15	13	5	52.8
CLK4-associating serine/arginine rich protein	CLASRP	Q8N2M8-3;Q8N2M8;Q8N2M8-4	Q8N2M8-3;Q8N2M8;Q8N2M8-4	-0.704794	2	2	0	6.6	-1.41202	2	2	0	6.6
Chloride channel CLIC-like protein 1	CLCC1	Q96S66;Q96S66-2;Q96S66-3;Q96S66-4	Q96S66;Q96S66-2;Q96S66-3;Q96S66-4	0.125254	16	15	6	37.7	-0.0568609	14	15	3	38.5
Claudin domain-containing protein 1	CLDND1	Q9NY35;Q9NY35-2;Q9NY35-3	Q9NY35;Q9NY35-2	0.394295	3	3	2	14.6	0.512658	2	3	1	16.2
Calmegin	CLGN	O14967;O14967-2	O14967;O14967-2	0.215741	10	11	4	32.6	0.24139	10	12	2	33.1
Chloride intracellular channel protein 1	CLIC1	O00299	O00299	0.418136	4	5	2	23.2	0.198262	4	4	0	19.9
Chloride intracellular channel protein 4	CLIC4	Q9Y696	Q9Y696	0.680954	2	2	0	10.7	0.365779	2	2	2	10.7
Clathrin interactor 1	CLINT1	Q14677-3;Q14677;Q14677-2	Q14677-3;Q14677;Q14677-2	-0.237677	5	7	2	13.5	0.288452	2	3	1	6.8
Dual specificity protein kinase CLK3	CLK3	P49761-3;P49761-1;P49761;P49761-2	P49761-3;P49761-1;P49761	-0.943306	3	3	3	7.9	-1.19428	2	3	1	9
Ceroid-lipofuscinosis neuronal protein 6	CLN6	Q9NWW5;Q9NWW5-2	Q9NWW5;Q9NWW5-2	-0.181215	4	3	1	17.7	-0.482642	6	3	2	17.7
Caseinolytic peptidase B protein homolog	CLPB	Q9H078-2;Q9H078;Q9H078-4;Q9H078-5;Q9H078-3	Q9H078-2;Q9H078;Q9H078-4;Q9H078-5;Q9H078-3	-0.0901578	14	14	2	27.9	-0.39835	19	19	1	39
ATP-dependent Clp protease proteolytic subunit, mitochondrial	CLPP	Q16740	Q16740	0.139601	25	10	9	42.6	-0.0856966	23	12	4	53.1
Cleft lip and palate transmembrane protein 1	CLPTM1	O96005;O96005-4;O96005-3	O96005;O96005-4;O96005-3	-0.00942268	24	15	3	35	-0.196481	25	15	1	35
Cleft lip and palate transmembrane protein 1-like protein	CLPTM1L	Q96KA5-2;Q96KA5	Q96KA5-2;Q96KA5	-0.26131	8	6	5	16.3	-0.35682	8	9	5	22.1
ATP-dependent Clp protease ATP-binding subunit clpX-like, mitochondrial	CLPX	O76031	O76031	0.316378	34	28	5	52.3	-0.000865332	31	26	6	46.6
Clathrin light chain A	CLTA	P09496-2;P09496-4;P09496-3;P09496;P09496-5	P09496-2;P09496-4;P09496-3;P09496;P09496-5	0.0234683	10	6	3	28.4	-0.363115	10	4	1	21.1
Clathrin light chain B	CLTB	P09497-2;P09497	P09497-2;P09497	0.269392	3	3	2	12.8	-0.0619835	7	6	3	23.2
Clathrin heavy chain 1	CLTC	Q00610-2;Q00610	Q00610-2;Q00610	0.10541	218	66	44	60.3	-0.244644	156	66	32	62.8
COX assembly mitochondrial protein homolog	CMC1	Q7Z7K0	Q7Z7K0	0.0749164	3	2	0	17.9	-0.272501	3	2	0	17.9
COX assembly mitochondrial protein 2 homolog	CMC2	Q9NRP2	Q9NRP2	-0.249273	5	3	2	26.6	-0.653977	5	3	0	26.6
Cap-specific mRNA (nucleoside-2-O-)-methyltransferase 1	CMTR1	Q8N1G2	Q8N1G2	-0.65111	2	4	1	8.5	-0.573084	4	5	2	7.3
Cellular nucleic acid-binding protein	CNBP	P62633-2;P62633;P62633-7;P62633-3;P62633-5;P62633-6	P62633-2;P62633;P62633-7;P62633-3;P62633-5;P62633-6	0.179511	7	1	2	34.1	0.0291463	8	1	0	32.9
Nuclear envelope phosphatase-regulatory subunit 1	CNEP1R1	Q8N9A8-2;Q8N9A8;Q8N9A8-3	Q8N9A8-2;Q8N9A8	-0.0490688	2	4	1	34.5	-0.309875	2	2	0	16.9
Protein cornichon homolog 4	CNIH4	Q9P003	Q9P003	0.538935	19	1	7	14.4	0.251814	19	1	4	14.4
Metal transporter CNNM4	CNNM4	Q6P4Q7;Q6P4Q7-2;Q9H8M5-3;Q9H8M5-2;Q9H8M5	Q6P4Q7	0.484396	3	7	1	12	1.37977	2	3	1	4.9
CCR4-NOT transcription complex subunit 1	CNOT1	A5YKK6;A5YKK6-2;A5YKK6-3;A5YKK6-4	A5YKK6;A5YKK6-2;A5YKK6-3;A5YKK6-4	-0.457871	30	33	17	16.9	-0.953377	17	24	10	11.7
2,3-cyclic-nucleotide 3-phosphodiesterase	CNP	P09543-2;P09543	P09543-2;P09543	-0.513069	9	10	2	26.2	-0.682573	22	17	6	41.4
Protein canopy homolog 2	CNPY2	Q9Y2B0;Q9Y2B0-2	Q9Y2B0	1.41267	21	9	5	42.9	1.13093	26	10	8	51.6
Contactin-associated protein 1	CNTNAP1	P78357	P78357	0.460585	14	17	3	15.8	0.137664	6	11	4	10.2
Cytochrome c oxidase assembly factor 1 homolog	COA1	Q9GZY4	Q9GZY4	0.0196308	4	4	1	23.3	-0.0973412	9	6	1	47.3
Cytochrome c oxidase assembly factor 3 homolog, mitochondrial	COA3	Q9Y2R0	Q9Y2R0	0.0871912	10	5	2	39.6	-0.250234	8	5	3	39.6
Cytochrome c oxidase assembly factor 4 homolog, mitochondrial	COA4	Q9NYJ1;Q9NYJ1-2	Q9NYJ1;Q9NYJ1-2	0.39835	3	2	0	34.5	-0.438825	5	4	1	34.5
Cytochrome c oxidase assembly factor 6 homolog	COA6	Q5JTJ3-3;Q5JTJ3;Q5JTJ3-2	Q5JTJ3-3;Q5JTJ3;Q5JTJ3-2	0.282262	5	4	1	38	-0.238298	9	5	1	55.7
Cytochrome c oxidase assembly factor 7	COA7	Q96BR5	Q96BR5	-0.605552	9	7	2	40.7	-1.16967	9	8	2	44.6
Collagen alpha-1(VI) chain	COL6A1	P12109	P12109	1.23377	15	11	6	17.6	0.729794	11	9	3	11.4
Procollagen galactosyltransferase 1	COLGALT1	Q8NBJ5	Q8NBJ5	1.10802	21	20	7	35.7	0.733483	22	17	9	27.2
Catechol O-methyltransferase	COMT	P21964-2;P21964	P21964-2;P21964	-0.498913	9	6	2	35.3	-0.750006	10	5	2	25.3
Catechol O-methyltransferase domain-containing protein 1	COMTD1	Q86VU5	Q86VU5	-0.910827	5	3	4	13.4	-0.962512	7	6	3	37
Coatomer subunit alpha;Xenin;Proxenin	COPA	P53621;P53621-2	P53621;P53621-2	0.0673633	75	56	19	57.1	-0.269632	54	49	13	53.9
Coatomer subunit beta	COPB1	P53618	P53618	0.0475383	19	19	1	29.3	-0.275961	22	20	5	27.1
Coatomer subunit beta	COPB2	P35606;P35606-2	P35606;P35606-2	-0.0385396	19	23	8	34.4	-0.338567	23	23	8	34
Coatomer subunit epsilon	COPE	O14579;O14579-2;O14579-3	O14579;O14579-2;O14579-3	-0.0167601	16	11	1	58.8	-0.316841	17	12	1	65.3
Coatomer subunit gamma-1	COPG1	Q9Y678	Q9Y678	0.0174944	20	18	6	34.3	-0.340961	12	14	2	28.7
COP9 signalosome complex subunit 3	COPS3	Q9UNS2;Q9UNS2-2	Q9UNS2;Q9UNS2-2	-0.691546	3	2	1	5.4	-0.69439	3	2	2	5.4
COP9 signalosome complex subunit 4	COPS4	Q9BT78;Q9BT78-2	Q9BT78;Q9BT78-2	-0.587663	4	4	4	14	-0.72561	3	5	2	16.5
COP9 signalosome complex subunit 7a	COPS7A	Q9UBW8	Q9UBW8	-0.197567	2	3	0	17.5	-1.78689	2	3	0	16
COP9 signalosome complex subunit 8	COPS8	Q99627-2;Q99627	Q99627-2;Q99627	0.117695	3	3	1	30	-0.190931	4	4	3	39.4
Coatomer subunit zeta-1	COPZ1	P61923;P61923-5;P61923-4;P61923-3;P61923-2	P61923;P61923-5;P61923-4	0.0464211	10	4	2	30.5	-0.239154	11	5	2	39.5
Ubiquinone biosynthesis O-methyltransferase, mitochondrial	COQ3	Q9NZJ6	Q9NZJ6	-0.619559	3	5	0	21.1	-1.17498	3	3	1	12.5
2-methoxy-6-polyprenyl-1,4-benzoquinol methylase, mitochondrial	COQ5	Q5HYK3;Q5HYK3-2	Q5HYK3	-0.858306	7	7	6	26.3	-0.92691	9	8	5	32.1
5-demethoxyubiquinone hydroxylase, mitochondrial	COQ7	Q99807;Q99807-2	Q99807;Q99807-2	0.2806	10	7	3	33.2	-0.0727232	9	8	2	41.5
Ubiquinone biosynthesis protein COQ9, mitochondrial	COQ9	O75208;O75208-2	O75208;O75208-2	-0.675719	6	4	2	24.5	-0.882917	5	4	0	24.5
Coronin-1C	CORO1C	Q9ULV4;Q9ULV4-2;Q9ULV4-3;Q6QEF8-4;Q6QEF8-3;Q6QEF8-2;Q6QEF8-5;Q6QEF8	Q9ULV4;Q9ULV4-2;Q9ULV4-3	-0.296828	11	9	5	25.1	-0.298306	12	10	2	32.1
Cytochrome c oxidase assembly protein COX11, mitochondrial	COX11	Q9Y6N1;Q9Y6N1-2	Q9Y6N1;Q9Y6N1-2	-0.321369	6	7	0	41.3	-0.863939	3	4	0	17.8
Cytochrome c oxidase assembly protein COX14	COX14	Q96I36	Q96I36	0.414027	2	2	0	28.1	-0.237319	5	2	0	28.1
Cytochrome c oxidase assembly protein COX15 homolog	COX15	Q7KZN9-2;Q7KZN9	Q7KZN9-2;Q7KZN9	0.587941	10	8	2	27.1	0.280843	10	7	2	22.4
Cytochrome c oxidase assembly protein COX16 homolog, mitochondrial	COX16	Q9P0S2	Q9P0S2	-0.535436	5	2	0	21.7	-0.60985	4	3	1	29.2
Cytochrome c oxidase copper chaperone	COX17	Q14061	Q14061	0.123136	4	1	0	25.4	-0.386811	5	2	0	57.1
Mitochondrial inner membrane protein COX18	COX18	Q8N8Q8	Q8N8Q8	0.255561	2	2	0	5.1	-0.250113	2	3	1	7.8
Cytochrome c oxidase assembly protein COX19	COX19	Q49B96	Q49B96	-0.12699	5	5	0	50	-0.308128	10	6	1	60
Cytochrome c oxidase protein 20 homolog	COX20	Q5RI15;Q5RI15-2	Q5RI15;Q5RI15-2	0.32262	10	6	1	34.7	0.217776	6	5	0	33.9
Cytochrome c oxidase subunit 4 isoform 1, mitochondrial	COX4I1	P13073	P13073	-0.38257	61	14	9	53.3	-0.721066	51	14	5	57.4
Cytochrome c oxidase subunit 5A, mitochondrial	COX5A	P20674	P20674	-0.134921	44	10	9	52	-0.463518	47	9	8	53.3
Cytochrome c oxidase subunit 5B, mitochondrial	COX5B	P10606	P10606	-1.04168	19	8	2	45.7	-1.29549	17	7	3	56.6
Cytochrome c oxidase subunit 6A1, mitochondrial	COX6A1	P12074	P12074	-1.34304	4	2	0	43.1	-1.60208	7	2	1	43.1
Cytochrome c oxidase subunit 6B1	COX6B1	P14854	P14854	-0.818045	8	5	2	75.6	-1.26514	11	5	0	75.6
Cytochrome c oxidase subunit 6C	COX6C	P09669	P09669	-0.998155	21	7	4	52	-1.16954	15	7	2	50.7
Cytochrome c oxidase subunit 7A2, mitochondrial	COX7A2	P14406	P14406	-1.17615	7	3	1	30.1	-1.6565	12	4	4	59
Cytochrome c oxidase subunit 7A-related protein, mitochondrial	COX7A2L	O14548	O14548	-0.36125	12	5	1	57	-0.570949	16	5	0	57
Cytochrome c oxidase subunit 7C, mitochondrial	COX7C	P15954	P15954	-1.28216	3	1	1	14.3	-1.5813	3	1	0	14.3
Carboxypeptidase D	CPD	O75976;O75976-2	O75976;O75976-2	0.54409	39	37	12	32.5	0.133844	26	28	5	25.4
Oxygen-dependent coproporphyrinogen-III oxidase, mitochondrial	CPOX	P36551;P36551-2	P36551	0.275484	14	11	2	30.8	-0.24987	14	14	3	39.4
Cleavage and polyadenylation specificity factor subunit 1	CPSF1	Q10570	Q10570	-0.663785	17	20	3	16.6	-0.810402	17	21	7	18.2
Cleavage and polyadenylation specificity factor subunit 2	CPSF2	Q9P2I0	Q9P2I0	-0.133353	3	3	2	5.1	-2.36003	2	6	1	8.7
Cleavage and polyadenylation specificity factor subunit 4	CPSF4	O95639-3;O95639-2;O95639;A6NMK7	O95639-3;O95639-2;O95639	-0.694975	2	3	0	12.3	-0.423524	6	6	5	24.7
Cleavage and polyadenylation specificity factor subunit 6	CPSF6	Q16630-3;Q16630;Q16630-2	Q16630-3;Q16630;Q16630-2	-0.230177	16	10	5	30.8	-0.668482	19	11	5	31
Cleavage and polyadenylation specificity factor subunit 7	CPSF7	Q8N684-2;Q8N684;Q8N684-3	Q8N684-2;Q8N684;Q8N684-3	-0.254358	9	8	3	18.8	-0.416083	8	7	1	19
Carnitine O-palmitoyltransferase 1, liver isoform	CPT1A	P50416;P50416-2;Q92523-4;Q92523-3;Q92523	P50416;P50416-2	0.428035	25	19	7	30.5	0.0338501	28	20	5	31.7
Carnitine O-palmitoyltransferase 2, mitochondrial	CPT2	P23786	P23786	-0.103333	35	27	8	58.1	-0.431676	27	23	5	45.3
Probable serine carboxypeptidase CPVL	CPVL	Q9H3G5	Q9H3G5	0.369829	4	6	0	14.7	0.0146599	8	7	4	19.7
Protein CREG1	CREG1	O75629	O75629	1.79494	3	2	2	15	1.36818	2	2	1	15
Cysteine-rich with EGF-like domain protein 2	CRELD2	Q6UXH1-4;Q6UXH1;Q6UXH1-6;Q6UXH1-5;Q6UXH1-3;Q6UXH1-2	Q6UXH1-4;Q6UXH1;Q6UXH1-6;Q6UXH1-5;Q6UXH1-3;Q6UXH1-2	0.663208	3	2	1	8	0.388941	5	4	1	14.2
Crooked neck-like protein 1	CRNKL1	Q9BZJ0-2;Q9BZJ0-3;Q9BZJ0	Q9BZJ0-2;Q9BZJ0-3;Q9BZJ0	-0.316816	2	2	2	3.8	-1.39402	3	4	2	7
Cartilage-associated protein	CRTAP	O75718	O75718	1.12327	6	6	1	15.2	0.371478	7	6	3	19
Quinone oxidoreductase	CRYZ	Q08257;Q08257-3;Q08257-2	Q08257;Q08257-3;Q08257-2	0.488515	9	9	0	40.1	0.0924017	10	10	2	47.1
Citrate synthase, mitochondrial	CS	O75390	O75390	0.125783	58	19	22	54.1	-0.195222	69	19	21	55.4
Cold shock domain-containing protein E1	CSDE1	O75534;O75534-2;O75534-4;O75534-3	O75534;O75534-2;O75534-4;O75534-3	-0.351884	26	23	6	35.3	-0.529371	27	22	9	29.9
Exportin-2	CSE1L	P55060-3;P55060;P55060-4;P55060-2	P55060-3;P55060;P55060-4	0.0551957	19	20	5	27.2	-0.239642	25	27	4	35.1
Casein kinase I isoform alpha	CSNK1A1	P48729-3;P48729;P48729-2;Q8N752	P48729-3;P48729;P48729-2	-0.711204	2	3	2	9.8	-0.658189	4	4	2	13.2
Casein kinase II subunit alpha;Casein kinase II subunit alpha 3	CSNK2A1;CSNK2A3	P68400;Q8NEV1;P68400-2	P68400;Q8NEV1;P68400-2	-0.0727255	23	11	7	43.5	-0.362891	20	14	3	51.7
Casein kinase II subunit alpha	CSNK2A2	P19784	P19784	0.1121	13	13	1	51.4	-0.323658	17	13	3	52.3
Casein kinase II subunit beta	CSNK2B	P67870	P67870	-0.0315037	15	8	3	49.3	-0.361544	16	10	1	56.7
Cysteine and glycine-rich protein 2	CSRP2	Q16527	Q16527	0.128821	6	5	1	38.3	0.111274	4	4	1	27.5
Cystatin-C	CST3	P01034	P01034	0.596935	4	3	1	19.2	0.394297	3	3	0	19.2
Cystatin-B	CSTB	P04080	P04080	0.0565835	6	4	2	70.4	-0.104873	4	3	0	45.9
Cleavage stimulation factor subunit 1	CSTF1	Q05048	Q05048	-1.03295	4	5	1	14.2	-0.779722	3	3	2	11.8
Cleavage stimulation factor subunit 2;Cleavage stimulation factor subunit 2 tau variant	CSTF2;CSTF2T	P33240-2;P33240;Q9H0L4	P33240-2;P33240;Q9H0L4	-0.691709	12	12	2	28.9	-0.770871	8	8	4	21.8
Cleavage stimulation factor subunit 3	CSTF3	Q12996;Q12996-2;Q12996-3	Q12996	-0.596165	7	9	1	19.1	-0.83996	8	9	5	21.2
C-terminal-binding protein 1	CTBP1	Q13363-2;Q13363	Q13363-2;Q13363	-0.487642	5	5	2	16.6	-0.868371	5	5	2	20
C-terminal-binding protein 2	CTBP2	P56545;P56545-3;P56545-2	P56545;P56545-3;P56545-2	-0.701576	3	3	1	7.2	-0.54498	3	4	0	16.9
Transcriptional repressor CTCF	CTCF	P49711;P49711-2	P49711;P49711-2	-0.581195	4	5	3	12.8	-0.649845	3	4	2	9.9
Catenin alpha-1	CTNNA1	P35221-2;P35221;P35221-3	P35221-2;P35221;P35221-3	0.248171	32	22	9	40.5	-0.0912598	31	20	6	37.2
Catenin beta-1	CTNNB1	P35222	P35222	0.262914	17	14	4	32.9	-0.172999	19	19	6	40.7
Beta-catenin-like protein 1	CTNNBL1	Q8WYA6;Q8WYA6-4;Q8WYA6-3;Q8WYA6-2	Q8WYA6;Q8WYA6-4;Q8WYA6-3;Q8WYA6-2	-0.412174	10	11	5	22	-0.737427	8	8	4	14.2
Catenin delta-1	CTNND1	O60716;O60716-2;O60716-3;O60716-5;O60716-9;O60716-10;O60716-11;O60716-13;O60716-4;O60716-6;O60716-7;O60716-8;O60716-17;O60716-12;O60716-14;O60716-15;O60716-18;O60716-16;O60716-19;O60716-21;O60716-20;O60716-22;O60716-23;O60716-24;O60716-25;O60716-26;O60716-27;O60716-29;O60716-31;O60716-28;O60716-30;O60716-32	O60716;O60716-2;O60716-3;O60716-5;O60716-9;O60716-10;O60716-11;O60716-13;O60716-4;O60716-6;O60716-7;O60716-8;O60716-17;O60716-12;O60716-14;O60716-15;O60716-18;O60716-16;O60716-19;O60716-21;O60716-20;O60716-22;O60716-23;O60716-24;O60716-25;O60716-26;O60716-27;O60716-29;O60716-31;O60716-28;O60716-30;O60716-32	0.262313	34	30	6	43.6	-0.0272955	27	26	6	38
RNA polymerase-associated protein CTR9 homolog	CTR9	Q6PD62	Q6PD62	-0.433448	19	15	7	16.3	-0.862114	14	16	4	15.3
Lysosomal protective protein;Lysosomal protective protein 32 kDa chain;Lysosomal protective protein 20 kDa chain	CTSA	P10619-2;P10619	P10619-2;P10619	0.167872	9	5	2	12.5	-0.289362	8	4	3	11
Cathepsin B;Cathepsin B light chain;Cathepsin B heavy chain	CTSB	P07858	P07858	0.457857	6	7	1	31.9	0.0681355	7	6	1	23.9
Dipeptidyl peptidase 1;Dipeptidyl peptidase 1 exclusion domain chain;Dipeptidyl peptidase 1 heavy chain;Dipeptidyl peptidase 1 light chain	CTSC	P53634;P53634-2;P53634-3	P53634	0.0731348	13	12	1	32.6	-0.396707	16	10	4	25.5
Cathepsin D;Cathepsin D light chain;Cathepsin D heavy chain	CTSD	P07339	P07339	1.30813	21	13	3	38.6	0.801506	25	14	4	45.4
Cathepsin Z	CTSZ	Q9UBR2	Q9UBR2	0.183328	3	3	0	9.6	-0.586501	3	3	1	9.6
Protein CutA	CUTA	O60888-3;O60888;O60888-2	O60888-3;O60888;O60888-2	0.115566	3	1	0	9	-0.133827	4	1	1	9
Homeobox protein cut-like 1	CUX1	P39880-3;P39880-6;P39880-4;P39880-5;P39880-2;P39880	P39880-3;P39880-6;P39880-4;P39880-5;P39880-2;P39880	-0.615353	5	1	3	5.7	-1.04782	3	1	3	6.2
Spliceosome-associated protein CWC15 homolog	CWC15	Q9P013	Q9P013	-0.271862	3	2	1	15.7	-0.630778	5	3	0	21
Coxsackievirus and adenovirus receptor	CXADR	P78310;P78310-2;P78310-6;P78310-7;P78310-4;P78310-5;P78310-3	P78310;P78310-2;P78310-6;P78310-7	0.218471	3	4	0	13.7	-0.399773	7	6	4	23.3
CXXC-type zinc finger protein 1	CXXC1	Q9P0U4;Q9P0U4-2	Q9P0U4;Q9P0U4-2	-0.603095	4	5	1	10.5	-1.44594	3	3	1	5.5
Cytochrome b5 type B	CYB5B	O43169	O43169	-0.235144	20	6	3	56.2	-0.471968	14	5	2	53.4
NADH-cytochrome b5 reductase 1	CYB5R1	Q9UHQ9	Q9UHQ9	0.860526	17	12	2	42.6	0.640884	20	12	4	50.2
NADH-cytochrome b5 reductase 3;NADH-cytochrome b5 reductase 3 membrane-bound form;NADH-cytochrome b5 reductase 3 soluble form	CYB5R3	P00387-2;P00387;P00387-3	P00387-2;P00387;P00387-3	0.115433	22	14	4	54	-0.0988237	42	14	11	54
Cytochrome b-245 light chain	CYBA	P13498	P13498	-1.15621	4	4	3	21.5	-1.54977	2	2	0	11.3
Cytochrome c1, heme protein, mitochondrial	CYC1	P08574	P08574	-0.182475	26	9	4	39.4	-0.636729	41	10	15	39.7
Cytochrome c	CYCS	P99999;CON__P62894	P99999	0.583423	35	10	6	58.1	0.0620078	43	9	3	57.1
Cytoplasmic FMR1-interacting protein 1	CYFIP1	Q7L576;Q7L576-3;Q7L576-2	Q7L576;Q7L576-3;Q7L576-2	0.243182	7	3	3	6	-0.284633	8	7	4	11.8
Cytochrome P450 20A1	CYP20A1	Q6UW02;Q6UW02-2	Q6UW02;Q6UW02-2	0.190552	5	6	3	16.2	-0.333309	5	6	2	14.5
Lanosterol 14-alpha demethylase	CYP51A1	Q16850;Q16850-2	Q16850;Q16850-2	-0.398874	22	19	7	46.1	-0.749406	30	22	3	62
Dachshund homolog 1	DACH1	Q9UI36-4;Q9UI36-3;Q9UI36-2;Q9UI36;Q96NX9-2;Q96NX9	Q9UI36-4;Q9UI36-3;Q9UI36-2;Q9UI36	-1.97994	2	2	2	5	-1.0939	3	3	3	6.9
Dolichyl-diphosphooligosaccharide--protein glycosyltransferase subunit DAD1	DAD1	P61803	P61803	-0.0230938	14	3	2	28.3	-0.379399	15	6	3	46.9
Dystroglycan;Alpha-dystroglycan;Beta-dystroglycan	DAG1	Q14118	Q14118	0.191815	16	12	3	16.8	0.0345297	14	11	5	15.5
28S ribosomal protein S29, mitochondrial	DAP3	P51398-2;P51398;P51398-3	P51398-2;P51398;P51398-3	-0.405184	21	15	1	58	-0.829687	26	15	4	50.7
Aspartate--tRNA ligase, cytoplasmic	DARS	P14868;P14868-2	P14868;P14868-2	-0.479794	15	14	5	32.7	-0.702658	13	14	0	32.9
Aspartate--tRNA ligase, mitochondrial	DARS2	Q6PI48	Q6PI48	-0.848765	23	20	9	40.2	-1.15445	28	22	8	50.2
DAZ-associated protein 1	DAZAP1	Q96EP5-2;Q96EP5	Q96EP5-2;Q96EP5	-0.224924	2	2	0	8.2	-0.705138	3	3	0	12.4
Acyl-CoA-binding protein	DBI	P07108;P07108-3;P07108-2;P07108-4;P07108-5;P07108-6	P07108;P07108-3;P07108-2;P07108-4;P07108-5	0.418892	2	2	2	12.6	-0.153935	5	5	0	63.2
Drebrin	DBN1	Q16643;Q16643-3;Q16643-2	Q16643;Q16643-3;Q16643-2	-0.12257	18	16	2	38.5	-0.221197	9	9	3	23
Lipoamide acyltransferase component of branched-chain alpha-keto acid dehydrogenase complex, mitochondrial	DBT	P11182	P11182	0.273934	9	10	3	25.1	-0.0524159	12	11	3	30.7
DDB1- and CUL4-associated factor 7	DCAF7	P61962;P61962-2	P61962	-0.362177	5	5	0	18.7	-0.556012	8	8	4	30.4
Dephospho-CoA kinase domain-containing protein	DCAKD	Q8WVC6;Q8WVC6-2	Q8WVC6	0.0486547	7	8	3	34.6	-0.369383	10	10	4	43.7
L-xylulose reductase	DCXR	Q7Z4W1	Q7Z4W1	-0.232227	21	11	7	65.2	-0.644687	16	10	6	57.8
DNA damage-binding protein 1	DDB1	Q16531;Q16531-2	Q16531	-0.399902	7	10	1	11.2	-0.90666	7	10	4	10.8
Dolichyl-diphosphooligosaccharide--protein glycosyltransferase 48 kDa subunit	DDOST	P39656;P39656-3;P39656-2	P39656;P39656-3;P39656-2	0.0473989	28	15	7	47.4	-0.268075	31	16	7	52
DDRGK domain-containing protein 1	DDRGK1	Q96HY6;Q96HY6-2	Q96HY6;Q96HY6-2	0.246712	14	8	5	46.2	-0.0200577	13	7	1	40.8
ATP-dependent RNA helicase DDX1	DDX1	Q92499;Q92499-3;Q92499-2	Q92499;Q92499-3;Q92499-2	-0.0292199	20	19	4	34.3	-0.378623	19	16	2	27
Probable ATP-dependent RNA helicase DDX17	DDX17	Q92841;Q92841-1;Q92841-3;Q92841-2	Q92841;Q92841-1;Q92841-3;Q92841-2	-0.25355	29	16	10	38.3	-0.602552	37	20	12	46.9
ATP-dependent RNA helicase DDX19A;ATP-dependent RNA helicase DDX19B	DDX19A;DDX19B	Q9NUU7;Q9NUU7-2;Q9UMR2-2;Q9UMR2-4;Q9UMR2;Q9UMR2-3;Q9UHL0-2;Q9UHL0	Q9NUU7;Q9NUU7-2;Q9UMR2-2;Q9UMR2-4;Q9UMR2;Q9UMR2-3	0.593593	3	6	0	12.1	-0.523963	7	7	2	21.8
Nucleolar RNA helicase 2	DDX21	Q9NR30;Q9NR30-2	Q9NR30;Q9NR30-2	-0.064495	48	33	6	55	-0.351628	42	31	7	46.7
Probable ATP-dependent RNA helicase DDX23	DDX23	Q9BUQ8	Q9BUQ8	-0.600184	17	17	4	23.8	-0.914335	16	17	6	24
ATP-dependent RNA helicase DDX24	DDX24	Q9GZR7;Q9GZR7-2	Q9GZR7;Q9GZR7-2	-1.17563	11	11	5	17	-1.74067	16	15	13	21.4
ATP-dependent RNA helicase DDX39A	DDX39A	O00148;O00148-2;O00148-3	O00148;O00148-2;O00148-3	-0.134445	10	8	4	54.1	-0.235114	13	7	2	48.2
Spliceosome RNA helicase DDX39B	DDX39B	Q13838;Q13838-2	Q13838;Q13838-2	-0.322993	48	9	13	54.7	-0.562963	37	10	7	51.4
ATP-dependent RNA helicase DDX3X;ATP-dependent RNA helicase DDX3Y	DDX3X;DDX3Y	O00571-2;O00571;O15523-2;O15523;O15523-3;Q9NQI0-3;Q9NQI0-2;Q9NQI0-4;Q9NQI0	O00571-2;O00571;O15523-2;O15523	0.166715	28	24	8	46.4	-0.113167	28	26	7	46.3
ATP-dependent RNA helicase DDX42	DDX42	Q86XP3;Q86XP3-2	Q86XP3;Q86XP3-2	-0.00868222	49	36	13	51.9	-0.227864	45	33	15	50.1
Probable ATP-dependent RNA helicase DDX46	DDX46	Q7L014	Q7L014	-0.55841	31	27	9	33	-0.912267	41	28	19	32.7
Probable ATP-dependent RNA helicase DDX5	DDX5	P17844;P17844-2	P17844;P17844-2	-0.275088	20	17	4	43.5	-0.654527	16	16	6	41.9
ATP-dependent RNA helicase DDX50	DDX50	Q9BQ39	Q9BQ39	-0.413845	10	10	4	22	-0.666848	7	10	2	20.8
ATP-dependent RNA helicase DDX54	DDX54	Q8TDD1-2	Q8TDD1-2	-0.157882	8	1	3	15.1	-0.316377	12	2	5	18.1
Probable ATP-dependent RNA helicase DDX6	DDX6	P26196	P26196	-0.220799	10	10	4	35.8	-0.370164	16	13	5	46
2,4-dienoyl-CoA reductase, mitochondrial	DECR1	Q16698-2;Q16698	Q16698-2;Q16698	-0.0910027	9	8	1	31	-0.562474	14	9	4	35.3
Sphingolipid delta(4)-desaturase DES1	DEGS1	O15121	O15121	-0.430392	3	2	1	9.9	-0.728835	4	2	0	9.9
Protein DEK	DEK	P35659-2;P35659	P35659-2;P35659	-1.15268	2	4	1	15	-0.899717	4	5	3	20.8
Density-regulated protein	DENR	O43583	O43583	0.0137839	4	4	2	27.8	-0.2949	3	5	1	28.3
Deoxyribose-phosphate aldolase	DERA	Q9Y315	Q9Y315	-0.0249568	2	2	0	8.2	-0.407625	3	3	2	15.4
Derlin-1	DERL1	Q9BUN8;Q9BUN8-2	Q9BUN8;Q9BUN8-2	-0.127069	10	8	1	36.3	-0.416299	11	8	2	37.5
Derlin-2	DERL2	Q9GZP9;Q96Q80-5;Q96Q80-4;Q96Q80-3;Q96Q80;Q96Q80-2	Q9GZP9	-0.0257937	5	4	0	17.2	-0.265317	5	5	1	20.5
Diacylglycerol O-acyltransferase 1	DGAT1	O75907	O75907	0.16954	5	3	3	8.6	-0.416191	4	4	2	13.5
Deoxyguanosine kinase, mitochondrial	DGUOK	Q16854-2;Q16854;Q16854-4;Q16854-3;Q16854-5	Q16854-2;Q16854;Q16854-4;Q16854-3;Q16854-5	-0.0898506	3	3	0	26.5	-0.379399	2	3	0	22.2
Delta(24)-sterol reductase	DHCR24	Q15392;Q15392-2	Q15392;Q15392-2	-0.225042	26	14	5	28.7	-0.551688	19	11	2	26.2
7-dehydrocholesterol reductase	DHCR7	Q9UBM7	Q9UBM7	-0.0389249	12	6	2	14.7	-0.250113	13	6	3	14.7
Dihydroorotate dehydrogenase (quinone), mitochondrial	DHODH	Q02127	Q02127	-0.0859101	13	10	3	30.4	-0.196355	14	13	4	38.5
Dehydrogenase/reductase SDR family member 1	DHRS1	Q96LJ7	Q96LJ7	0.273934	2	4	0	19.5	-0.518837	5	5	1	25.2
Dehydrogenase/reductase SDR family member 13	DHRS13	Q6UX07;Q6UX07-2;Q6UX07-3	Q6UX07;Q6UX07-2	-0.242874	3	3	1	9.3	-0.638584	3	3	0	9.5
Dehydrogenase/reductase SDR family member 4	DHRS4	Q9BTZ2;Q9BTZ2-8;Q9BTZ2-4;Q9BTZ2-3;Q9BTZ2-7;Q9BTZ2-2;Q9BTZ2-5;Q6PKH6;Q6PKH6-2;P0CG22	Q9BTZ2;Q9BTZ2-8;Q9BTZ2-4	-0.687451	3	3	0	11.5	-1.00935	6	6	1	23
Dehydrogenase/reductase SDR family member 7	DHRS7	Q9Y394;Q9Y394-2	Q9Y394;Q9Y394-2	-0.898861	7	5	0	18.6	-1.11483	11	8	2	36.3
Dehydrogenase/reductase SDR family member 7B	DHRS7B	Q6IAN0	Q6IAN0	0.729096	3	3	2	12.6	0.123685	5	6	3	25.2
Probable 2-oxoglutarate dehydrogenase E1 component DHKTD1, mitochondrial	DHTKD1	Q96HY7	Q96HY7	-0.841094	13	13	5	22.6	-0.731357	12	12	8	21
Pre-mRNA-splicing factor ATP-dependent RNA helicase DHX15	DHX15	O43143	O43143	-0.433311	20	18	6	27.2	-0.651132	21	18	9	26.4
Putative pre-mRNA-splicing factor ATP-dependent RNA helicase DHX16	DHX16	O60231	O60231	-0.522799	10	10	5	13.4	-0.80091	12	11	6	14.6
ATP-dependent RNA helicase DHX29	DHX29	Q7Z478	Q7Z478	-0.0466677	18	20	3	19.5	-0.392098	17	18	8	17.2
Putative ATP-dependent RNA helicase DHX30	DHX30	Q7L2E3-3;Q7L2E3;Q7L2E3-2	Q7L2E3-3;Q7L2E3;Q7L2E3-2	-0.252398	33	36	9	36	-0.648834	29	30	11	33
ATP-dependent RNA helicase A	DHX9	Q08211;Q08211-2	Q08211	-0.307644	63	42	13	40.6	-0.47467	72	38	15	38.1
Diablo homolog, mitochondrial	DIABLO	Q9NR28-2;Q9NR28;Q9NR28-3	Q9NR28-2;Q9NR28;Q9NR28-3	-0.300431	20	11	7	80.6	-0.891108	18	10	5	47.8
Death-inducer obliterator 1	DIDO1	Q9BTC0;Q9BTC0-1;Q9BTC0-2;Q9BTC0-3	Q9BTC0;Q9BTC0-1	-0.702867	6	8	3	4.9	-1.6565	7	10	4	7.6
Probable dimethyladenosine transferase	DIMT1	Q9UNQ2	Q9UNQ2	0.0536674	3	4	1	15	-0.883934	5	5	3	17.9
Exosome complex exonuclease RRP44	DIS3	Q9Y2L1;Q9Y2L1-2	Q9Y2L1;Q9Y2L1-2	-0.368607	5	7	3	9	-0.188021	4	5	1	7.2
Dihydrolipoyllysine-residue acetyltransferase component of pyruvate dehydrogenase complex, mitochondrial	DLAT	P10515	P10515	0.0381553	40	18	11	37.6	-0.29772	41	19	9	37.7
Dihydrolipoyl dehydrogenase, mitochondrial	DLD	P09622;P09622-3;P09622-2	P09622;P09622-3;P09622-2	-0.429848	22	12	4	34	-0.839637	22	14	3	45.4
Disks large homolog 1	DLG1	Q12959-4;Q12959-2;Q12959-7;Q12959-8;Q12959-5;Q12959;Q12959-3;Q12959-6;Q12959-9;Q15700-5;Q15700-4;Q15700;Q15700-3;Q15700-2;P78352-3;P78352-2;P78352	Q12959-4;Q12959-2;Q12959-7;Q12959-8;Q12959-5;Q12959;Q12959-3;Q12959-6;Q12959-9	0.395611	23	18	11	31.8	0.0771627	21	18	7	29
Disks large homolog 3	DLG3	Q92796	Q92796	0.128425	10	1	1	18.2	-0.469052	12	2	4	20
Dihydrolipoyllysine-residue succinyltransferase component of 2-oxoglutarate dehydrogenase complex, mitochondrial	DLST	P36957;P36957-2	P36957;P36957-2	-0.626602	11	8	2	20.8	-0.907583	11	9	3	26
Dystrophin	DMD	P11532-4;P11532;P11532-3;P11532-2;P11532-8;P11532-7;P11532-5;P11532-6;P11532-10;P11532-9	P11532-4;P11532;P11532-3;P11532-2;P11532-8;P11532-7;P11532-5;P11532-6;P11532-10;P11532-9	-0.46542	3	5	0	1.9	0.27673	2	5	1	1.8
DnaJ homolog subfamily A member 1	DNAJA1	P31689;P31689-2	P31689;P31689-2	-0.174263	9	8	4	32.2	-0.488104	12	9	5	41.8
DnaJ homolog subfamily A member 2	DNAJA2	O60884	O60884	-0.376152	3	6	2	16.7	-0.633571	6	6	3	18.4
DnaJ homolog subfamily A member 3, mitochondrial	DNAJA3	Q96EY1;Q96EY1-2;Q96EY1-3	Q96EY1;Q96EY1-2	0.589284	18	11	4	29.8	0.258926	17	11	1	29.8
DnaJ homolog subfamily B member 1	DNAJB1	P25685;P25685-2;Q9UDY4	P25685;P25685-2	0.428357	3	7	0	20	0.244668	3	7	0	24.1
DnaJ homolog subfamily B member 11	DNAJB11	Q9UBS4	Q9UBS4	0.481609	22	11	5	31.3	0.241919	21	12	2	39.1
DnaJ homolog subfamily B member 12	DNAJB12	Q9NXW2;Q9NXW2-2	Q9NXW2;Q9NXW2-2	0.044464	5	6	1	22.1	-0.524766	5	5	2	14.7
DnaJ homolog subfamily B member 6;DnaJ homolog subfamily B member 3;DnaJ homolog subfamily B member 8;DnaJ homolog subfamily B member 2;DnaJ homolog subfamily B member 7	DNAJB6;DNAJB3;DNAJB8;DNAJB2;DNAJB7	O75190-2;O75190-3;O75190;Q8WWF6;Q8NHS0;P25686-2;O75190-4;Q7Z6W7;P25686	O75190-2;O75190-3;O75190;Q8WWF6;Q8NHS0;P25686-2;O75190-4;Q7Z6W7;P25686	-0.0129266	2	2	0	10.4	-0.10608	3	2	2	10.4
DnaJ homolog subfamily C member 10	DNAJC10	Q8IXB1;Q8IXB1-2;Q8IXB1-3	Q8IXB1;Q8IXB1-2	0.743644	10	11	3	18.8	0.478426	9	8	3	11.1
DnaJ homolog subfamily C member 11	DNAJC11	Q9NVH1-3;Q9NVH1;Q9NVH1-2	Q9NVH1-3;Q9NVH1;Q9NVH1-2	0.182947	9	9	3	24.1	-0.32964	8	9	4	23.1
DnaJ homolog subfamily C member 13	DNAJC13	O75165	O75165	0.127369	21	24	9	12.8	-0.319734	12	20	3	11.1
Mitochondrial import inner membrane translocase subunit TIM14	DNAJC19	Q96DA6;Q96DA6-2	Q96DA6;Q96DA6-2	0.394514	11	7	1	66.4	0.0241791	15	7	3	58.6
DnaJ homolog subfamily C member 3	DNAJC3	Q13217	Q13217	0.0716254	6	8	4	26.8	0.00099578	6	7	2	24.6
DnaJ homolog subfamily C member 5	DNAJC5	Q9H3Z4;Q9H3Z4-2	Q9H3Z4;Q9H3Z4-2	0.384271	4	3	2	34.3	0.370452	3	3	0	32.8
DnaJ homolog subfamily C member 8	DNAJC8	O75937	O75937	0.651775	2	2	1	10.3	-0.250962	10	6	0	41.9
DnaJ homolog subfamily C member 9	DNAJC9	Q8WXX5	Q8WXX5	0.639047	3	3	1	15.4	0.43692	3	5	3	25.4
Deoxyribonuclease-2-alpha	DNASE2	O00115-2;O00115	O00115-2;O00115	1.71202	5	2	4	7.2	0.879064	3	4	1	11.8
DNL-type zinc finger protein	DNLZ	Q5SXM8	Q5SXM8	0.113034	2	2	1	13.5	-0.140255	2	2	0	13.5
DNA (cytosine-5)-methyltransferase 1	DNMT1	P26358-2;P26358;P26358-3	P26358-2;P26358;P26358-3	-1.02759	39	41	11	29.1	-1.21232	27	34	11	26.1
Dedicator of cytokinesis protein 11	DOCK11	Q5JSL3	Q5JSL3	0.113567	3	6	1	4.3	0.314787	2	4	1	2.4
Dedicator of cytokinesis protein 7	DOCK7	Q96N67-4;Q96N67-3;Q96N67-5;Q96N67-2;Q96N67-6;Q96N67;Q96N67-7;Q96HP0	Q96N67-4;Q96N67-3;Q96N67-5;Q96N67-2;Q96N67-6;Q96N67	0.665848	9	15	4	9.4	0.289422	2	6	0	3.8
Dedicator of cytokinesis protein 9	DOCK9	Q9BZ29-4;Q9BZ29-3;Q9BZ29;Q9BZ29-5;Q9BZ29-6	Q9BZ29-4;Q9BZ29-3;Q9BZ29;Q9BZ29-5;Q9BZ29-6	-0.474853	6	6	5	4.3	-0.864889	4	8	4	5.2
Dolichyldiphosphatase 1	DOLPP1	Q86YN1;Q86YN1-2	Q86YN1;Q86YN1-2	0.00633396	7	4	0	23.5	-0.392098	6	2	3	8.4
Dolichol-phosphate mannosyltransferase subunit 1	DPM1	O60762	O60762	0.239642	20	16	7	59.6	-0.090718	16	13	6	53.5
Dolichol-phosphate mannosyltransferase subunit 3	DPM3	Q9P2X0;Q9P2X0-2	Q9P2X0;Q9P2X0-2	0.196103	5	2	1	23.9	-0.128161	7	2	3	23.9
Probable C-mannosyltransferase DPY19L1	DPY19L1	Q2PZI1	Q2PZI1	0.109294	3	6	1	13.5	-0.682304	3	2	2	4.3
Protein dpy-30 homolog	DPY30	Q9C005	Q9C005	-0.181968	3	2	0	11.1	-0.696439	4	4	0	47.5
Developmentally-regulated GTP-binding protein 1	DRG1	Q9Y295	Q9Y295	0.14483	5	5	3	16.9	-0.274769	4	5	1	16.1
Desmoglein-2	DSG2	Q14126	Q14126	0.115699	39	26	7	38.2	-0.0832474	29	24	7	34.5
Desmoplakin	DSP	P15924;P15924-3;P15924-2	P15924;P15924-3;P15924-2	0.215492	52	58	14	23.7	-0.0219061	49	52	13	20.9
Dystonin	DST	Q03001;Q03001-8;Q03001-14;Q03001-9;Q03001-13	Q03001;Q03001-8;Q03001-14	0.190172	10	15	6	3	-0.146134	16	18	8	3.7
Destrin	DSTN	P60981;P60981-2	P60981;P60981-2	0.217603	8	6	3	30.9	0.31919	7	6	1	38.8
D-tyrosyl-tRNA(Tyr) deacylase 1	DTD1	Q8TEA8	Q8TEA8	0.783331	3	3	0	27.8	0.22398	2	2	1	20.6
Thymidylate kinase	DTYMK	P23919;P23919-2	P23919;P23919-2	0.774081	17	14	4	52.8	0.247954	16	14	1	57.5
Dual specificity protein phosphatase 23	DUSP23	Q9BVJ7	Q9BVJ7	0.378734	8	8	4	58.7	0.156177	6	5	2	36
Deoxyuridine 5-triphosphate nucleotidohydrolase, mitochondrial	DUT	P33316;P33316-2	P33316;P33316-2	0.0581087	18	9	9	46	-0.240253	16	8	3	38.5
Cytoplasmic dynein 1 heavy chain 1	DYNC1H1	Q14204	Q14204	0.562084	65	76	31	19.7	-0.176706	62	81	21	20.9
Dynein light chain 1, cytoplasmic	DYNLL1	P63167	P63167	-0.112927	10	1	0	50.6	-0.515006	13	2	1	65.2
Dynein light chain roadblock-type 1;Dynein light chain roadblock-type 2	DYNLRB1;DYNLRB2	Q9NP97;Q8TF09;Q9NP97-2	Q9NP97;Q8TF09	0.678433	2	2	1	21.9	-0.179766	4	3	0	43.8
Probable glutamate--tRNA ligase, mitochondrial	EARS2	Q5JPH6;Q5JPH6-2	Q5JPH6;Q5JPH6-2	-0.412021	11	12	4	32.5	-0.662114	11	12	2	34.4
3-beta-hydroxysteroid-Delta(8),Delta(7)-isomerase	EBP	Q15125	Q15125	-0.200697	3	2	0	11.3	-0.443288	4	3	0	15.2
Endothelin-converting enzyme 1	ECE1	P42892-3;P42892-2;P42892-4;P42892	P42892-3;P42892-2;P42892-4;P42892	0.387363	5	5	4	9.2	-0.129877	2	3	0	6.4
Delta(3,5)-Delta(2,4)-dienoyl-CoA isomerase, mitochondrial	ECH1	Q13011	Q13011	-0.135745	23	10	9	43	-0.505688	29	12	10	49.1
Enoyl-CoA hydratase, mitochondrial	ECHS1	P30084	P30084	0.0543624	31	15	11	53.8	-0.290896	39	16	7	63.8
Enoyl-CoA delta isomerase 1, mitochondrial	ECI1	P42126;P42126-2	P42126;P42126-2	0.724126	23	8	7	35.4	0.288946	26	9	6	45.4
Enoyl-CoA delta isomerase 2, mitochondrial	ECI2	O75521-2;O75521	O75521-2;O75521	0.204516	22	13	8	47.6	-0.192573	21	17	4	56.3
Evolutionarily conserved signaling intermediate in Toll pathway, mitochondrial	ECSIT	Q9BQ95;Q9BQ95-4;Q9BQ95-2;Q9BQ95-3	Q9BQ95;Q9BQ95-4;Q9BQ95-2	-0.742555	4	4	1	16.9	-0.623492	6	5	1	20.6
Enhancer of mRNA-decapping protein 4	EDC4	Q6P2E9;Q6P2E9-2	Q6P2E9;Q6P2E9-2	-0.162767	40	32	8	36.3	-0.412511	35	34	9	39.7
ER degradation-enhancing alpha-mannosidase-like protein 3	EDEM3	Q9BZQ6-2;Q9BZQ6	Q9BZQ6-2;Q9BZQ6	0.481402	2	2	1	2.7	0.231634	2	3	1	4.1
Endothelial differentiation-related factor 1	EDF1	O60869-2;O60869-3;O60869	O60869-2;O60869-3;O60869	0.170181	3	2	0	19.4	-0.0546401	11	3	1	26.6
Early endosome antigen 1	EEA1	Q15075	Q15075	0.0413831	16	20	9	18.7	-0.131721	6	12	4	9.4
Elongation factor 1-alpha 1;Putative elongation factor 1-alpha-like 3	EEF1A1;EEF1A1P5	P68104;Q5VTE0;P68104-2	P68104;Q5VTE0;P68104-2	0.262072	43	7	15	55.6	0.118508	42	8	17	66.7
Elongation factor 1-beta	EEF1B2	P24534	P24534	0.23217	5	5	0	42.7	-0.0972063	7	5	0	42.7
Elongation factor 1-delta	EEF1D	P29692;P29692-3;P29692-2;P29692-4	P29692;P29692-3;P29692-2;P29692-4	0.107956	11	10	1	47.7	-0.252052	9	9	0	44.5
Eukaryotic translation elongation factor 1 epsilon-1	EEF1E1	O43324;O43324-2	O43324;O43324-2	-0.256201	9	6	1	35.1	-0.4728	11	6	3	35.1
Elongation factor 1-gamma	EEF1G	P26641;P26641-2	P26641;P26641-2	0.139077	16	13	7	40.5	-0.209765	13	13	3	37.8
Elongation factor 2	EEF2	P13639	P13639	0.209017	36	30	9	41.7	-0.0963969	26	23	5	33.7
EF-hand domain-containing protein D2	EFHD2	Q96C19;Q9BUP0-2;Q9BUP0	Q96C19	0.202261	3	5	2	17.5	0.0858794	6	7	2	29.6
Ephrin-B1	EFNB1	P98172	P98172	-0.085711	10	5	3	22.3	-0.349139	9	7	1	35.3
116 kDa U5 small nuclear ribonucleoprotein component	EFTUD2	Q15029;Q15029-2;Q15029-3	Q15029;Q15029-2;Q15029-3	-0.247046	35	30	6	43.8	-0.608336	40	35	6	47.1
EH domain-containing protein 4	EHD4	Q9H223	Q9H223	0.852079	3	2	0	4.4	0.573574	2	2	0	4.4
Etoposide-induced protein 2.4 homolog	EI24	O14681;O14681-3	O14681;O14681-3	-0.244685	6	5	1	15.9	-0.693141	5	5	0	15.9
Eukaryotic translation initiation factor 1	EIF1	P41567	P41567	0.0923428	21	1	4	66.4	-0.063641	23	4	1	81.4
Eukaryotic translation initiation factor 1A, X-chromosomal;Eukaryotic translation initiation factor 1A, Y-chromosomal	EIF1AX;EIF1AY	P47813;O14602	P47813;O14602	0.153027	10	5	1	25.7	-0.127633	14	7	1	43.8
Eukaryotic translation initiation factor 2A;Eukaryotic translation initiation factor 2A, N-terminally processed	EIF2A	Q9BY44-3;Q9BY44;Q9BY44-4;Q9BY44-2	Q9BY44-3;Q9BY44;Q9BY44-4;Q9BY44-2	-0.24619	6	6	2	17.3	-0.318693	5	5	2	15.4
Eukaryotic translation initiation factor 2 subunit 1	EIF2S1	P05198	P05198	-0.724397	20	15	7	55.6	-0.892818	20	16	7	57.8
Eukaryotic translation initiation factor 2 subunit 2	EIF2S2	P20042	P20042	-0.172571	7	7	4	26.1	-0.530071	11	12	3	44.7
Eukaryotic translation initiation factor 2 subunit 3;Putative eukaryotic translation initiation factor 2 subunit 3-like protein	EIF2S3;EIF2S3L	P41091;Q2VIR3;Q2VIR3-2	P41091;Q2VIR3;Q2VIR3-2	-0.35986	14	11	2	32.6	-0.534061	13	12	2	38.3
Eukaryotic translation initiation factor 3 subunit A	EIF3A	Q14152;Q14152-2	Q14152;Q14152-2	-0.218363	107	62	17	43.1	-0.465609	85	61	10	43.1
Eukaryotic translation initiation factor 3 subunit B	EIF3B	P55884;P55884-2	P55884;P55884-2	-0.29108	39	32	14	43.1	-0.570463	41	30	16	42.3
Eukaryotic translation initiation factor 3 subunit C;Eukaryotic translation initiation factor 3 subunit C-like protein	EIF3C;EIF3CL	Q99613;Q99613-2;B5ME19	Q99613;Q99613-2;B5ME19	-0.257011	23	21	2	22	-0.49682	28	23	4	24.8
Eukaryotic translation initiation factor 3 subunit D	EIF3D	O15371-2;O15371-3;O15371	O15371-2;O15371-3;O15371	-0.200001	27	18	12	44.9	-0.417272	20	15	8	45.1
Eukaryotic translation initiation factor 3 subunit E	EIF3E	P60228	P60228	-0.330629	21	17	2	43.4	-0.494159	28	20	3	51.5
Eukaryotic translation initiation factor 3 subunit F	EIF3F	O00303	O00303	-0.358084	15	10	4	36.7	-0.478506	14	9	4	31.4
Eukaryotic translation initiation factor 3 subunit G	EIF3G	O75821	O75821	-0.465659	15	8	5	28.1	-0.529071	17	11	5	40.9
Eukaryotic translation initiation factor 3 subunit H	EIF3H	O15372	O15372	-0.222532	8	9	2	31.8	-0.480679	11	11	1	43.8
Eukaryotic translation initiation factor 3 subunit I	EIF3I	Q13347	Q13347	-0.328073	22	14	4	62.2	-0.501312	25	17	5	76.9
Eukaryotic translation initiation factor 3 subunit J	EIF3J	O75822;O75822-3;O75822-2	O75822;O75822-3;O75822-2	0.296193	12	12	1	46.9	-0.146003	13	12	1	48.8
Eukaryotic translation initiation factor 3 subunit K	EIF3K	Q9UBQ5;Q9UBQ5-2	Q9UBQ5;Q9UBQ5-2	-0.254083	17	9	2	53.7	-0.457016	16	8	4	53.7
Eukaryotic translation initiation factor 3 subunit L	EIF3L	Q9Y262;Q9Y262-2	Q9Y262;Q9Y262-2	-0.268243	26	22	4	45.7	-0.53057	28	23	4	46.6
Eukaryotic translation initiation factor 3 subunit M	EIF3M	Q7L2H7;Q7L2H7-2	Q7L2H7;Q7L2H7-2	-0.234448	18	14	1	45.7	-0.565207	26	17	3	64.4
Eukaryotic initiation factor 4A-I	EIF4A1	P60842;P60842-2	P60842;P60842-2	-0.156563	36	11	5	50	-0.305795	28	12	1	56.9
Eukaryotic initiation factor 4A-III;Eukaryotic initiation factor 4A-III, N-terminally processed	EIF4A3	P38919	P38919	-0.161282	8	10	5	31.1	-0.543991	13	12	5	40.1
Eukaryotic translation initiation factor 4B	EIF4B	P23588;P23588-2	P23588;P23588-2	-0.162896	6	5	0	12.6	-0.0927488	10	10	4	27.2
Eukaryotic translation initiation factor 4E	EIF4E	P06730;P06730-2;P06730-3;A6NMX2	P06730;P06730-2;P06730-3	-0.102667	10	8	2	42.4	-0.280719	10	8	2	42.4
Eukaryotic translation initiation factor 4E type 2	EIF4E2	O60573;O60573-2	O60573;O60573-2	-0.940008	2	3	0	17.6	-0.881665	3	3	2	17.6
Eukaryotic translation initiation factor 4 gamma 1	EIF4G1	Q04637-5;Q04637-4;Q04637-3;Q04637;Q04637-8;Q04637-9;Q04637-6;Q04637-7;REV__Q8NEG2-2;REV__Q8NEG2	Q04637-5;Q04637-4;Q04637-3;Q04637;Q04637-8;Q04637-9;Q04637-6;Q04637-7	0.00230651	86	35	16	35.1	-0.266517	55	39	11	36.2
Eukaryotic translation initiation factor 4 gamma 2	EIF4G2	P78344;P78344-2	P78344;P78344-2	0.183836	17	20	2	30.3	-0.11063	25	23	6	32.9
Eukaryotic translation initiation factor 4H	EIF4H	Q15056-2;Q15056	Q15056-2;Q15056	-0.0824536	4	3	2	16.2	-0.100574	3	3	2	16.2
Eukaryotic translation initiation factor 5	EIF5	P55010	P55010	-0.181886	5	5	0	13.2	-0.450063	8	6	2	13.7
Eukaryotic translation initiation factor 5A-1;Eukaryotic translation initiation factor 5A-1-like;Eukaryotic translation initiation factor 5A-2	EIF5A;EIF5AL1;EIF5A2	P63241;P63241-2;Q6IS14;Q9GZV4	P63241;P63241-2;Q6IS14;Q9GZV4	0.0231843	18	9	2	49.4	-0.0892269	27	12	9	79.9
Eukaryotic translation initiation factor 5B	EIF5B	O60841	O60841	0.194339	21	22	6	23.1	-0.0980152	13	14	3	17.3
Eukaryotic translation initiation factor 6	EIF6	P56537;P56537-2	P56537;P56537-2	-0.121612	8	8	4	50.2	-0.701771	7	9	2	60
Zinc phosphodiesterase ELAC protein 2	ELAC2	Q9BQ52;Q9BQ52-4;Q9BQ52-3;Q9BQ52-2	Q9BQ52;Q9BQ52-4;Q9BQ52-3	0.231064	16	16	2	25.7	-0.202637	16	17	5	29.2
ELAV-like protein 1	ELAVL1	Q15717;Q15717-2;Q12926-2;Q12926;P26378-4;P26378-2;P26378-5;P26378;P26378-3	Q15717;Q15717-2	-0.194278	11	10	1	42.3	-0.601506	21	11	4	44.8
ELMO domain-containing protein 2	ELMOD2	Q8IZ81	Q8IZ81	-0.145222	9	7	2	26.3	-0.566961	14	8	3	32.4
Elongation of very long chain fatty acids protein 1	ELOVL1	Q9BW60;Q9BW60-2	Q9BW60;Q9BW60-2	0.0954519	13	4	2	17.2	-0.279768	23	4	9	17.2
Elongation of very long chain fatty acids protein 5	ELOVL5	Q9NYP7-2;Q9NYP7;Q9NYP7-3	Q9NYP7-2;Q9NYP7	-0.0334219	10	3	0	17.8	-0.377513	12	3	3	17.8
Elongation of very long chain fatty acids protein 6	ELOVL6	Q9H5J4	Q9H5J4	-0.365723	2	2	0	11.7	0.0529099	2	2	0	10.6
Elongation of very long chain fatty acids protein 7	ELOVL7	A1L3X0	A1L3X0	-0.142401	3	3	0	9.3	-0.355467	2	2	0	6.4
ER membrane protein complex subunit 1	EMC1	Q8N766-2;Q8N766;Q8N766-3;Q8N766-4	Q8N766-2;Q8N766;Q8N766-3;Q8N766-4	0.119821	41	34	9	46.6	-0.152248	42	33	8	47.7
ER membrane protein complex subunit 2	EMC2	Q15006	Q15006	-0.101134	16	11	3	42.1	-0.385376	11	11	1	52.5
ER membrane protein complex subunit 3	EMC3	Q9P0I2;Q9P0I2-2	Q9P0I2;Q9P0I2-2	-0.0677724	12	10	1	39.5	-0.370276	9	11	2	39.8
ER membrane protein complex subunit 4	EMC4	Q5J8M3;Q5J8M3-2;Q5J8M3-3	Q5J8M3;Q5J8M3-2;Q5J8M3-3	0.0328061	8	6	2	38.8	-0.287945	11	7	5	51.4
ER membrane protein complex subunit 6	EMC6	Q9BV81	Q9BV81	-0.144967	4	3	1	20.9	-0.426426	3	3	0	20.9
ER membrane protein complex subunit 7	EMC7	Q9NPA0	Q9NPA0	0.106884	14	9	3	48.8	-0.266637	10	7	1	44.2
ER membrane protein complex subunit 8	EMC8	O43402;O43402-2	O43402	-0.0326838	10	8	2	55.7	-0.311271	12	9	1	55.7
ER membrane protein complex subunit 9	EMC9	Q9Y3B6	Q9Y3B6	-0.366764	6	5	1	34.6	-0.780142	5	4	1	26.4
Emerin	EMD	P50402	P50402	0.333195	23	12	8	61	-0.0292761	21	11	7	71.7
Protein enabled homolog	ENAH	Q8N8S7-3;Q8N8S7-2;Q8N8S7	Q8N8S7-3;Q8N8S7-2;Q8N8S7	-0.215479	3	2	0	7.5	-0.50457	2	2	0	4.1
Endonuclease G, mitochondrial	ENDOG	Q14249	Q14249	-0.269686	4	4	0	16.5	-0.666757	6	5	3	22.2
Alpha-enolase	ENO1	P06733;P06733-2;P13929-3;P09104-2;P13929-2;P13929;P09104	P06733;P06733-2	-0.0508611	13	11	3	34.6	-0.451435	15	10	8	34.6
Alpha-endosulfine	ENSA	O43768-2;O43768;O43768-9;O43768-3;O43768-4;O43768-6;O43768-5;O43768-7;P56211-2;O43768-8;P56211	O43768-2;O43768;O43768-9;O43768-3;O43768-4;O43768-6;O43768-5;O43768-7	0.100036	3	3	1	35.9	-0.121546	4	3	0	24.8
E1A-binding protein p400	EP400	Q96L91-3;Q96L91-5;Q96L91-2;Q96L91;Q96L91-4	Q96L91-3;Q96L91-5;Q96L91-2;Q96L91;Q96L91-4	-0.82383	3	4	2	1.6	-0.727354	5	11	3	4.9
Protein 4.1	EPB41	P11171-2;P11171;P11171-4;P11171-3;P11171-7;P11171-5;P11171-6	P11171-2;P11171;P11171-4;P11171-3;P11171-7;P11171-5;P11171-6	0.095722	40	23	11	38.9	-0.106348	42	18	12	32.1
Band 4.1-like protein 2	EPB41L2	O43491-4	O43491-4	-0.0918173	2	1	0	42.7	-0.223917	3	1	1	39.6
Band 4.1-like protein 2	EPB41L2	O43491;O43491-3;O43491-2	O43491;O43491-3;O43491-2	0.244156	61	5	14	43.1	0.0538381	39	3	11	37.7
Band 4.1-like protein 3;Band 4.1-like protein 3, N-terminally processed	EPB41L3	Q9Y2J2-2;Q9Y2J2;Q9Y2J2-3	Q9Y2J2-2;Q9Y2J2;Q9Y2J2-3	0.919378	33	2	8	53.2	0.684527	33	2	5	49.7
Band 4.1-like protein 5	EPB41L5	Q9HCM4-4;Q9HCM4-3;Q9HCM4;Q9HCM4-2;Q9H329-2;Q9H329	Q9HCM4-4;Q9HCM4-3;Q9HCM4;Q9HCM4-2	0.425674	6	5	2	11.2	-0.0771063	5	5	1	10.6
Ephrin type-A receptor 2	EPHA2	P29317	P29317	0.859731	3	3	1	5.1	0.65034	3	3	2	3.9
Ephrin type-A receptor 4	EPHA4	P54764-2;P54764;Q9UF33-2;Q9UF33-3;P54762-5;P54756-3;P29320;P54762;P29323-2;P29323-3;P54756-2;Q9UF33;P54756;P29323	P54764-2;P54764	-0.22048	4	4	3	6.6	-0.792855	4	5	2	7
Epoxide hydrolase 1	EPHX1	P07099	P07099	-0.0582476	17	14	0	40.7	-0.222681	19	16	4	44.6
Bifunctional glutamate/proline--tRNA ligase;Glutamate--tRNA ligase;Proline--tRNA ligase	EPRS	P07814	P07814	-0.156402	53	43	15	38.1	-0.433066	45	45	11	40.5
Epidermal growth factor receptor substrate 15-like 1	EPS15L1	Q9UBC2-3;Q9UBC2;Q9UBC2-2;Q9UBC2-4	Q9UBC2-3;Q9UBC2;Q9UBC2-2;Q9UBC2-4	-0.116348	4	8	2	12.7	-0.371949	10	11	4	19.9
Ethanolaminephosphotransferase 1	EPT1	Q9C0D9	Q9C0D9	-0.0927248	7	2	5	4.5	-0.353888	6	3	2	10.3
GTPase Era, mitochondrial	ERAL1	O75616;O75616-2	O75616;O75616-2	-0.141573	7	6	2	18.3	-0.494364	6	6	1	20.1
Endoplasmic reticulum aminopeptidase 1	ERAP1	Q9NZ08;Q9NZ08-2	Q9NZ08;Q9NZ08-2	1.28611	10	12	2	17.5	0.959037	7	8	2	10.7
Protein LAP2	ERBB2IP	Q96RT1-7;Q96RT1-6;Q96RT1-4;Q96RT1-5;Q96RT1-3;Q96RT1-9;Q96RT1-2;Q96RT1;Q96RT1-8	Q96RT1-7;Q96RT1-6;Q96RT1-4;Q96RT1-5;Q96RT1-3;Q96RT1-9;Q96RT1-2;Q96RT1;Q96RT1-8	0.335369	2	2	1	1.9	0.178698	3	2	2	1.9
Endoplasmic reticulum-Golgi intermediate compartment protein 1	ERGIC1	Q969X5;Q969X5-2;Q969X5-3	Q969X5;Q969X5-2	0.533464	4	6	0	25.5	0.156466	8	6	1	20.3
Endoplasmic reticulum-Golgi intermediate compartment protein 3	ERGIC3	Q9Y282-3;Q9Y282;Q9Y282-2	Q9Y282-3;Q9Y282;Q9Y282-2	-0.168739	3	3	0	9.8	-0.72779	4	5	0	15.7
Enhancer of rudimentary homolog	ERH	P84090	P84090	-0.335717	14	6	0	52.9	-0.636543	23	8	2	54.8
Endoplasmic reticulum lectin 1	ERLEC1	Q96DZ1;Q96DZ1-3;Q96DZ1-2	Q96DZ1;Q96DZ1-3;Q96DZ1-2	0.152638	3	5	1	11.8	-0.15004	4	6	2	13.7
Erlin-1	ERLIN1	O75477	O75477	0.476226	9	7	3	29.5	0.169972	11	8	4	36.4
Erlin-2	ERLIN2	O94905;O94905-2;O94905-3	O94905	-0.0591792	26	11	5	47.5	-0.280006	31	15	9	62.5
Endoplasmic reticulum metallopeptidase 1	ERMP1	Q7Z2K6;Q7Z2K6-2	Q7Z2K6	-0.0165412	8	9	2	12.6	-0.124725	10	8	2	12.2
ERO1-like protein alpha	ERO1L	Q96HE7	Q96HE7	0.426748	21	16	4	52.8	0.0662007	15	14	1	38
Endoplasmic reticulum resident protein 29	ERP29	P30040;P30040-2	P30040	1.52812	30	13	16	55.2	1.16085	24	11	6	52.9
Endoplasmic reticulum resident protein 44	ERP44	Q9BS26	Q9BS26	0.831796	16	12	5	37.7	0.44491	14	13	2	43.6
Endogenous retrovirus group K member 7 Gag polyprotein;Endogenous retrovirus group K member 8 Gag polyprotein;Endogenous retrovirus group K member 6 Gag polyprotein;Endogenous retrovirus group K member 9 Gag polyprotein;Endogenous retrovirus group K member 9 Pol protein;Protease;Reverse transcriptase/ribonuclease H;Endogenous retrovirus group K member 19 Gag polyprotein;Endogenous retrovirus grou…	ERVK-7;ERVK-8;ERVK-6;ERVK-9;ERVK-19;HERVK_113;ERVK-21;ERVK-10;ERVK-24	P63130;P62685;Q7LDI9;P63126;P63128;Q9YNA8;P62684;P62683;P87889;P63145;Q9HDB9	P63130;P62685;Q7LDI9;P63126;P63128;Q9YNA8;P62684;P62683;P87889;P63145	0.777535	2	3	1	5.4	0.82567	5	6	3	11.7
Extended synaptotagmin-1	ESYT1	Q9BSJ8;Q9BSJ8-2	Q9BSJ8;Q9BSJ8-2	-0.488188	30	26	13	32.2	-0.663937	41	29	17	39
Extended synaptotagmin-2	ESYT2	A0FGR8-2;A0FGR8;A0FGR8-6;A0FGR8-4;A0FGR8-5	A0FGR8-2;A0FGR8;A0FGR8-6;A0FGR8-4	0.0980152	14	16	1	28.6	-0.026021	19	17	5	28
Eukaryotic peptide chain release factor subunit 1	ETF1	P62495-2;P62495	P62495-2;P62495	0.104739	6	6	3	16.8	0.269373	9	8	5	25
Electron transfer flavoprotein subunit alpha, mitochondrial	ETFA	P13804;P13804-2	P13804;P13804-2	-0.125431	34	14	4	58.3	-0.529371	39	14	10	62.2
Electron transfer flavoprotein subunit beta	ETFB	P38117;P38117-2	P38117;P38117-2	-0.183507	38	17	7	59.2	-0.501617	46	17	4	59.2
Electron transfer flavoprotein-ubiquinone oxidoreductase, mitochondrial	ETFDH	Q16134;Q16134-3	Q16134;Q16134-3	-0.309628	9	10	3	21.1	-0.511468	4	4	3	7.5
Persulfide dioxygenase ETHE1, mitochondrial	ETHE1	O95571	O95571	0.233888	10	9	3	59.4	-0.262914	7	6	1	39
Exonuclease 3-5 domain-containing protein 2	EXD2	Q9NVH0-2;Q9NVH0	Q9NVH0-2;Q9NVH0	-0.593507	4	6	3	17.5	0.304362	2	4	2	9.7
Exocyst complex component 2	EXOC2	Q96KP1	Q96KP1	0.307662	4	6	2	7.5	1.00871	2	5	0	6.3
Exocyst complex component 4	EXOC4	Q96A65;Q96A65-2	Q96A65;Q96A65-2	0.570657	8	8	6	10.8	-0.765025	11	10	7	14.8
Exocyst complex component 5	EXOC5	O00471	O00471	-0.0053044	2	3	0	6.9	-0.735695	4	5	2	10.6
Exocyst complex component 7	EXOC7	Q9UPT5-2;Q9UPT5-5;Q9UPT5-1;Q9UPT5-6;Q9UPT5;Q9UPT5-4	Q9UPT5-2;Q9UPT5-5;Q9UPT5-1;Q9UPT5-6;Q9UPT5	-0.61458	3	3	2	7.5	-0.618051	2	5	1	10.9
Nuclease EXOG, mitochondrial	EXOG	Q9Y2C4;Q9Y2C4-4;Q9Y2C4-3;Q9Y2C4-2	Q9Y2C4;Q9Y2C4-4;Q9Y2C4-3	-0.0393252	2	4	0	19	-0.535953	3	5	1	22.6
Exosome complex component CSL4	EXOSC1	Q9Y3B2	Q9Y3B2	-0.856189	5	6	0	43.1	-1.02751	6	5	1	33.3
Exosome component 10	EXOSC10	Q01780-2;Q01780	Q01780-2;Q01780	-0.492566	9	11	6	17.3	-0.635801	8	12	4	22.3
Exosome complex component RRP4	EXOSC2	Q13868;Q13868-2;Q13868-3	Q13868;Q13868-2;Q13868-3	-0.748578	3	5	2	23.5	-0.869792	6	6	2	29.7
Exosome complex component RRP40	EXOSC3	Q9NQT5;Q9NQT5-2	Q9NQT5;Q9NQT5-2	-0.854336	5	5	3	26.5	-0.998195	6	6	3	33.8
Exosome complex component RRP41	EXOSC4	Q9NPD3	Q9NPD3	-0.537445	5	5	1	24.5	-0.901572	5	6	1	30.2
Exosome complex component RRP46	EXOSC5	Q9NQT4	Q9NQT4	-0.444203	3	3	3	21.3	-1.05144	2	4	0	25.5
Exosome complex component MTR3	EXOSC6	Q5RKV6	Q5RKV6	-0.66534	4	5	2	21.7	-1.30504	5	5	3	21.7
Exosome complex component RRP43	EXOSC8	Q96B26	Q96B26	-0.797488	3	4	0	17.8	-0.900645	4	3	0	13
Exosome complex component RRP45	EXOSC9	Q06265;Q06265-2;Q06265-3;Q06265-4	Q06265;Q06265-2;Q06265-3;Q06265-4	-0.0656118	3	3	2	8	-0.885184	2	3	2	9.1
Ezrin	EZR	P15311	P15311	0.380064	11	7	5	23.4	0.183605	3	4	1	16.6
Junctional adhesion molecule A	F11R	Q9Y624;Q9Y624-2	Q9Y624;Q9Y624-2	0.124063	6	5	1	16.7	-0.117828	8	6	1	24.4
Fatty acid-binding protein, epidermal	FABP5	Q01469;A8MUU1	Q01469	0.184471	15	9	2	68.1	-0.122739	10	9	2	71.9
Fatty acid desaturase 1	FADS1	O60427;O60427-2	O60427;O60427-2	-1.69297	8	9	4	26.8	-1.83159	9	10	4	26.6
Fatty acid desaturase 2	FADS2	O95864;O95864-3;O95864-4;O95864-2	O95864;O95864-3;O95864-4;O95864-2	-1.87769	10	8	2	22.5	-2.04579	13	9	4	24.1
FAS-associated factor 2	FAF2	Q96CS3	Q96CS3	0.139862	23	15	6	51.9	-0.0600475	27	16	5	55.3
Acylpyruvase FAHD1, mitochondrial	FAHD1	Q6P587;Q6P587-2;Q6P587-3	Q6P587;Q6P587-2;Q6P587-3	0.00619029	8	6	2	37.5	-0.459327	8	6	2	39.3
Fumarylacetoacetate hydrolase domain-containing protein 2B	FAHD2B	Q6P2I3	Q6P2I3	-0.468691	4	0	2	12.7	-0.947105	5	1	1	28.3
RNMT-activating mini protein	FAM103A1	Q9BTL3	Q9BTL3	-0.413826	8	6	3	64.4	-0.792772	8	7	2	72.9
Protein FAM114A2	FAM114A2	Q9NRY5	Q9NRY5	0.65306	2	2	0	4.4	0.0558012	2	2	0	4.4
[truncated: 1,905 more rows]

## Sheet: S8
Supplementary Dataset S8. Peptide data for the ATPase inhibitor protein obtained in SILAC experiments comparing mitoplasts from wild-type and HAP1-ΔF6 cells
[truncated: 29 more rows]

## Sheet: S9
Supplementary Dataset S9. Proteins identified in SILAC experiments comparing overexpressed tagged-subunit b and overexpressed tagged-subunit j
[truncated: 424 more rows]

[truncated: 2 more sheets: S10, S11]
